# Supplementary material for: Application of different building representation techniques in HEC-RAS 2-D for urban flood modeling using the Toce River experimental case
Source: PeerJ. 2021 Jul 2;9:e11667. doi: 10.7717/peerj.11667 (PMC8256810; doi:10.7717/peerj.11667)
Supplement: Supplemental Information 1 — The raw input data for HEC-RAS modeling was obtained from G. Testa, D. Zuccala, F. Alcrudo, J. Mulet and S. Soares-Frazao, “Flash flood flow experiment in a simplified urban district” Journal of Hydraulic research, 2007, VOL 45 Extra Issue, 37-44 DOI: 10.1080/00221686.2007.9521831. [file peerj-09-11667-s001.zip]

Archive with 9 entries (9 files):
- Readme.txt
- SHORT_TOCE_MOD.DAT
- SHORT_TOCE_ORI.DAT
- House_staggered.dat
- Houses_aligned.dat
- Modified_aligned.xls
- Modified_staggered.xls
- Original_aligned.xls
- Original_staggered.xls
