# Supplementary material for: Application of different building representation techniques in HEC-RAS 2-D for urban flood modeling using the Toce River experimental case
Source: PeerJ. 2021 Jul 2;9:e11667. doi: 10.7717/peerj.11667 (PMC8256810; doi:10.7717/peerj.11667)
Supplement: Supplemental Information 1 — The raw input data for HEC-RAS modeling was obtained from G. Testa, D. Zuccala, F. Alcrudo, J. Mulet and S. Soares-Frazao, “Flash flood flow experiment in a simplified urban district” Journal of Hydraulic research, 2007, VOL 45 Extra Issue, 37-44 DOI: 10.1080/00221686.2007.9521831. [file peerj-09-11667-s001.zip › Readme.txt]

Flash flood flow experiment in a simplified urban district
----------------------------------------------------------------------------

The experimental data in the present directory are free of use, provided that
the work done by the authors to produce, collect and summarise the data sets
is properly acknowledged.

REFERENCING

Any use of the experimental data sets should mention the source
by referring to the associated paper in the following way:

G. Testa, D. Zuccala;, F. Alcrudo, J. Mulet and S. Soares-Frazao,
Flash flood flow experiment in a simplified urban district"
Journal of Hydraulic research, 2007, VOL 45 Extra Issue, 37-44

INSTRUCTION FOR USE

The description of the experiment is in the paper. 

The data files are listed and commented in the appendix of the paper.
