# Supplementary material for: Application of different building representation techniques in HEC-RAS 2-D for urban flood modeling using the Toce River experimental case
Source: PeerJ. 2021 Jul 2;9:e11667. doi: 10.7717/peerj.11667 (PMC8256810; doi:10.7717/peerj.11667)
Supplement: Supplemental Information 1 — The raw input data for HEC-RAS modeling was obtained from G. Testa, D. Zuccala, F. Alcrudo, J. Mulet and S. Soares-Frazao, “Flash flood flow experiment in a simplified urban district” Journal of Hydraulic research, 2007, VOL 45 Extra Issue, 37-44 DOI: 10.1080/00221686.2007.9521831. [file peerj-09-11667-s001.zip › SHORT_TOCE_MOD.DAT]

    0.000    4.800    8.112
    0.050    4.800    8.112
    0.100    4.800    8.112
    0.150    4.800    8.112
    0.200    4.800    8.112
    0.250    4.800    8.123
    0.300    4.800    8.122
    0.350    4.800    8.122
    0.400    4.800    8.120
    0.450    4.800    8.118
    0.500    4.800    8.115
    0.550    4.800    8.112
    0.600    4.800    8.108
    0.650    4.800    8.104
    0.700    4.800    8.099
    0.750    4.800    8.095
    0.800    4.800    8.089
    0.850    4.800    8.078
    0.900    4.800    8.070
    0.950    4.800    8.056
    1.000    4.800    8.045
    1.050    4.800    8.025
    1.100    4.800    8.013
    1.150    4.800    7.998
    1.200    4.800    7.981
    1.250    4.800    7.967
    1.300    4.800    7.950
    1.350    4.800    7.939
    1.400    4.800    7.921
    1.450    4.800    7.903
    1.500    4.800    7.887
    1.550    4.800    7.868
    1.600    4.800    7.862
    1.650    4.800    7.848
    1.700    4.800    7.836
    1.750    4.800    7.822
    1.800    4.800    7.808
    1.850    4.800    7.791
    1.900    4.800    7.779
    1.950    4.800    7.779
    2.000    4.800    7.784
    2.050    4.800    7.785
    2.100    4.800    7.784
    2.150    4.800    7.786
    2.200    4.800    7.785
    2.250    4.800    7.785
    2.300    4.800    7.780
    2.350    4.800    7.776
    2.400    4.800    7.771
    2.450    4.800    7.766
    2.500    4.800    7.760
    2.550    4.800    7.759
    2.600    4.800    7.754
    2.650    4.800    7.748
    2.700    4.800    7.741
    2.750    4.800    7.733
    2.800    4.800    7.724
    2.850    4.800    7.714
    2.900    4.800    7.703
    2.950    4.800    7.692
    3.000    4.800    7.681
    3.050    4.800    7.669
    3.100    4.800    7.661
    3.150    4.800    7.647
    3.200    4.800    7.640
    3.250    4.800    7.629
    3.300    4.800    7.621
    3.350    4.800    7.612
    3.400    4.800    7.606
    3.450    4.800    7.596
    3.500    4.800    7.588
    3.550    4.800    7.583
    3.600    4.800    7.584
    3.650    4.800    7.582
    3.700    4.800    7.581
    3.750    4.800    7.580
    3.800    4.800    7.579
    3.850    4.800    7.578
    3.900    4.800    7.577
    3.950    4.800    7.577
    4.000    4.800    7.576
    4.050    4.800    7.575
    4.100    4.800    7.573
    4.150    4.800    7.572
    4.200    4.800    7.571
    4.250    4.800    7.570
    4.300    4.800    7.570
    4.350    4.800    7.570
    4.400    4.800    7.569
    4.450    4.800    7.569
    4.500    4.800    7.568
    4.550    4.800    7.567
    4.600    4.800    7.567
    4.650    4.800    7.566
    4.700    4.800    7.566
    4.750    4.800    7.567
    4.800    4.800    7.567
    4.850    4.800    7.569
    4.900    4.800    7.570
    4.950    4.800    7.572
    5.000    4.800    7.574
    5.050    4.800    7.576
    5.100    4.800    7.579
    5.150    4.800    7.581
    5.200    4.800    7.584
    5.250    4.800    7.587
    5.300    4.800    7.590
    5.350    4.800    7.593
    5.400    4.800    7.596
    5.450    4.800    7.599
    5.500    4.800    7.601
    5.550    4.800    7.601
    5.600    4.800    7.600
    5.650    4.800    7.599
    5.700    4.800    7.597
    5.750    4.800    7.594
    5.800    4.800    7.590
    5.850    4.800    7.586
    5.900    4.800    7.583
    5.950    4.800    7.580
    6.000    4.800    7.576
    6.050    4.800    7.573
    6.100    4.800    7.569
    6.150    4.800    7.565
    6.200    4.800    7.562
    6.250    4.800    7.558
    6.300    4.800    7.555
    6.350    4.800    7.552
    6.400    4.800    7.549
    6.450    4.800    7.547
    6.500    4.800    7.545
    6.550    4.800    7.542
    6.600    4.800    7.540
    6.650    4.800    7.537
    6.700    4.800    7.534
    6.750    4.800    7.531
    0.000    4.850    8.113
    0.050    4.850    8.113
    0.100    4.850    8.113
    0.150    4.850    8.117
    0.200    4.850    8.118
    0.250    4.850    8.119
    0.300    4.850    8.117
    0.350    4.850    8.116
    0.400    4.850    8.114
    0.450    4.850    8.111
    0.500    4.850    8.108
    0.550    4.850    8.103
    0.600    4.850    8.101
    0.650    4.850    8.097
    0.700    4.850    8.089
    0.750    4.850    8.080
    0.800    4.850    8.071
    0.850    4.850    8.064
    0.900    4.850    8.039
    0.950    4.850    8.030
    1.000    4.850    8.016
    1.050    4.850    7.994
    1.100    4.850    7.979
    1.150    4.850    7.964
    1.200    4.850    7.947
    1.250    4.850    7.931
    1.300    4.850    7.918
    1.350    4.850    7.901
    1.400    4.850    7.884
    1.450    4.850    7.865
    1.500    4.850    7.855
    1.550    4.850    7.845
    1.600    4.850    7.826
    1.650    4.850    7.815
    1.700    4.850    7.804
    1.750    4.850    7.791
    1.800    4.850    7.777
    1.850    4.850    7.766
    1.900    4.850    7.751
    1.950    4.850    7.746
    2.000    4.850    7.742
    2.050    4.850    7.748
    2.100    4.850    7.753
    2.150    4.850    7.755
    2.200    4.850    7.756
    2.250    4.850    7.751
    2.300    4.850    7.749
    2.350    4.850    7.752
    2.400    4.850    7.744
    2.450    4.850    7.746
    2.500    4.850    7.744
    2.550    4.850    7.739
    2.600    4.850    7.735
    2.650    4.850    7.729
    2.700    4.850    7.725
    2.750    4.850    7.714
    2.800    4.850    7.705
    2.850    4.850    7.695
    2.900    4.850    7.685
    2.950    4.850    7.675
    3.000    4.850    7.664
    3.050    4.850    7.655
    3.100    4.850    7.644
    3.150    4.850    7.635
    3.200    4.850    7.627
    3.250    4.850    7.619
    3.300    4.850    7.611
    3.350    4.850    7.606
    3.400    4.850    7.599
    3.450    4.850    7.593
    3.500    4.850    7.586
    3.550    4.850    7.581
    3.600    4.850    7.583
    3.650    4.850    7.581
    3.700    4.850    7.579
    3.750    4.850    7.578
    3.800    4.850    7.577
    3.850    4.850    7.577
    3.900    4.850    7.576
    3.950    4.850    7.575
    4.000    4.850    7.574
    4.050    4.850    7.573
    4.100    4.850    7.572
    4.150    4.850    7.571
    4.200    4.850    7.570
    4.250    4.850    7.569
    4.300    4.850    7.569
    4.350    4.850    7.568
    4.400    4.850    7.568
    4.450    4.850    7.568
    4.500    4.850    7.567
    4.550    4.850    7.566
    4.600    4.850    7.566
    4.650    4.850    7.565
    4.700    4.850    7.565
    4.750    4.850    7.565
    4.800    4.850    7.566
    4.850    4.850    7.567
    4.900    4.850    7.568
    4.950    4.850    7.569
    5.000    4.850    7.571
    5.050    4.850    7.573
    5.100    4.850    7.575
    5.150    4.850    7.577
    5.200    4.850    7.579
    5.250    4.850    7.582
    5.300    4.850    7.584
    5.350    4.850    7.587
    5.400    4.850    7.590
    5.450    4.850    7.592
    5.500    4.850    7.594
    5.550    4.850    7.593
    5.600    4.850    7.593
    5.650    4.850    7.591
    5.700    4.850    7.589
    5.750    4.850    7.586
    5.800    4.850    7.582
    5.850    4.850    7.579
    5.900    4.850    7.575
    5.950    4.850    7.572
    6.000    4.850    7.568
    6.050    4.850    7.565
    6.100    4.850    7.561
    6.150    4.850    7.558
    6.200    4.850    7.553
    6.250    4.850    7.549
    6.300    4.850    7.545
    6.350    4.850    7.545
    6.400    4.850    7.544
    6.450    4.850    7.542
    6.500    4.850    7.541
    6.550    4.850    7.539
    6.600    4.850    7.536
    6.650    4.850    7.534
    6.700    4.850    7.531
    6.750    4.850    7.528
    0.000    4.900    8.106
    0.050    4.900    8.109
    0.100    4.900    8.112
    0.150    4.900    8.114
    0.200    4.900    8.114
    0.250    4.900    8.112
    0.300    4.900    8.118
    0.350    4.900    8.111
    0.400    4.900    8.108
    0.450    4.900    8.104
    0.500    4.900    8.103
    0.550    4.900    8.097
    0.600    4.900    8.092
    0.650    4.900    8.085
    0.700    4.900    8.070
    0.750    4.900    8.059
    0.800    4.900    8.048
    0.850    4.900    8.034
    0.900    4.900    8.021
    0.950    4.900    7.996
    1.000    4.900    7.972
    1.050    4.900    7.956
    1.100    4.900    7.939
    1.150    4.900    7.922
    1.200    4.900    7.910
    1.250    4.900    7.895
    1.300    4.900    7.881
    1.350    4.900    7.865
    1.400    4.900    7.849
    1.450    4.900    7.829
    1.500    4.900    7.814
    1.550    4.900    7.803
    1.600    4.900    7.796
    1.650    4.900    7.781
    1.700    4.900    7.771
    1.750    4.900    7.760
    1.800    4.900    7.743
    1.850    4.900    7.737
    1.900    4.900    7.730
    1.950    4.900    7.717
    2.000    4.900    7.712
    2.050    4.900    7.713
    2.100    4.900    7.725
    2.150    4.900    7.726
    2.200    4.900    7.722
    2.250    4.900    7.727
    2.300    4.900    7.725
    2.350    4.900    7.726
    2.400    4.900    7.725
    2.450    4.900    7.723
    2.500    4.900    7.725
    2.550    4.900    7.720
    2.600    4.900    7.717
    2.650    4.900    7.710
    2.700    4.900    7.708
    2.750    4.900    7.696
    2.800    4.900    7.687
    2.850    4.900    7.678
    2.900    4.900    7.665
    2.950    4.900    7.653
    3.000    4.900    7.649
    3.050    4.900    7.638
    3.100    4.900    7.633
    3.150    4.900    7.624
    3.200    4.900    7.616
    3.250    4.900    7.610
    3.300    4.900    7.606
    3.350    4.900    7.601
    3.400    4.900    7.591
    3.450    4.900    7.594
    3.500    4.900    7.585
    3.550    4.900    7.583
    3.600    4.900    7.581
    3.650    4.900    7.580
    3.700    4.900    7.578
    3.750    4.900    7.577
    3.800    4.900    7.577
    3.850    4.900    7.576
    3.900    4.900    7.575
    3.950    4.900    7.574
    4.000    4.900    7.573
    4.050    4.900    7.572
    4.100    4.900    7.571
    4.150    4.900    7.570
    4.200    4.900    7.569
    4.250    4.900    7.569
    4.300    4.900    7.568
    4.350    4.900    7.568
    4.400    4.900    7.567
    4.450    4.900    7.567
    4.500    4.900    7.567
    4.550    4.900    7.566
    4.600    4.900    7.565
    4.650    4.900    7.565
    4.700    4.900    7.565
    4.750    4.900    7.565
    4.800    4.900    7.565
    4.850    4.900    7.566
    4.900    4.900    7.567
    4.950    4.900    7.568
    5.000    4.900    7.568
    5.050    4.900    7.570
    5.100    4.900    7.571
    5.150    4.900    7.573
    5.200    4.900    7.575
    5.250    4.900    7.577
    5.300    4.900    7.579
    5.350    4.900    7.581
    5.400    4.900    7.583
    5.450    4.900    7.586
    5.500    4.900    7.587
    5.550    4.900    7.586
    5.600    4.900    7.585
    5.650    4.900    7.584
    5.700    4.900    7.581
    5.750    4.900    7.578
    5.800    4.900    7.575
    5.850    4.900    7.571
    5.900    4.900    7.568
    5.950    4.900    7.564
    6.000    4.900    7.561
    6.050    4.900    7.558
    6.100    4.900    7.554
    6.150    4.900    7.551
    6.200    4.900    7.544
    6.250    4.900    7.544
    6.300    4.900    7.542
    6.350    4.900    7.541
    6.400    4.900    7.540
    6.450    4.900    7.539
    6.500    4.900    7.537
    6.550    4.900    7.536
    6.600    4.900    7.534
    6.650    4.900    7.532
    6.700    4.900    7.530
    6.750    4.900    7.524
    0.000    4.950    8.103
    0.050    4.950    8.106
    0.100    4.950    8.110
    0.150    4.950    8.111
    0.200    4.950    8.112
    0.250    4.950    8.110
    0.300    4.950    8.106
    0.350    4.950    8.106
    0.400    4.950    8.103
    0.450    4.950    8.102
    0.500    4.950    8.094
    0.550    4.950    8.088
    0.600    4.950    8.078
    0.650    4.950    8.058
    0.700    4.950    8.044
    0.750    4.950    8.026
    0.800    4.950    8.014
    0.850    4.950    7.998
    0.900    4.950    7.980
    0.950    4.950    7.960
    1.000    4.950    7.931
    1.050    4.950    7.914
    1.100    4.950    7.900
    1.150    4.950    7.888
    1.200    4.950    7.874
    1.250    4.950    7.866
    1.300    4.950    7.844
    1.350    4.950    7.829
    1.400    4.950    7.816
    1.450    4.950    7.789
    1.500    4.950    7.787
    1.550    4.950    7.771
    1.600    4.950    7.764
    1.650    4.950    7.757
    1.700    4.950    7.741
    1.750    4.950    7.729
    1.800    4.950    7.720
    1.850    4.950    7.715
    1.900    4.950    7.706
    1.950    4.950    7.693
    2.000    4.950    7.692
    2.050    4.950    7.695
    2.100    4.950    7.693
    2.150    4.950    7.699
    2.200    4.950    7.696
    2.250    4.950    7.701
    2.300    4.950    7.703
    2.350    4.950    7.701
    2.400    4.950    7.696
    2.450    4.950    7.701
    2.500    4.950    7.704
    2.550    4.950    7.703
    2.600    4.950    7.695
    2.650    4.950    7.692
    2.700    4.950    7.691
    2.750    4.950    7.679
    2.800    4.950    7.666
    2.850    4.950    7.661
    2.900    4.950    7.648
    2.950    4.950    7.643
    3.000    4.950    7.635
    3.050    4.950    7.629
    3.100    4.950    7.622
    3.150    4.950    7.614
    3.200    4.950    7.609
    3.250    4.950    7.604
    3.300    4.950    7.602
    3.350    4.950    7.597
    3.400    4.950    7.596
    3.450    4.950    7.599
    3.500    4.950    7.593
    3.550    4.950    7.583
    3.600    4.950    7.581
    3.650    4.950    7.579
    3.700    4.950    7.578
    3.750    4.950    7.577
    3.800    4.950    7.576
    3.850    4.950    7.575
    3.900    4.950    7.574
    3.950    4.950    7.574
    4.000    4.950    7.573
    4.050    4.950    7.572
    4.100    4.950    7.571
    4.150    4.950    7.570
    4.200    4.950    7.569
    4.250    4.950    7.569
    4.300    4.950    7.568
    4.350    4.950    7.568
    4.400    4.950    7.567
    4.450    4.950    7.567
    4.500    4.950    7.567
    4.550    4.950    7.566
    4.600    4.950    7.565
    4.650    4.950    7.565
    4.700    4.950    7.564
    4.750    4.950    7.564
    4.800    4.950    7.564
    4.850    4.950    7.565
    4.900    4.950    7.565
    4.950    4.950    7.566
    5.000    4.950    7.566
    5.050    4.950    7.567
    5.100    4.950    7.568
    5.150    4.950    7.569
    5.200    4.950    7.571
    5.250    4.950    7.573
    5.300    4.950    7.574
    5.350    4.950    7.576
    5.400    4.950    7.577
    5.450    4.950    7.579
    5.500    4.950    7.579
    5.550    4.950    7.578
    5.600    4.950    7.578
    5.650    4.950    7.576
    5.700    4.950    7.573
    5.750    4.950    7.571
    5.800    4.950    7.567
    5.850    4.950    7.564
    5.900    4.950    7.561
    5.950    4.950    7.558
    6.000    4.950    7.555
    6.050    4.950    7.552
    6.100    4.950    7.549
    6.150    4.950    7.546
    6.200    4.950    7.543
    6.250    4.950    7.541
    6.300    4.950    7.539
    6.350    4.950    7.538
    6.400    4.950    7.537
    6.450    4.950    7.536
    6.500    4.950    7.535
    6.550    4.950    7.533
    6.600    4.950    7.532
    6.650    4.950    7.530
    6.700    4.950    7.529
    6.750    4.950    7.523
    0.000    5.000    8.101
    0.050    5.000    8.104
    0.100    5.000    8.107
    0.150    5.000    8.111
    0.200    5.000    8.110
    0.250    5.000    8.107
    0.300    5.000    8.104
    0.350    5.000    8.088
    0.400    5.000    8.095
    0.450    5.000    8.090
    0.500    5.000    8.077
    0.550    5.000    8.065
    0.600    5.000    8.047
    0.650    5.000    8.033
    0.700    5.000    8.003
    0.750    5.000    7.992
    0.800    5.000    7.971
    0.850    5.000    7.944
    0.900    5.000    7.939
    0.950    5.000    7.909
    1.000    5.000    7.893
    1.050    5.000    7.879
    1.100    5.000    7.871
    1.150    5.000    7.851
    1.200    5.000    7.842
    1.250    5.000    7.819
    1.300    5.000    7.803
    1.350    5.000    7.785
    1.400    5.000    7.775
    1.450    5.000    7.761
    1.500    5.000    7.761
    1.550    5.000    7.750
    1.600    5.000    7.740
    1.650    5.000    7.728
    1.700    5.000    7.717
    1.750    5.000    7.711
    1.800    5.000    7.700
    1.850    5.000    7.695
    1.900    5.000    7.686
    1.950    5.000    7.674
    2.000    5.000    7.672
    2.050    5.000    7.675
    2.100    5.000    7.675
    2.150    5.000    7.672
    2.200    5.000    7.677
    2.250    5.000    7.674
    2.300    5.000    7.679
    2.350    5.000    7.674
    2.400    5.000    7.672
    2.450    5.000    7.676
    2.500    5.000    7.677
    2.550    5.000    7.681
    2.600    5.000    7.675
    2.650    5.000    7.671
    2.700    5.000    7.667
    2.750    5.000    7.659
    2.800    5.000    7.653
    2.850    5.000    7.646
    2.900    5.000    7.638
    2.950    5.000    7.627
    3.000    5.000    7.623
    3.050    5.000    7.618
    3.100    5.000    7.610
    3.150    5.000    7.608
    3.200    5.000    7.604
    3.250    5.000    7.602
    3.300    5.000    7.597
    3.350    5.000    7.596
    3.400    5.000    7.598
    3.450    5.000    7.596
    3.500    5.000    7.599
    3.550    5.000    7.584
    3.600    5.000    7.581
    3.650    5.000    7.579
    3.700    5.000    7.578
    3.750    5.000    7.576
    3.800    5.000    7.575
    3.850    5.000    7.575
    3.900    5.000    7.574
    3.950    5.000    7.573
    4.000    5.000    7.572
    4.050    5.000    7.571
    4.100    5.000    7.571
    4.150    5.000    7.570
    4.200    5.000    7.569
    4.250    5.000    7.569
    4.300    5.000    7.569
    4.350    5.000    7.568
    4.400    5.000    7.568
    4.450    5.000    7.567
    4.500    5.000    7.567
    4.550    5.000    7.566
    4.600    5.000    7.565
    4.650    5.000    7.565
    4.700    5.000    7.564
    4.750    5.000    7.564
    4.800    5.000    7.564
    4.850    5.000    7.564
    4.900    5.000    7.564
    4.950    5.000    7.565
    5.000    5.000    7.565
    5.050    5.000    7.565
    5.100    5.000    7.566
    5.150    5.000    7.567
    5.200    5.000    7.568
    5.250    5.000    7.569
    5.300    5.000    7.570
    5.350    5.000    7.571
    5.400    5.000    7.572
    5.450    5.000    7.572
    5.500    5.000    7.572
    5.550    5.000    7.571
    5.600    5.000    7.571
    5.650    5.000    7.569
    5.700    5.000    7.566
    5.750    5.000    7.563
    5.800    5.000    7.561
    5.850    5.000    7.558
    5.900    5.000    7.555
    5.950    5.000    7.553
    6.000    5.000    7.550
    6.050    5.000    7.547
    6.100    5.000    7.545
    6.150    5.000    7.542
    6.200    5.000    7.535
    6.250    5.000    7.538
    6.300    5.000    7.537
    6.350    5.000    7.536
    6.400    5.000    7.535
    6.450    5.000    7.534
    6.500    5.000    7.533
    6.550    5.000    7.532
    6.600    5.000    7.530
    6.650    5.000    7.529
    6.700    5.000    7.528
    6.750    5.000    7.525
    0.000    5.050    8.102
    0.050    5.050    8.102
    0.100    5.050    8.105
    0.150    5.050    8.108
    0.200    5.050    8.103
    0.250    5.050    8.104
    0.300    5.050    8.096
    0.350    5.050    8.087
    0.400    5.050    8.073
    0.450    5.050    8.063
    0.500    5.050    8.043
    0.550    5.050    8.033
    0.600    5.050    8.009
    0.650    5.050    7.987
    0.700    5.050    7.963
    0.750    5.050    7.947
    0.800    5.050    7.928
    0.850    5.050    7.915
    0.900    5.050    7.891
    0.950    5.050    7.865
    1.000    5.050    7.860
    1.050    5.050    7.839
    1.100    5.050    7.828
    1.150    5.050    7.813
    1.200    5.050    7.794
    1.250    5.050    7.785
    1.300    5.050    7.767
    1.350    5.050    7.768
    1.400    5.050    7.756
    1.450    5.050    7.746
    1.500    5.050    7.735
    1.550    5.050    7.730
    1.600    5.050    7.719
    1.650    5.050    7.708
    1.700    5.050    7.700
    1.750    5.050    7.693
    1.800    5.050    7.686
    1.850    5.050    7.675
    1.900    5.050    7.668
    1.950    5.050    7.660
    2.000    5.050    7.658
    2.050    5.050    7.655
    2.100    5.050    7.654
    2.150    5.050    7.653
    2.200    5.050    7.653
    2.250    5.050    7.655
    2.300    5.050    7.654
    2.350    5.050    7.652
    2.400    5.050    7.653
    2.450    5.050    7.659
    2.500    5.050    7.660
    2.550    5.050    7.661
    2.600    5.050    7.658
    2.650    5.050    7.655
    2.700    5.050    7.653
    2.750    5.050    7.647
    2.800    5.050    7.640
    2.850    5.050    7.634
    2.900    5.050    7.623
    2.950    5.050    7.618
    3.000    5.050    7.611
    3.050    5.050    7.610
    3.100    5.050    7.604
    3.150    5.050    7.599
    3.200    5.050    7.599
    3.250    5.050    7.597
    3.300    5.050    7.593
    3.350    5.050    7.594
    3.400    5.050    7.598
    3.450    5.050    7.590
    3.500    5.050    7.589
    3.550    5.050    7.593
    3.600    5.050    7.583
    3.650    5.050    7.576
    3.700    5.050    7.577
    3.750    5.050    7.576
    3.800    5.050    7.575
    3.850    5.050    7.574
    3.900    5.050    7.574
    3.950    5.050    7.573
    4.000    5.050    7.572
    4.050    5.050    7.571
    4.100    5.050    7.571
    4.150    5.050    7.570
    4.200    5.050    7.570
    4.250    5.050    7.569
    4.300    5.050    7.569
    4.350    5.050    7.569
    4.400    5.050    7.568
    4.450    5.050    7.568
    4.500    5.050    7.567
    4.550    5.050    7.566
    4.600    5.050    7.566
    4.650    5.050    7.565
    4.700    5.050    7.564
    4.750    5.050    7.564
    4.800    5.050    7.563
    4.850    5.050    7.563
    4.900    5.050    7.563
    4.950    5.050    7.564
    5.000    5.050    7.564
    5.050    5.050    7.564
    5.100    5.050    7.564
    5.150    5.050    7.565
    5.200    5.050    7.565
    5.250    5.050    7.566
    5.300    5.050    7.566
    5.350    5.050    7.567
    5.400    5.050    7.567
    5.450    5.050    7.567
    5.500    5.050    7.566
    5.550    5.050    7.565
    5.600    5.050    7.562
    5.650    5.050    7.561
    5.700    5.050    7.559
    5.750    5.050    7.557
    5.800    5.050    7.555
    5.850    5.050    7.553
    5.900    5.050    7.550
    5.950    5.050    7.548
    6.000    5.050    7.546
    6.050    5.050    7.543
    6.100    5.050    7.541
    6.150    5.050    7.539
    6.200    5.050    7.538
    6.250    5.050    7.536
    6.300    5.050    7.535
    6.350    5.050    7.534
    6.400    5.050    7.533
    6.450    5.050    7.532
    6.500    5.050    7.531
    6.550    5.050    7.530
    6.600    5.050    7.529
    6.650    5.050    7.528
    6.700    5.050    7.527
    6.750    5.050    7.525
    0.000    5.100    8.099
    0.050    5.100    8.099
    0.100    5.100    8.102
    0.150    5.100    8.106
    0.200    5.100    8.098
    0.250    5.100    8.087
    0.300    5.100    8.080
    0.350    5.100    8.050
    0.400    5.100    8.035
    0.450    5.100    8.022
    0.500    5.100    8.003
    0.550    5.100    7.988
    0.600    5.100    7.963
    0.650    5.100    7.936
    0.700    5.100    7.914
    0.750    5.100    7.899
    0.800    5.100    7.891
    0.850    5.100    7.877
    0.900    5.100    7.860
    0.950    5.100    7.844
    1.000    5.100    7.822
    1.050    5.100    7.814
    1.100    5.100    7.792
    1.150    5.100    7.781
    1.200    5.100    7.764
    1.250    5.100    7.766
    1.300    5.100    7.751
    1.350    5.100    7.742
    1.400    5.100    7.736
    1.450    5.100    7.724
    1.500    5.100    7.720
    1.550    5.100    7.712
    1.600    5.100    7.702
    1.650    5.100    7.694
    1.700    5.100    7.688
    1.750    5.100    7.677
    1.800    5.100    7.669
    1.850    5.100    7.664
    1.900    5.100    7.657
    1.950    5.100    7.649
    2.000    5.100    7.646
    2.050    5.100    7.642
    2.100    5.100    7.640
    2.150    5.100    7.640
    2.200    5.100    7.640
    2.250    5.100    7.641
    2.300    5.100    7.640
    2.350    5.100    7.639
    2.400    5.100    7.642
    2.450    5.100    7.643
    2.500    5.100    7.645
    2.550    5.100    7.649
    2.600    5.100    7.648
    2.650    5.100    7.642
    2.700    5.100    7.638
    2.750    5.100    7.633
    2.800    5.100    7.629
    2.850    5.100    7.620
    2.900    5.100    7.611
    2.950    5.100    7.609
    3.000    5.100    7.606
    3.050    5.100    7.602
    3.100    5.100    7.595
    3.150    5.100    7.595
    3.200    5.100    7.598
    3.250    5.100    7.594
    3.300    5.100    7.592
    3.350    5.100    7.599
    3.400    5.100    7.583
    3.450    5.100    7.589
    3.500    5.100    7.591
    3.550    5.100    7.588
    3.600    5.100    7.580
    3.650    5.100    7.579
    3.700    5.100    7.577
    3.750    5.100    7.576
    3.800    5.100    7.575
    3.850    5.100    7.574
    3.900    5.100    7.574
    3.950    5.100    7.573
    4.000    5.100    7.572
    4.050    5.100    7.571
    4.100    5.100    7.571
    4.150    5.100    7.570
    4.200    5.100    7.570
    4.250    5.100    7.570
    4.300    5.100    7.570
    4.350    5.100    7.569
    4.400    5.100    7.569
    4.450    5.100    7.568
    4.500    5.100    7.568
    4.550    5.100    7.567
    4.600    5.100    7.566
    4.650    5.100    7.565
    4.700    5.100    7.564
    4.750    5.100    7.563
    4.800    5.100    7.563
    4.850    5.100    7.563
    4.900    5.100    7.563
    4.950    5.100    7.563
    5.000    5.100    7.563
    5.050    5.100    7.563
    5.100    5.100    7.563
    5.150    5.100    7.563
    5.200    5.100    7.563
    5.250    5.100    7.563
    5.300    5.100    7.563
    5.350    5.100    7.563
    5.400    5.100    7.563
    5.450    5.100    7.562
    5.500    5.100    7.561
    5.550    5.100    7.560
    5.600    5.100    7.558
    5.650    5.100    7.556
    5.700    5.100    7.554
    5.750    5.100    7.552
    5.800    5.100    7.550
    5.850    5.100    7.548
    5.900    5.100    7.546
    5.950    5.100    7.544
    6.000    5.100    7.542
    6.050    5.100    7.540
    6.100    5.100    7.539
    6.150    5.100    7.537
    6.200    5.100    7.536
    6.250    5.100    7.534
    6.300    5.100    7.533
    6.350    5.100    7.532
    6.400    5.100    7.532
    6.450    5.100    7.531
    6.500    5.100    7.530
    6.550    5.100    7.529
    6.600    5.100    7.528
    6.650    5.100    7.527
    6.700    5.100    7.526
    6.750    5.100    7.524
    0.000    5.150    8.085
    0.050    5.150    8.085
    0.100    5.150    8.104
    0.150    5.150    8.105
    0.200    5.150    8.079
    0.250    5.150    8.051
    0.300    5.150    8.029
    0.350    5.150    8.007
    0.400    5.150    7.987
    0.450    5.150    7.971
    0.500    5.150    7.957
    0.550    5.150    7.938
    0.600    5.150    7.916
    0.650    5.150    7.893
    0.700    5.150    7.880
    0.750    5.150    7.872
    0.800    5.150    7.850
    0.850    5.150    7.843
    0.900    5.150    7.821
    0.950    5.150    7.811
    1.000    5.150    7.794
    1.050    5.150    7.781
    1.100    5.150    7.772
    1.150    5.150    7.761
    1.200    5.150    7.754
    1.250    5.150    7.742
    1.300    5.150    7.732
    1.350    5.150    7.726
    1.400    5.150    7.716
    1.450    5.150    7.711
    1.500    5.150    7.701
    1.550    5.150    7.696
    1.600    5.150    7.688
    1.650    5.150    7.682
    1.700    5.150    7.673
    1.750    5.150    7.667
    1.800    5.150    7.662
    1.850    5.150    7.655
    1.900    5.150    7.649
    1.950    5.150    7.644
    2.000    5.150    7.640
    2.050    5.150    7.637
    2.100    5.150    7.635
    2.150    5.150    7.634
    2.200    5.150    7.633
    2.250    5.150    7.632
    2.300    5.150    7.632
    2.350    5.150    7.632
    2.400    5.150    7.628
    2.450    5.150    7.628
    2.500    5.150    7.633
    2.550    5.150    7.634
    2.600    5.150    7.635
    2.650    5.150    7.631
    2.700    5.150    7.627
    2.750    5.150    7.618
    2.800    5.150    7.613
    2.850    5.150    7.610
    2.900    5.150    7.605
    2.950    5.150    7.605
    3.000    5.150    7.600
    3.050    5.150    7.594
    3.100    5.150    7.583
    3.150    5.150    7.599
    3.200    5.150    7.597
    3.250    5.150    7.593
    3.300    5.150    7.590
    3.350    5.150    7.595
    3.400    5.150    7.592
    3.450    5.150    7.580
    3.500    5.150    7.589
    3.550    5.150    7.581
    3.600    5.150    7.568
    3.650    5.150    7.579
    3.700    5.150    7.576
    3.750    5.150    7.576
    3.800    5.150    7.575
    3.850    5.150    7.574
    3.900    5.150    7.574
    3.950    5.150    7.573
    4.000    5.150    7.572
    4.050    5.150    7.572
    4.100    5.150    7.571
    4.150    5.150    7.571
    4.200    5.150    7.571
    4.250    5.150    7.571
    4.300    5.150    7.570
    4.350    5.150    7.570
    4.400    5.150    7.569
    4.450    5.150    7.569
    4.500    5.150    7.568
    4.550    5.150    7.567
    4.600    5.150    7.566
    4.650    5.150    7.565
    4.700    5.150    7.565
    4.750    5.150    7.564
    4.800    5.150    7.563
    4.850    5.150    7.562
    4.900    5.150    7.562
    4.950    5.150    7.562
    5.000    5.150    7.562
    5.050    5.150    7.561
    5.100    5.150    7.561
    5.150    5.150    7.561
    5.200    5.150    7.561
    5.250    5.150    7.561
    5.300    5.150    7.560
    5.350    5.150    7.560
    5.400    5.150    7.559
    5.450    5.150    7.558
    5.500    5.150    7.557
    5.550    5.150    7.556
    5.600    5.150    7.554
    5.650    5.150    7.552
    5.700    5.150    7.550
    5.750    5.150    7.548
    5.800    5.150    7.546
    5.850    5.150    7.545
    5.900    5.150    7.543
    5.950    5.150    7.541
    6.000    5.150    7.540
    6.050    5.150    7.538
    6.100    5.150    7.537
    6.150    5.150    7.535
    6.200    5.150    7.534
    6.250    5.150    7.533
    6.300    5.150    7.532
    6.350    5.150    7.531
    6.400    5.150    7.531
    6.450    5.150    7.530
    6.500    5.150    7.529
    6.550    5.150    7.528
    6.600    5.150    7.528
    6.650    5.150    7.527
    6.700    5.150    7.526
    6.750    5.150    7.524
    0.000    5.200    8.024
    0.050    5.200    8.024
    0.100    5.200    8.024
    0.150    5.200    8.031
    0.200    5.200    8.022
    0.250    5.200    8.006
    0.300    5.200    7.982
    0.350    5.200    7.959
    0.400    5.200    7.939
    0.450    5.200    7.926
    0.500    5.200    7.913
    0.550    5.200    7.892
    0.600    5.200    7.893
    0.650    5.200    7.853
    0.700    5.200    7.844
    0.750    5.200    7.830
    0.800    5.200    7.819
    0.850    5.200    7.807
    0.900    5.200    7.792
    0.950    5.200    7.784
    1.000    5.200    7.772
    1.050    5.200    7.759
    1.100    5.200    7.751
    1.150    5.200    7.745
    1.200    5.200    7.737
    1.250    5.200    7.728
    1.300    5.200    7.736
    1.350    5.200    7.712
    1.400    5.200    7.705
    1.450    5.200    7.699
    1.500    5.200    7.692
    1.550    5.200    7.685
    1.600    5.200    7.678
    1.650    5.200    7.671
    1.700    5.200    7.664
    1.750    5.200    7.658
    1.800    5.200    7.652
    1.850    5.200    7.646
    1.900    5.200    7.641
    1.950    5.200    7.636
    2.000    5.200    7.632
    2.050    5.200    7.629
    2.100    5.200    7.627
    2.150    5.200    7.625
    2.200    5.200    7.624
    2.250    5.200    7.624
    2.300    5.200    7.623
    2.350    5.200    7.623
    2.400    5.200    7.620
    2.450    5.200    7.618
    2.500    5.200    7.618
    2.550    5.200    7.624
    2.600    5.200    7.622
    2.650    5.200    7.620
    2.700    5.200    7.614
    2.750    5.200    7.611
    2.800    5.200    7.605
    2.850    5.200    7.601
    2.900    5.200    7.598
    2.950    5.200    7.597
    3.000    5.200    7.594
    3.050    5.200    7.592
    3.100    5.200    7.596
    3.150    5.200    7.594
    3.200    5.200    7.599
    3.250    5.200    7.593
    3.300    5.200    7.594
    3.350    5.200    7.588
    3.400    5.200    7.589
    3.450    5.200    7.595
    3.500    5.200    7.588
    3.550    5.200    7.577
    3.600    5.200    7.568
    3.650    5.200    7.576
    3.700    5.200    7.576
    3.750    5.200    7.576
    3.800    5.200    7.575
    3.850    5.200    7.574
    3.900    5.200    7.574
    3.950    5.200    7.573
    4.000    5.200    7.572
    4.050    5.200    7.572
    4.100    5.200    7.571
    4.150    5.200    7.571
    4.200    5.200    7.571
    4.250    5.200    7.571
    4.300    5.200    7.570
    4.350    5.200    7.570
    4.400    5.200    7.569
    4.450    5.200    7.569
    4.500    5.200    7.568
    4.550    5.200    7.567
    4.600    5.200    7.566
    4.650    5.200    7.566
    4.700    5.200    7.565
    4.750    5.200    7.564
    4.800    5.200    7.563
    4.850    5.200    7.562
    4.900    5.200    7.561
    4.950    5.200    7.561
    5.000    5.200    7.561
    5.050    5.200    7.560
    5.100    5.200    7.560
    5.150    5.200    7.559
    5.200    5.200    7.559
    5.250    5.200    7.558
    5.300    5.200    7.558
    5.350    5.200    7.557
    5.400    5.200    7.556
    5.450    5.200    7.555
    5.500    5.200    7.553
    5.550    5.200    7.552
    5.600    5.200    7.550
    5.650    5.200    7.548
    5.700    5.200    7.547
    5.750    5.200    7.545
    5.800    5.200    7.543
    5.850    5.200    7.542
    5.900    5.200    7.541
    5.950    5.200    7.539
    6.000    5.200    7.538
    6.050    5.200    7.536
    6.100    5.200    7.535
    6.150    5.200    7.534
    6.200    5.200    7.533
    6.250    5.200    7.532
    6.300    5.200    7.531
    6.350    5.200    7.530
    6.400    5.200    7.530
    6.450    5.200    7.529
    6.500    5.200    7.529
    6.550    5.200    7.528
    6.600    5.200    7.527
    6.650    5.200    7.527
    6.700    5.200    7.526
    6.750    5.200    7.523
    0.000    5.250    7.996
    0.050    5.250    7.996
    0.100    5.250    7.996
    0.150    5.250    7.987
    0.200    5.250    7.973
    0.250    5.250    7.955
    0.300    5.250    7.933
    0.350    5.250    7.913
    0.400    5.250    7.895
    0.450    5.250    7.880
    0.500    5.250    7.859
    0.550    5.250    7.848
    0.600    5.250    7.834
    0.650    5.250    7.823
    0.700    5.250    7.811
    0.750    5.250    7.801
    0.800    5.250    7.788
    0.850    5.250    7.777
    0.900    5.250    7.767
    0.950    5.250    7.761
    1.000    5.250    7.748
    1.050    5.250    7.742
    1.100    5.250    7.734
    1.150    5.250    7.727
    1.200    5.250    7.721
    1.250    5.250    7.714
    1.300    5.250    7.707
    1.350    5.250    7.700
    1.400    5.250    7.693
    1.450    5.250    7.687
    1.500    5.250    7.680
    1.550    5.250    7.674
    1.600    5.250    7.668
    1.650    5.250    7.661
    1.700    5.250    7.655
    1.750    5.250    7.649
    1.800    5.250    7.644
    1.850    5.250    7.638
    1.900    5.250    7.633
    1.950    5.250    7.628
    2.000    5.250    7.624
    2.050    5.250    7.622
    2.100    5.250    7.620
    2.150    5.250    7.619
    2.200    5.250    7.618
    2.250    5.250    7.613
    2.300    5.250    7.614
    2.350    5.250    7.615
    2.400    5.250    7.615
    2.450    5.250    7.614
    2.500    5.250    7.613
    2.550    5.250    7.613
    2.600    5.250    7.614
    2.650    5.250    7.611
    2.700    5.250    7.608
    2.750    5.250    7.603
    2.800    5.250    7.600
    2.850    5.250    7.596
    2.900    5.250    7.593
    2.950    5.250    7.595
    3.000    5.250    7.591
    3.050    5.250    7.589
    3.100    5.250    7.582
    3.150    5.250    7.596
    3.200    5.250    7.596
    3.250    5.250    7.595
    3.300    5.250    7.590
    3.350    5.250    7.591
    3.400    5.250    7.589
    3.450    5.250    7.586
    3.500    5.250    7.582
    3.550    5.250    7.575
    3.600    5.250    7.571
    3.650    5.250    7.576
    3.700    5.250    7.575
    3.750    5.250    7.575
    3.800    5.250    7.575
    3.850    5.250    7.574
    3.900    5.250    7.574
    3.950    5.250    7.573
    4.000    5.250    7.572
    4.050    5.250    7.572
    4.100    5.250    7.571
    4.150    5.250    7.571
    4.200    5.250    7.571
    4.250    5.250    7.570
    4.300    5.250    7.570
    4.350    5.250    7.570
    4.400    5.250    7.569
    4.450    5.250    7.569
    4.500    5.250    7.568
    4.550    5.250    7.567
    4.600    5.250    7.566
    4.650    5.250    7.566
    4.700    5.250    7.565
    4.750    5.250    7.564
    4.800    5.250    7.563
    4.850    5.250    7.562
    4.900    5.250    7.561
    4.950    5.250    7.560
    5.000    5.250    7.559
    5.050    5.250    7.559
    5.100    5.250    7.558
    5.150    5.250    7.558
    5.200    5.250    7.557
    5.250    5.250    7.556
    5.300    5.250    7.555
    5.350    5.250    7.554
    5.400    5.250    7.553
    5.450    5.250    7.552
    5.500    5.250    7.550
    5.550    5.250    7.549
    5.600    5.250    7.547
    5.650    5.250    7.546
    5.700    5.250    7.544
    5.750    5.250    7.543
    5.800    5.250    7.541
    5.850    5.250    7.540
    5.900    5.250    7.539
    5.950    5.250    7.538
    6.000    5.250    7.536
    6.050    5.250    7.535
    6.100    5.250    7.534
    6.150    5.250    7.533
    6.200    5.250    7.532
    6.250    5.250    7.531
    6.300    5.250    7.530
    6.350    5.250    7.530
    6.400    5.250    7.529
    6.450    5.250    7.529
    6.500    5.250    7.528
    6.550    5.250    7.528
    6.600    5.250    7.527
    6.650    5.250    7.526
    6.700    5.250    7.526
    6.750    5.250    7.524
    0.000    5.300    7.940
    0.050    5.300    7.940
    0.100    5.300    7.940
    0.150    5.300    7.941
    0.200    5.300    7.925
    0.250    5.300    7.907
    0.300    5.300    7.882
    0.350    5.300    7.868
    0.400    5.300    7.851
    0.450    5.300    7.839
    0.500    5.300    7.825
    0.550    5.300    7.810
    0.600    5.300    7.798
    0.650    5.300    7.796
    0.700    5.300    7.780
    0.750    5.300    7.775
    0.800    5.300    7.767
    0.850    5.300    7.761
    0.900    5.300    7.750
    0.950    5.300    7.739
    1.000    5.300    7.735
    1.050    5.300    7.727
    1.100    5.300    7.719
    1.150    5.300    7.716
    1.200    5.300    7.709
    1.250    5.300    7.702
    1.300    5.300    7.695
    1.350    5.300    7.685
    1.400    5.300    7.683
    1.450    5.300    7.676
    1.500    5.300    7.671
    1.550    5.300    7.664
    1.600    5.300    7.658
    1.650    5.300    7.652
    1.700    5.300    7.646
    1.750    5.300    7.641
    1.800    5.300    7.635
    1.850    5.300    7.630
    1.900    5.300    7.625
    1.950    5.300    7.621
    2.000    5.300    7.617
    2.050    5.300    7.615
    2.100    5.300    7.614
    2.150    5.300    7.611
    2.200    5.300    7.611
    2.250    5.300    7.608
    2.300    5.300    7.609
    2.350    5.300    7.610
    2.400    5.300    7.607
    2.450    5.300    7.606
    2.500    5.300    7.614
    2.550    5.300    7.610
    2.600    5.300    7.608
    2.650    5.300    7.625
    2.700    5.300    7.620
    2.750    5.300    7.609
    2.800    5.300    7.601
    2.850    5.300    7.599
    2.900    5.300    7.596
    2.950    5.300    7.595
    3.000    5.300    7.595
    3.050    5.300    7.598
    3.100    5.300    7.591
    3.150    5.300    7.583
    3.200    5.300    7.593
    3.250    5.300    7.597
    3.300    5.300    7.589
    3.350    5.300    7.584
    3.400    5.300    7.585
    3.450    5.300    7.581
    3.500    5.300    7.580
    3.550    5.300    7.577
    3.600    5.300    7.576
    3.650    5.300    7.578
    3.700    5.300    7.575
    3.750    5.300    7.575
    3.800    5.300    7.575
    3.850    5.300    7.574
    3.900    5.300    7.573
    3.950    5.300    7.573
    4.000    5.300    7.572
    4.050    5.300    7.571
    4.100    5.300    7.571
    4.150    5.300    7.570
    4.200    5.300    7.570
    4.250    5.300    7.570
    4.300    5.300    7.570
    4.350    5.300    7.570
    4.400    5.300    7.569
    4.450    5.300    7.568
    4.500    5.300    7.568
    4.550    5.300    7.567
    4.600    5.300    7.566
    4.650    5.300    7.565
    4.700    5.300    7.564
    4.750    5.300    7.563
    4.800    5.300    7.562
    4.850    5.300    7.561
    4.900    5.300    7.560
    4.950    5.300    7.559
    5.000    5.300    7.558
    5.050    5.300    7.558
    5.100    5.300    7.557
    5.150    5.300    7.556
    5.200    5.300    7.555
    5.250    5.300    7.555
    5.300    5.300    7.554
    5.350    5.300    7.553
    5.400    5.300    7.551
    5.450    5.300    7.550
    5.500    5.300    7.549
    5.550    5.300    7.547
    5.600    5.300    7.546
    5.650    5.300    7.544
    5.700    5.300    7.543
    5.750    5.300    7.541
    5.800    5.300    7.540
    5.850    5.300    7.539
    5.900    5.300    7.538
    5.950    5.300    7.537
    6.000    5.300    7.535
    6.050    5.300    7.534
    6.100    5.300    7.533
    6.150    5.300    7.532
    6.200    5.300    7.531
    6.250    5.300    7.530
    6.300    5.300    7.530
    6.350    5.300    7.529
    6.400    5.300    7.529
    6.450    5.300    7.529
    6.500    5.300    7.528
    6.550    5.300    7.528
    6.600    5.300    7.527
    6.650    5.300    7.526
    6.700    5.300    7.525
    6.750    5.300    7.524
    0.000    5.350    7.907
    0.050    5.350    7.907
    0.100    5.350    7.907
    0.150    5.350    7.898
    0.200    5.350    7.875
    0.250    5.350    7.853
    0.300    5.350    7.844
    0.350    5.350    7.833
    0.400    5.350    7.820
    0.450    5.350    7.809
    0.500    5.350    7.795
    0.550    5.350    7.788
    0.600    5.350    7.778
    0.650    5.350    7.775
    0.700    5.350    7.768
    0.750    5.350    7.763
    0.800    5.350    7.752
    0.850    5.350    7.747
    0.900    5.350    7.739
    0.950    5.350    7.732
    1.000    5.350    7.724
    1.050    5.350    7.717
    1.100    5.350    7.710
    1.150    5.350    7.704
    1.200    5.350    7.697
    1.250    5.350    7.686
    1.300    5.350    7.682
    1.350    5.350    7.673
    1.400    5.350    7.673
    1.450    5.350    7.667
    1.500    5.350    7.661
    1.550    5.350    7.655
    1.600    5.350    7.649
    1.650    5.350    7.644
    1.700    5.350    7.638
    1.750    5.350    7.633
    1.800    5.350    7.628
    1.850    5.350    7.623
    1.900    5.350    7.619
    1.950    5.350    7.615
    2.000    5.350    7.611
    2.050    5.350    7.615
    2.100    5.350    7.615
    2.150    5.350    7.615
    2.200    5.350    7.608
    2.250    5.350    7.607
    2.300    5.350    7.606
    2.350    5.350    7.604
    2.400    5.350    7.608
    2.450    5.350    7.608
    2.500    5.350    7.610
    2.550    5.350    7.609
    2.600    5.350    7.613
    2.650    5.350    7.622
    2.700    5.350    7.608
    2.750    5.350    7.603
    2.800    5.350    7.599
    2.850    5.350    7.597
    2.900    5.350    7.595
    2.950    5.350    7.593
    3.000    5.350    7.595
    3.050    5.350    7.599
    3.100    5.350    7.595
    3.150    5.350    7.588
    3.200    5.350    7.599
    3.250    5.350    7.593
    3.300    5.350    7.588
    3.350    5.350    7.585
    3.400    5.350    7.584
    3.450    5.350    7.582
    3.500    5.350    7.579
    3.550    5.350    7.583
    3.600    5.350    7.578
    3.650    5.350    7.577
    3.700    5.350    7.576
    3.750    5.350    7.575
    3.800    5.350    7.575
    3.850    5.350    7.574
    3.900    5.350    7.573
    3.950    5.350    7.573
    4.000    5.350    7.572
    4.050    5.350    7.571
    4.100    5.350    7.571
    4.150    5.350    7.570
    4.200    5.350    7.570
    4.250    5.350    7.569
    4.300    5.350    7.569
    4.350    5.350    7.569
    4.400    5.350    7.569
    4.450    5.350    7.568
    4.500    5.350    7.567
    4.550    5.350    7.567
    4.600    5.350    7.566
    4.650    5.350    7.565
    4.700    5.350    7.564
    4.750    5.350    7.563
    4.800    5.350    7.562
    4.850    5.350    7.561
    4.900    5.350    7.560
    4.950    5.350    7.559
    5.000    5.350    7.558
    5.050    5.350    7.557
    5.100    5.350    7.556
    5.150    5.350    7.555
    5.200    5.350    7.555
    5.250    5.350    7.554
    5.300    5.350    7.553
    5.350    5.350    7.552
    5.400    5.350    7.550
    5.450    5.350    7.549
    5.500    5.350    7.548
    5.550    5.350    7.546
    5.600    5.350    7.545
    5.650    5.350    7.543
    5.700    5.350    7.542
    5.750    5.350    7.541
    5.800    5.350    7.539
    5.850    5.350    7.538
    5.900    5.350    7.537
    5.950    5.350    7.536
    6.000    5.350    7.535
    6.050    5.350    7.533
    6.100    5.350    7.532
    6.150    5.350    7.531
    6.200    5.350    7.530
    6.250    5.350    7.530
    6.300    5.350    7.529
    6.350    5.350    7.529
    6.400    5.350    7.529
    6.450    5.350    7.528
    6.500    5.350    7.528
    6.550    5.350    7.528
    6.600    5.350    7.527
    6.650    5.350    7.526
    6.700    5.350    7.525
    6.750    5.350    7.524
    0.000    5.400    7.845
    0.050    5.400    7.845
    0.100    5.400    7.845
    0.150    5.400    7.845
    0.200    5.400    7.834
    0.250    5.400    7.819
    0.300    5.400    7.809
    0.350    5.400    7.801
    0.400    5.400    7.800
    0.450    5.400    7.790
    0.500    5.400    7.779
    0.550    5.400    7.770
    0.600    5.400    7.767
    0.650    5.400    7.761
    0.700    5.400    7.756
    0.750    5.400    7.749
    0.800    5.400    7.742
    0.850    5.400    7.734
    0.900    5.400    7.727
    0.950    5.400    7.720
    1.000    5.400    7.713
    1.050    5.400    7.706
    1.100    5.400    7.699
    1.150    5.400    7.692
    1.200    5.400    7.685
    1.250    5.400    7.674
    1.300    5.400    7.672
    1.350    5.400    7.668
    1.400    5.400    7.663
    1.450    5.400    7.658
    1.500    5.400    7.652
    1.550    5.400    7.646
    1.600    5.400    7.641
    1.650    5.400    7.635
    1.700    5.400    7.630
    1.750    5.400    7.625
    1.800    5.400    7.621
    1.850    5.400    7.617
    1.900    5.400    7.614
    1.950    5.400    7.611
    2.000    5.400    7.613
    2.050    5.400    7.614
    2.100    5.400    7.613
    2.150    5.400    7.603
    2.200    5.400    7.605
    2.250    5.400    7.604
    2.300    5.400    7.605
    2.350    5.400    7.611
    2.400    5.400    7.608
    2.450    5.400    7.611
    2.500    5.400    7.605
    2.550    5.400    7.608
    2.600    5.400    7.610
    2.650    5.400    7.612
    2.700    5.400    7.604
    2.750    5.400    7.602
    2.800    5.400    7.598
    2.850    5.400    7.596
    2.900    5.400    7.594
    2.950    5.400    7.593
    3.000    5.400    7.591
    3.050    5.400    7.598
    3.100    5.400    7.599
    3.150    5.400    7.594
    3.200    5.400    7.589
    3.250    5.400    7.588
    3.300    5.400    7.585
    3.350    5.400    7.583
    3.400    5.400    7.582
    3.450    5.400    7.581
    3.500    5.400    7.580
    3.550    5.400    7.579
    3.600    5.400    7.578
    3.650    5.400    7.577
    3.700    5.400    7.576
    3.750    5.400    7.575
    3.800    5.400    7.574
    3.850    5.400    7.574
    3.900    5.400    7.573
    3.950    5.400    7.572
    4.000    5.400    7.572
    4.050    5.400    7.571
    4.100    5.400    7.570
    4.150    5.400    7.570
    4.200    5.400    7.569
    4.250    5.400    7.569
    4.300    5.400    7.569
    4.350    5.400    7.569
    4.400    5.400    7.568
    4.450    5.400    7.568
    4.500    5.400    7.567
    4.550    5.400    7.566
    4.600    5.400    7.566
    4.650    5.400    7.565
    4.700    5.400    7.563
    4.750    5.400    7.562
    4.800    5.400    7.561
    4.850    5.400    7.560
    4.900    5.400    7.559
    4.950    5.400    7.558
    5.000    5.400    7.557
    5.050    5.400    7.556
    5.100    5.400    7.556
    5.150    5.400    7.555
    5.200    5.400    7.554
    5.250    5.400    7.553
    5.300    5.400    7.552
    5.350    5.400    7.551
    5.400    5.400    7.550
    5.450    5.400    7.549
    5.500    5.400    7.547
    5.550    5.400    7.546
    5.600    5.400    7.544
    5.650    5.400    7.542
    5.700    5.400    7.541
    5.750    5.400    7.540
    5.800    5.400    7.538
    5.850    5.400    7.537
    5.900    5.400    7.536
    5.950    5.400    7.535
    6.000    5.400    7.534
    6.050    5.400    7.533
    6.100    5.400    7.532
    6.150    5.400    7.531
    6.200    5.400    7.530
    6.250    5.400    7.529
    6.300    5.400    7.529
    6.350    5.400    7.529
    6.400    5.400    7.528
    6.450    5.400    7.528
    6.500    5.400    7.528
    6.550    5.400    7.527
    6.600    5.400    7.527
    6.650    5.400    7.526
    6.700    5.400    7.525
    6.750    5.400    7.524
    0.000    5.450    7.800
    0.050    5.450    7.800
    0.100    5.450    7.800
    0.150    5.450    7.800
    0.200    5.450    7.807
    0.250    5.450    7.802
    0.300    5.450    7.790
    0.350    5.450    7.785
    0.400    5.450    7.779
    0.450    5.450    7.772
    0.500    5.450    7.769
    0.550    5.450    7.760
    0.600    5.450    7.757
    0.650    5.450    7.751
    0.700    5.450    7.744
    0.750    5.450    7.738
    0.800    5.450    7.731
    0.850    5.450    7.724
    0.900    5.450    7.716
    0.950    5.450    7.710
    1.000    5.450    7.703
    1.050    5.450    7.696
    1.100    5.450    7.689
    1.150    5.450    7.682
    1.200    5.450    7.676
    1.250    5.450    7.670
    1.300    5.450    7.665
    1.350    5.450    7.659
    1.400    5.450    7.654
    1.450    5.450    7.649
    1.500    5.450    7.643
    1.550    5.450    7.638
    1.600    5.450    7.632
    1.650    5.450    7.628
    1.700    5.450    7.623
    1.750    5.450    7.619
    1.800    5.450    7.616
    1.850    5.450    7.613
    1.900    5.450    7.611
    1.950    5.450    7.609
    2.000    5.450    7.606
    2.050    5.450    7.607
    2.100    5.450    7.609
    2.150    5.450    7.614
    2.200    5.450    7.602
    2.250    5.450    7.608
    2.300    5.450    7.602
    2.350    5.450    7.601
    2.400    5.450    7.606
    2.450    5.450    7.610
    2.500    5.450    7.603
    2.550    5.450    7.604
    2.600    5.450    7.603
    2.650    5.450    7.602
    2.700    5.450    7.600
    2.750    5.450    7.598
    2.800    5.450    7.597
    2.850    5.450    7.595
    2.900    5.450    7.594
    2.950    5.450    7.592
    3.000    5.450    7.587
    3.050    5.450    7.596
    3.100    5.450    7.590
    3.150    5.450    7.585
    3.200    5.450    7.589
    3.250    5.450    7.584
    3.300    5.450    7.585
    3.350    5.450    7.584
    3.400    5.450    7.583
    3.450    5.450    7.581
    3.500    5.450    7.581
    3.550    5.450    7.580
    3.600    5.450    7.578
    3.650    5.450    7.577
    3.700    5.450    7.576
    3.750    5.450    7.574
    3.800    5.450    7.574
    3.850    5.450    7.573
    3.900    5.450    7.572
    3.950    5.450    7.572
    4.000    5.450    7.571
    4.050    5.450    7.570
    4.100    5.450    7.570
    4.150    5.450    7.569
    4.200    5.450    7.569
    4.250    5.450    7.569
    4.300    5.450    7.569
    4.350    5.450    7.568
    4.400    5.450    7.568
    4.450    5.450    7.568
    4.500    5.450    7.567
    4.550    5.450    7.566
    4.600    5.450    7.565
    4.650    5.450    7.564
    4.700    5.450    7.563
    4.750    5.450    7.562
    4.800    5.450    7.561
    4.850    5.450    7.560
    4.900    5.450    7.559
    4.950    5.450    7.558
    5.000    5.450    7.557
    5.050    5.450    7.556
    5.100    5.450    7.555
    5.150    5.450    7.554
    5.200    5.450    7.553
    5.250    5.450    7.552
    5.300    5.450    7.551
    5.350    5.450    7.550
    5.400    5.450    7.549
    5.450    5.450    7.548
    5.500    5.450    7.547
    5.550    5.450    7.545
    5.600    5.450    7.543
    5.650    5.450    7.542
    5.700    5.450    7.540
    5.750    5.450    7.539
    5.800    5.450    7.538
    5.850    5.450    7.537
    5.900    5.450    7.536
    5.950    5.450    7.535
    6.000    5.450    7.534
    6.050    5.450    7.532
    6.100    5.450    7.531
    6.150    5.450    7.530
    6.200    5.450    7.529
    6.250    5.450    7.529
    6.300    5.450    7.528
    6.350    5.450    7.528
    6.400    5.450    7.528
    6.450    5.450    7.528
    6.500    5.450    7.528
    6.550    5.450    7.527
    6.600    5.450    7.527
    6.650    5.450    7.526
    6.700    5.450    7.525
    6.750    5.450    7.524
    0.000    5.500    7.783
    0.050    5.500    7.783
    0.100    5.500    7.783
    0.150    5.500    7.783
    0.200    5.500    7.788
    0.250    5.500    7.789
    0.300    5.500    7.782
    0.350    5.500    7.775
    0.400    5.500    7.770
    0.450    5.500    7.763
    0.500    5.500    7.758
    0.550    5.500    7.752
    0.600    5.500    7.746
    0.650    5.500    7.740
    0.700    5.500    7.734
    0.750    5.500    7.727
    0.800    5.500    7.720
    0.850    5.500    7.713
    0.900    5.500    7.706
    0.950    5.500    7.699
    1.000    5.500    7.692
    1.050    5.500    7.686
    1.100    5.500    7.680
    1.150    5.500    7.673
    1.200    5.500    7.667
    1.250    5.500    7.661
    1.300    5.500    7.656
    1.350    5.500    7.650
    1.400    5.500    7.645
    1.450    5.500    7.639
    1.500    5.500    7.635
    1.550    5.500    7.630
    1.600    5.500    7.625
    1.650    5.500    7.618
    1.700    5.500    7.617
    1.750    5.500    7.612
    1.800    5.500    7.610
    1.850    5.500    7.607
    1.900    5.500    7.606
    1.950    5.500    7.604
    2.000    5.500    7.601
    2.050    5.500    7.601
    2.100    5.500    7.599
    2.150    5.500    7.598
    2.200    5.500    7.601
    2.250    5.500    7.600
    2.300    5.500    7.599
    2.350    5.500    7.599
    2.400    5.500    7.598
    2.450    5.500    7.599
    2.500    5.500    7.600
    2.550    5.500    7.600
    2.600    5.500    7.600
    2.650    5.500    7.600
    2.700    5.500    7.598
    2.750    5.500    7.597
    2.800    5.500    7.596
    2.850    5.500    7.595
    2.900    5.500    7.593
    2.950    5.500    7.593
    3.000    5.500    7.593
    3.050    5.500    7.592
    3.100    5.500    7.591
    3.150    5.500    7.591
    3.200    5.500    7.589
    3.250    5.500    7.588
    3.300    5.500    7.586
    3.350    5.500    7.584
    3.400    5.500    7.582
    3.450    5.500    7.581
    3.500    5.500    7.580
    3.550    5.500    7.579
    3.600    5.500    7.578
    3.650    5.500    7.577
    3.700    5.500    7.575
    3.750    5.500    7.574
    3.800    5.500    7.573
    3.850    5.500    7.573
    3.900    5.500    7.572
    3.950    5.500    7.571
    4.000    5.500    7.571
    4.050    5.500    7.570
    4.100    5.500    7.570
    4.150    5.500    7.569
    4.200    5.500    7.569
    4.250    5.500    7.569
    4.300    5.500    7.569
    4.350    5.500    7.569
    4.400    5.500    7.568
    4.450    5.500    7.568
    4.500    5.500    7.567
    4.550    5.500    7.566
    4.600    5.500    7.565
    4.650    5.500    7.564
    4.700    5.500    7.563
    4.750    5.500    7.562
    4.800    5.500    7.560
    4.850    5.500    7.559
    4.900    5.500    7.558
    4.950    5.500    7.557
    5.000    5.500    7.556
    5.050    5.500    7.555
    5.100    5.500    7.554
    5.150    5.500    7.553
    5.200    5.500    7.552
    5.250    5.500    7.551
    5.300    5.500    7.550
    5.350    5.500    7.550
    5.400    5.500    7.549
    5.450    5.500    7.547
    5.500    5.500    7.546
    5.550    5.500    7.544
    5.600    5.500    7.543
    5.650    5.500    7.541
    5.700    5.500    7.540
    5.750    5.500    7.538
    5.800    5.500    7.537
    5.850    5.500    7.536
    5.900    5.500    7.535
    5.950    5.500    7.534
    6.000    5.500    7.533
    6.050    5.500    7.532
    6.100    5.500    7.531
    6.150    5.500    7.530
    6.200    5.500    7.529
    6.250    5.500    7.528
    6.300    5.500    7.528
    6.350    5.500    7.528
    6.400    5.500    7.528
    6.450    5.500    7.528
    6.500    5.500    7.527
    6.550    5.500    7.527
    6.600    5.500    7.526
    6.650    5.500    7.525
    6.700    5.500    7.525
    6.750    5.500    7.523
    0.000    5.550    7.773
    0.050    5.550    7.773
    0.100    5.550    7.773
    0.150    5.550    7.773
    0.200    5.550    7.773
    0.250    5.550    7.778
    0.300    5.550    7.771
    0.350    5.550    7.765
    0.400    5.550    7.759
    0.450    5.550    7.753
    0.500    5.550    7.747
    0.550    5.550    7.741
    0.600    5.550    7.735
    0.650    5.550    7.729
    0.700    5.550    7.723
    0.750    5.550    7.716
    0.800    5.550    7.709
    0.850    5.550    7.702
    0.900    5.550    7.695
    0.950    5.550    7.688
    1.000    5.550    7.682
    1.050    5.550    7.676
    1.100    5.550    7.670
    1.150    5.550    7.664
    1.200    5.550    7.658
    1.250    5.550    7.652
    1.300    5.550    7.646
    1.350    5.550    7.641
    1.400    5.550    7.636
    1.450    5.550    7.631
    1.500    5.550    7.626
    1.550    5.550    7.621
    1.600    5.550    7.616
    1.650    5.550    7.613
    1.700    5.550    7.609
    1.750    5.550    7.609
    1.800    5.550    7.605
    1.850    5.550    7.606
    1.900    5.550    7.604
    1.950    5.550    7.603
    2.000    5.550    7.602
    2.050    5.550    7.600
    2.100    5.550    7.599
    2.150    5.550    7.600
    2.200    5.550    7.596
    2.250    5.550    7.596
    2.300    5.550    7.598
    2.350    5.550    7.598
    2.400    5.550    7.597
    2.450    5.550    7.598
    2.500    5.550    7.598
    2.550    5.550    7.599
    2.600    5.550    7.598
    2.650    5.550    7.598
    2.700    5.550    7.597
    2.750    5.550    7.596
    2.800    5.550    7.595
    2.850    5.550    7.594
    2.900    5.550    7.594
    2.950    5.550    7.593
    3.000    5.550    7.593
    3.050    5.550    7.592
    3.100    5.550    7.592
    3.150    5.550    7.591
    3.200    5.550    7.589
    3.250    5.550    7.588
    3.300    5.550    7.586
    3.350    5.550    7.584
    3.400    5.550    7.583
    3.450    5.550    7.580
    3.500    5.550    7.591
    3.550    5.550    7.581
    3.600    5.550    7.579
    3.650    5.550    7.577
    3.700    5.550    7.575
    3.750    5.550    7.574
    3.800    5.550    7.573
    3.850    5.550    7.573
    3.900    5.550    7.572
    3.950    5.550    7.571
    4.000    5.550    7.571
    4.050    5.550    7.570
    4.100    5.550    7.569
    4.150    5.550    7.569
    4.200    5.550    7.569
    4.250    5.550    7.569
    4.300    5.550    7.569
    4.350    5.550    7.569
    4.400    5.550    7.569
    4.450    5.550    7.568
    4.500    5.550    7.567
    4.550    5.550    7.566
    4.600    5.550    7.565
    4.650    5.550    7.564
    4.700    5.550    7.563
    4.750    5.550    7.562
    4.800    5.550    7.560
    4.850    5.550    7.559
    4.900    5.550    7.558
    4.950    5.550    7.557
    5.000    5.550    7.555
    5.050    5.550    7.555
    5.100    5.550    7.554
    5.150    5.550    7.553
    5.200    5.550    7.551
    5.250    5.550    7.551
    5.300    5.550    7.550
    5.350    5.550    7.549
    5.400    5.550    7.548
    5.450    5.550    7.547
    5.500    5.550    7.546
    5.550    5.550    7.544
    5.600    5.550    7.542
    5.650    5.550    7.541
    5.700    5.550    7.539
    5.750    5.550    7.538
    5.800    5.550    7.537
    5.850    5.550    7.536
    5.900    5.550    7.535
    5.950    5.550    7.534
    6.000    5.550    7.533
    6.050    5.550    7.532
    6.100    5.550    7.531
    6.150    5.550    7.529
    6.200    5.550    7.528
    6.250    5.550    7.528
    6.300    5.550    7.527
    6.350    5.550    7.527
    6.400    5.550    7.528
    6.450    5.550    7.527
    6.500    5.550    7.527
    6.550    5.550    7.527
    6.600    5.550    7.526
    6.650    5.550    7.525
    6.700    5.550    7.524
    6.750    5.550    7.523
    0.000    5.600    7.758
    0.050    5.600    7.758
    0.100    5.600    7.758
    0.150    5.600    7.758
    0.200    5.600    7.758
    0.250    5.600    7.763
    0.300    5.600    7.761
    0.350    5.600    7.755
    0.400    5.600    7.749
    0.450    5.600    7.743
    0.500    5.600    7.737
    0.550    5.600    7.731
    0.600    5.600    7.725
    0.650    5.600    7.718
    0.700    5.600    7.712
    0.750    5.600    7.705
    0.800    5.600    7.698
    0.850    5.600    7.691
    0.900    5.600    7.684
    0.950    5.600    7.677
    1.000    5.600    7.671
    1.050    5.600    7.665
    1.100    5.600    7.659
    1.150    5.600    7.654
    1.200    5.600    7.648
    1.250    5.600    7.643
    1.300    5.600    7.637
    1.350    5.600    7.632
    1.400    5.600    7.625
    1.450    5.600    7.620
    1.500    5.600    7.618
    1.550    5.600    7.616
    1.600    5.600    7.613
    1.650    5.600    7.609
    1.700    5.600    7.608
    1.750    5.600    7.608
    1.800    5.600    7.607
    1.850    5.600    7.606
    1.900    5.600    7.603
    1.950    5.600    7.603
    2.000    5.600    7.601
    2.050    5.600    7.600
    2.100    5.600    7.599
    2.150    5.600    7.599
    2.200    5.600    7.598
    2.250    5.600    7.598
    2.300    5.600    7.598
    2.350    5.600    7.597
    2.400    5.600    7.597
    2.450    5.600    7.598
    2.500    5.600    7.597
    2.550    5.600    7.597
    2.600    5.600    7.597
    2.650    5.600    7.597
    2.700    5.600    7.596
    2.750    5.600    7.596
    2.800    5.600    7.595
    2.850    5.600    7.595
    2.900    5.600    7.595
    2.950    5.600    7.594
    3.000    5.600    7.593
    3.050    5.600    7.593
    3.100    5.600    7.592
    3.150    5.600    7.591
    3.200    5.600    7.589
    3.250    5.600    7.588
    3.300    5.600    7.586
    3.350    5.600    7.585
    3.400    5.600    7.580
    3.450    5.600    7.583
    3.500    5.600    7.595
    3.550    5.600    7.598
    3.600    5.600    7.593
    3.650    5.600    7.576
    3.700    5.600    7.575
    3.750    5.600    7.574
    3.800    5.600    7.573
    3.850    5.600    7.572
    3.900    5.600    7.572
    3.950    5.600    7.571
    4.000    5.600    7.571
    4.050    5.600    7.570
    4.100    5.600    7.569
    4.150    5.600    7.569
    4.200    5.600    7.569
    4.250    5.600    7.569
    4.300    5.600    7.569
    4.350    5.600    7.569
    4.400    5.600    7.569
    4.450    5.600    7.568
    4.500    5.600    7.567
    4.550    5.600    7.566
    4.600    5.600    7.565
    4.650    5.600    7.564
    4.700    5.600    7.562
    4.750    5.600    7.561
    4.800    5.600    7.560
    4.850    5.600    7.559
    4.900    5.600    7.557
    4.950    5.600    7.556
    5.000    5.600    7.555
    5.050    5.600    7.554
    5.100    5.600    7.553
    5.150    5.600    7.552
    5.200    5.600    7.551
    5.250    5.600    7.550
    5.300    5.600    7.549
    5.350    5.600    7.549
    5.400    5.600    7.548
    5.450    5.600    7.546
    5.500    5.600    7.545
    5.550    5.600    7.544
    5.600    5.600    7.542
    5.650    5.600    7.540
    5.700    5.600    7.539
    5.750    5.600    7.538
    5.800    5.600    7.537
    5.850    5.600    7.536
    5.900    5.600    7.535
    5.950    5.600    7.534
    6.000    5.600    7.533
    6.050    5.600    7.531
    6.100    5.600    7.530
    6.150    5.600    7.529
    6.200    5.600    7.528
    6.250    5.600    7.527
    6.300    5.600    7.527
    6.350    5.600    7.527
    6.400    5.600    7.527
    6.450    5.600    7.527
    6.500    5.600    7.527
    6.550    5.600    7.526
    6.600    5.600    7.525
    6.650    5.600    7.524
    6.700    5.600    7.523
    6.750    5.600    7.522
    0.000    5.650    7.747
    0.050    5.650    7.747
    0.100    5.650    7.747
    0.150    5.650    7.747
    0.200    5.650    7.747
    0.250    5.650    7.750
    0.300    5.650    7.752
    0.350    5.650    7.746
    0.400    5.650    7.739
    0.450    5.650    7.733
    0.500    5.650    7.726
    0.550    5.650    7.720
    0.600    5.650    7.713
    0.650    5.650    7.706
    0.700    5.650    7.699
    0.750    5.650    7.693
    0.800    5.650    7.686
    0.850    5.650    7.679
    0.900    5.650    7.673
    0.950    5.650    7.666
    1.000    5.650    7.660
    1.050    5.650    7.654
    1.100    5.650    7.649
    1.150    5.650    7.644
    1.200    5.650    7.639
    1.250    5.650    7.634
    1.300    5.650    7.628
    1.350    5.650    7.623
    1.400    5.650    7.618
    1.450    5.650    7.614
    1.500    5.650    7.614
    1.550    5.650    7.613
    1.600    5.650    7.612
    1.650    5.650    7.610
    1.700    5.650    7.608
    1.750    5.650    7.607
    1.800    5.650    7.606
    1.850    5.650    7.604
    1.900    5.650    7.603
    1.950    5.650    7.602
    2.000    5.650    7.601
    2.050    5.650    7.600
    2.100    5.650    7.599
    2.150    5.650    7.599
    2.200    5.650    7.598
    2.250    5.650    7.598
    2.300    5.650    7.598
    2.350    5.650    7.597
    2.400    5.650    7.597
    2.450    5.650    7.597
    2.500    5.650    7.597
    2.550    5.650    7.597
    2.600    5.650    7.597
    2.650    5.650    7.596
    2.700    5.650    7.594
    2.750    5.650    7.596
    2.800    5.650    7.596
    2.850    5.650    7.598
    2.900    5.650    7.599
    2.950    5.650    7.597
    3.000    5.650    7.593
    3.050    5.650    7.592
    3.100    5.650    7.591
    3.150    5.650    7.590
    3.200    5.650    7.589
    3.250    5.650    7.587
    3.300    5.650    7.586
    3.350    5.650    7.584
    3.400    5.650    7.581
    3.450    5.650    7.586
    3.500    5.650    7.590
    3.550    5.650    7.595
    3.600    5.650    7.581
    3.650    5.650    7.576
    3.700    5.650    7.575
    3.750    5.650    7.574
    3.800    5.650    7.573
    3.850    5.650    7.572
    3.900    5.650    7.572
    3.950    5.650    7.571
    4.000    5.650    7.571
    4.050    5.650    7.570
    4.100    5.650    7.569
    4.150    5.650    7.569
    4.200    5.650    7.569
    4.250    5.650    7.569
    4.300    5.650    7.569
    4.350    5.650    7.569
    4.400    5.650    7.568
    4.450    5.650    7.567
    4.500    5.650    7.566
    4.550    5.650    7.565
    4.600    5.650    7.564
    4.650    5.650    7.563
    4.700    5.650    7.562
    4.750    5.650    7.561
    4.800    5.650    7.560
    4.850    5.650    7.558
    4.900    5.650    7.557
    4.950    5.650    7.555
    5.000    5.650    7.554
    5.050    5.650    7.553
    5.100    5.650    7.552
    5.150    5.650    7.551
    5.200    5.650    7.551
    5.250    5.650    7.550
    5.300    5.650    7.549
    5.350    5.650    7.548
    5.400    5.650    7.547
    5.450    5.650    7.546
    5.500    5.650    7.545
    5.550    5.650    7.543
    5.600    5.650    7.542
    5.650    5.650    7.540
    5.700    5.650    7.539
    5.750    5.650    7.538
    5.800    5.650    7.537
    5.850    5.650    7.535
    5.900    5.650    7.534
    5.950    5.650    7.533
    6.000    5.650    7.532
    6.050    5.650    7.531
    6.100    5.650    7.530
    6.150    5.650    7.529
    6.200    5.650    7.528
    6.250    5.650    7.527
    6.300    5.650    7.527
    6.350    5.650    7.527
    6.400    5.650    7.527
    6.450    5.650    7.526
    6.500    5.650    7.528
    6.550    5.650    7.526
    6.600    5.650    7.525
    6.650    5.650    7.524
    6.700    5.650    7.522
    6.750    5.650    7.521
    0.000    5.700    7.735
    0.050    5.700    7.735
    0.100    5.700    7.735
    0.150    5.700    7.735
    0.200    5.700    7.735
    0.250    5.700    7.735
    0.300    5.700    7.738
    0.350    5.700    7.734
    0.400    5.700    7.727
    0.450    5.700    7.722
    0.500    5.700    7.715
    0.550    5.700    7.708
    0.600    5.700    7.700
    0.650    5.700    7.693
    0.700    5.700    7.687
    0.750    5.700    7.680
    0.800    5.700    7.674
    0.850    5.700    7.668
    0.900    5.700    7.661
    0.950    5.700    7.655
    1.000    5.700    7.650
    1.050    5.700    7.645
    1.100    5.700    7.639
    1.150    5.700    7.633
    1.200    5.700    7.628
    1.250    5.700    7.624
    1.300    5.700    7.621
    1.350    5.700    7.618
    1.400    5.700    7.616
    1.450    5.700    7.612
    1.500    5.700    7.613
    1.550    5.700    7.611
    1.600    5.700    7.610
    1.650    5.700    7.609
    1.700    5.700    7.608
    1.750    5.700    7.606
    1.800    5.700    7.605
    1.850    5.700    7.604
    1.900    5.700    7.603
    1.950    5.700    7.601
    2.000    5.700    7.600
    2.050    5.700    7.600
    2.100    5.700    7.599
    2.150    5.700    7.598
    2.200    5.700    7.598
    2.250    5.700    7.598
    2.300    5.700    7.598
    2.350    5.700    7.597
    2.400    5.700    7.597
    2.450    5.700    7.597
    2.500    5.700    7.597
    2.550    5.700    7.597
    2.600    5.700    7.597
    2.650    5.700    7.598
    2.700    5.700    7.598
    2.750    5.700    7.597
    2.800    5.700    7.598
    2.850    5.700    7.597
    2.900    5.700    7.597
    2.950    5.700    7.599
    3.000    5.700    7.593
    3.050    5.700    7.591
    3.100    5.700    7.590
    3.150    5.700    7.589
    3.200    5.700    7.588
    3.250    5.700    7.587
    3.300    5.700    7.585
    3.350    5.700    7.584
    3.400    5.700    7.585
    3.450    5.700    7.582
    3.500    5.700    7.579
    3.550    5.700    7.578
    3.600    5.700    7.578
    3.650    5.700    7.575
    3.700    5.700    7.574
    3.750    5.700    7.574
    3.800    5.700    7.573
    3.850    5.700    7.573
    3.900    5.700    7.572
    3.950    5.700    7.571
    4.000    5.700    7.571
    4.050    5.700    7.570
    4.100    5.700    7.570
    4.150    5.700    7.569
    4.200    5.700    7.569
    4.250    5.700    7.569
    4.300    5.700    7.569
    4.350    5.700    7.568
    4.400    5.700    7.568
    4.450    5.700    7.567
    4.500    5.700    7.566
    4.550    5.700    7.565
    4.600    5.700    7.564
    4.650    5.700    7.563
    4.700    5.700    7.562
    4.750    5.700    7.561
    4.800    5.700    7.559
    4.850    5.700    7.558
    4.900    5.700    7.556
    4.950    5.700    7.555
    5.000    5.700    7.553
    5.050    5.700    7.553
    5.100    5.700    7.552
    5.150    5.700    7.551
    5.200    5.700    7.550
    5.250    5.700    7.549
    5.300    5.700    7.548
    5.350    5.700    7.547
    5.400    5.700    7.546
    5.450    5.700    7.545
    5.500    5.700    7.544
    5.550    5.700    7.543
    5.600    5.700    7.541
    5.650    5.700    7.540
    5.700    5.700    7.539
    5.750    5.700    7.538
    5.800    5.700    7.537
    5.850    5.700    7.535
    5.900    5.700    7.534
    5.950    5.700    7.533
    6.000    5.700    7.532
    6.050    5.700    7.530
    6.100    5.700    7.529
    6.150    5.700    7.528
    6.200    5.700    7.527
    6.250    5.700    7.527
    6.300    5.700    7.526
    6.350    5.700    7.526
    6.400    5.700    7.526
    6.450    5.700    7.526
    6.500    5.700    7.525
    6.550    5.700    7.524
    6.600    5.700    7.524
    6.650    5.700    7.523
    6.700    5.700    7.521
    6.750    5.700    7.519
    0.000    5.750    7.722
    0.050    5.750    7.722
    0.100    5.750    7.722
    0.150    5.750    7.722
    0.200    5.750    7.722
    0.250    5.750    7.722
    0.300    5.750    7.723
    0.350    5.750    7.724
    0.400    5.750    7.717
    0.450    5.750    7.709
    0.500    5.750    7.702
    0.550    5.750    7.695
    0.600    5.750    7.688
    0.650    5.750    7.681
    0.700    5.750    7.674
    0.750    5.750    7.668
    0.800    5.750    7.662
    0.850    5.750    7.657
    0.900    5.750    7.651
    0.950    5.750    7.646
    1.000    5.750    7.641
    1.050    5.750    7.631
    1.100    5.750    7.630
    1.150    5.750    7.623
    1.200    5.750    7.622
    1.250    5.750    7.619
    1.300    5.750    7.615
    1.350    5.750    7.615
    1.400    5.750    7.613
    1.450    5.750    7.612
    1.500    5.750    7.611
    1.550    5.750    7.610
    1.600    5.750    7.609
    1.650    5.750    7.608
    1.700    5.750    7.607
    1.750    5.750    7.606
    1.800    5.750    7.605
    1.850    5.750    7.603
    1.900    5.750    7.602
    1.950    5.750    7.601
    2.000    5.750    7.600
    2.050    5.750    7.599
    2.100    5.750    7.599
    2.150    5.750    7.598
    2.200    5.750    7.598
    2.250    5.750    7.598
    2.300    5.750    7.597
    2.350    5.750    7.597
    2.400    5.750    7.598
    2.450    5.750    7.598
    2.500    5.750    7.598
    2.550    5.750    7.595
    2.600    5.750    7.599
    2.650    5.750    7.598
    2.700    5.750    7.592
    2.750    5.750    7.599
    2.800    5.750    7.598
    2.850    5.750    7.598
    2.900    5.750    7.596
    2.950    5.750    7.593
    3.000    5.750    7.591
    3.050    5.750    7.590
    3.100    5.750    7.589
    3.150    5.750    7.588
    3.200    5.750    7.587
    3.250    5.750    7.586
    3.300    5.750    7.585
    3.350    5.750    7.584
    3.400    5.750    7.581
    3.450    5.750    7.581
    3.500    5.750    7.577
    3.550    5.750    7.577
    3.600    5.750    7.575
    3.650    5.750    7.577
    3.700    5.750    7.574
    3.750    5.750    7.574
    3.800    5.750    7.574
    3.850    5.750    7.573
    3.900    5.750    7.572
    3.950    5.750    7.571
    4.000    5.750    7.570
    4.050    5.750    7.570
    4.100    5.750    7.569
    4.150    5.750    7.569
    4.200    5.750    7.569
    4.250    5.750    7.569
    4.300    5.750    7.568
    4.350    5.750    7.568
    4.400    5.750    7.567
    4.450    5.750    7.566
    4.500    5.750    7.565
    4.550    5.750    7.564
    4.600    5.750    7.563
    4.650    5.750    7.562
    4.700    5.750    7.561
    4.750    5.750    7.560
    4.800    5.750    7.559
    4.850    5.750    7.558
    4.900    5.750    7.556
    4.950    5.750    7.554
    5.000    5.750    7.553
    5.050    5.750    7.552
    5.100    5.750    7.551
    5.150    5.750    7.550
    5.200    5.750    7.549
    5.250    5.750    7.549
    5.300    5.750    7.548
    5.350    5.750    7.547
    5.400    5.750    7.546
    5.450    5.750    7.545
    5.500    5.750    7.543
    5.550    5.750    7.542
    5.600    5.750    7.541
    5.650    5.750    7.540
    5.700    5.750    7.539
    5.750    5.750    7.538
    5.800    5.750    7.536
    5.850    5.750    7.535
    5.900    5.750    7.534
    5.950    5.750    7.532
    6.000    5.750    7.531
    6.050    5.750    7.530
    6.100    5.750    7.528
    6.150    5.750    7.527
    6.200    5.750    7.525
    6.250    5.750    7.525
    6.300    5.750    7.525
    6.350    5.750    7.525
    6.400    5.750    7.524
    6.450    5.750    7.524
    6.500    5.750    7.524
    6.550    5.750    7.523
    6.600    5.750    7.522
    6.650    5.750    7.520
    6.700    5.750    7.518
    6.750    5.750    7.516
    0.000    5.800    7.708
    0.050    5.800    7.708
    0.100    5.800    7.708
    0.150    5.800    7.708
    0.200    5.800    7.708
    0.250    5.800    7.708
    0.300    5.800    7.708
    0.350    5.800    7.710
    0.400    5.800    7.702
    0.450    5.800    7.696
    0.500    5.800    7.689
    0.550    5.800    7.682
    0.600    5.800    7.676
    0.650    5.800    7.669
    0.700    5.800    7.663
    0.750    5.800    7.658
    0.800    5.800    7.652
    0.850    5.800    7.647
    0.900    5.800    7.639
    0.950    5.800    7.635
    1.000    5.800    7.629
    1.050    5.800    7.627
    1.100    5.800    7.623
    1.150    5.800    7.622
    1.200    5.800    7.620
    1.250    5.800    7.617
    1.300    5.800    7.615
    1.350    5.800    7.614
    1.400    5.800    7.612
    1.450    5.800    7.611
    1.500    5.800    7.610
    1.550    5.800    7.609
    1.600    5.800    7.609
    1.650    5.800    7.608
    1.700    5.800    7.607
    1.750    5.800    7.606
    1.800    5.800    7.604
    1.850    5.800    7.603
    1.900    5.800    7.602
    1.950    5.800    7.600
    2.000    5.800    7.599
    2.050    5.800    7.599
    2.100    5.800    7.598
    2.150    5.800    7.598
    2.200    5.800    7.598
    2.250    5.800    7.597
    2.300    5.800    7.597
    2.350    5.800    7.597
    2.400    5.800    7.598
    2.450    5.800    7.598
    2.500    5.800    7.597
    2.550    5.800    7.599
    2.600    5.800    7.598
    2.650    5.800    7.599
    2.700    5.800    7.599
    2.750    5.800    7.600
    2.800    5.800    7.595
    2.850    5.800    7.595
    2.900    5.800    7.593
    2.950    5.800    7.592
    3.000    5.800    7.590
    3.050    5.800    7.589
    3.100    5.800    7.588
    3.150    5.800    7.587
    3.200    5.800    7.586
    3.250    5.800    7.585
    3.300    5.800    7.585
    3.350    5.800    7.583
    3.400    5.800    7.582
    3.450    5.800    7.580
    3.500    5.800    7.578
    3.550    5.800    7.577
    3.600    5.800    7.576
    3.650    5.800    7.575
    3.700    5.800    7.572
    3.750    5.800    7.571
    3.800    5.800    7.573
    3.850    5.800    7.572
    3.900    5.800    7.572
    3.950    5.800    7.571
    4.000    5.800    7.570
    4.050    5.800    7.569
    4.100    5.800    7.569
    4.150    5.800    7.569
    4.200    5.800    7.568
    4.250    5.800    7.568
    4.300    5.800    7.568
    4.350    5.800    7.567
    4.400    5.800    7.567
    4.450    5.800    7.566
    4.500    5.800    7.565
    4.550    5.800    7.563
    4.600    5.800    7.562
    4.650    5.800    7.561
    4.700    5.800    7.560
    4.750    5.800    7.559
    4.800    5.800    7.558
    4.850    5.800    7.557
    4.900    5.800    7.555
    4.950    5.800    7.554
    5.000    5.800    7.553
    5.050    5.800    7.552
    5.100    5.800    7.551
    5.150    5.800    7.550
    5.200    5.800    7.549
    5.250    5.800    7.548
    5.300    5.800    7.547
    5.350    5.800    7.546
    5.400    5.800    7.545
    5.450    5.800    7.544
    5.500    5.800    7.543
    5.550    5.800    7.542
    5.600    5.800    7.541
    5.650    5.800    7.540
    5.700    5.800    7.539
    5.750    5.800    7.537
    5.800    5.800    7.536
    5.850    5.800    7.535
    5.900    5.800    7.533
    5.950    5.800    7.532
    6.000    5.800    7.530
    6.050    5.800    7.529
    6.100    5.800    7.528
    6.150    5.800    7.525
    6.200    5.800    7.525
    6.250    5.800    7.525
    6.300    5.800    7.525
    6.350    5.800    7.525
    6.400    5.800    7.525
    6.450    5.800    7.524
    6.500    5.800    7.524
    6.550    5.800    7.522
    6.600    5.800    7.521
    6.650    5.800    7.516
    6.700    5.800    7.515
    6.750    5.800    7.514
    0.000    5.850    7.694
    0.050    5.850    7.694
    0.100    5.850    7.694
    0.150    5.850    7.694
    0.200    5.850    7.694
    0.250    5.850    7.694
    0.300    5.850    7.694
    0.350    5.850    7.695
    0.400    5.850    7.690
    0.450    5.850    7.683
    0.500    5.850    7.677
    0.550    5.850    7.671
    0.600    5.850    7.665
    0.650    5.850    7.659
    0.700    5.850    7.654
    0.750    5.850    7.649
    0.800    5.850    7.644
    0.850    5.850    7.638
    0.900    5.850    7.632
    0.950    5.850    7.627
    1.000    5.850    7.626
    1.050    5.850    7.621
    1.100    5.850    7.622
    1.150    5.850    7.619
    1.200    5.850    7.618
    1.250    5.850    7.616
    1.300    5.850    7.614
    1.350    5.850    7.613
    1.400    5.850    7.612
    1.450    5.850    7.611
    1.500    5.850    7.610
    1.550    5.850    7.609
    1.600    5.850    7.608
    1.650    5.850    7.607
    1.700    5.850    7.607
    1.750    5.850    7.606
    1.800    5.850    7.605
    1.850    5.850    7.601
    1.900    5.850    7.602
    1.950    5.850    7.602
    2.000    5.850    7.599
    2.050    5.850    7.598
    2.100    5.850    7.598
    2.150    5.850    7.598
    2.200    5.850    7.598
    2.250    5.850    7.598
    2.300    5.850    7.597
    2.350    5.850    7.597
    2.400    5.850    7.598
    2.450    5.850    7.597
    2.500    5.850    7.597
    2.550    5.850    7.594
    2.600    5.850    7.598
    2.650    5.850    7.595
    2.700    5.850    7.594
    2.750    5.850    7.595
    2.800    5.850    7.594
    2.850    5.850    7.593
    2.900    5.850    7.592
    2.950    5.850    7.591
    3.000    5.850    7.590
    3.050    5.850    7.589
    3.100    5.850    7.588
    3.150    5.850    7.587
    3.200    5.850    7.586
    3.250    5.850    7.585
    3.300    5.850    7.584
    3.350    5.850    7.582
    3.400    5.850    7.581
    3.450    5.850    7.580
    3.500    5.850    7.578
    3.550    5.850    7.577
    3.600    5.850    7.576
    3.650    5.850    7.575
    3.700    5.850    7.574
    3.750    5.850    7.573
    3.800    5.850    7.572
    3.850    5.850    7.572
    3.900    5.850    7.571
    3.950    5.850    7.570
    4.000    5.850    7.570
    4.050    5.850    7.569
    4.100    5.850    7.569
    4.150    5.850    7.568
    4.200    5.850    7.568
    4.250    5.850    7.568
    4.300    5.850    7.568
    4.350    5.850    7.567
    4.400    5.850    7.566
    4.450    5.850    7.565
    4.500    5.850    7.564
    4.550    5.850    7.563
    4.600    5.850    7.562
    4.650    5.850    7.561
    4.700    5.850    7.560
    4.750    5.850    7.559
    4.800    5.850    7.558
    4.850    5.850    7.557
    4.900    5.850    7.555
    4.950    5.850    7.553
    5.000    5.850    7.552
    5.050    5.850    7.551
    5.100    5.850    7.550
    5.150    5.850    7.550
    5.200    5.850    7.549
    5.250    5.850    7.548
    5.300    5.850    7.547
    5.350    5.850    7.546
    5.400    5.850    7.545
    5.450    5.850    7.544
    5.500    5.850    7.543
    5.550    5.850    7.542
    5.600    5.850    7.541
    5.650    5.850    7.540
    5.700    5.850    7.539
    5.750    5.850    7.537
    5.800    5.850    7.536
    5.850    5.850    7.534
    5.900    5.850    7.533
    5.950    5.850    7.532
    6.000    5.850    7.530
    6.050    5.850    7.529
    6.100    5.850    7.528
    6.150    5.850    7.525
    6.200    5.850    7.525
    6.250    5.850    7.525
    6.300    5.850    7.525
    6.350    5.850    7.524
    6.400    5.850    7.524
    6.450    5.850    7.522
    6.500    5.850    7.522
    6.550    5.850    7.518
    6.600    5.850    7.516
    6.650    5.850    7.516
    6.700    5.850    7.515
    6.750    5.850    7.514
    0.000    5.900    7.683
    0.050    5.900    7.683
    0.100    5.900    7.683
    0.150    5.900    7.683
    0.200    5.900    7.683
    0.250    5.900    7.683
    0.300    5.900    7.683
    0.350    5.900    7.680
    0.400    5.900    7.676
    0.450    5.900    7.671
    0.500    5.900    7.666
    0.550    5.900    7.661
    0.600    5.900    7.655
    0.650    5.900    7.650
    0.700    5.900    7.645
    0.750    5.900    7.641
    0.800    5.900    7.636
    0.850    5.900    7.632
    0.900    5.900    7.625
    0.950    5.900    7.623
    1.000    5.900    7.623
    1.050    5.900    7.621
    1.100    5.900    7.620
    1.150    5.900    7.618
    1.200    5.900    7.617
    1.250    5.900    7.615
    1.300    5.900    7.614
    1.350    5.900    7.613
    1.400    5.900    7.612
    1.450    5.900    7.610
    1.500    5.900    7.609
    1.550    5.900    7.608
    1.600    5.900    7.607
    1.650    5.900    7.607
    1.700    5.900    7.606
    1.750    5.900    7.605
    1.800    5.900    7.608
    1.850    5.900    7.603
    1.900    5.900    7.602
    1.950    5.900    7.602
    2.000    5.900    7.601
    2.050    5.900    7.598
    2.100    5.900    7.599
    2.150    5.900    7.599
    2.200    5.900    7.598
    2.250    5.900    7.597
    2.300    5.900    7.597
    2.350    5.900    7.597
    2.400    5.900    7.597
    2.450    5.900    7.597
    2.500    5.900    7.597
    2.550    5.900    7.598
    2.600    5.900    7.598
    2.650    5.900    7.596
    2.700    5.900    7.594
    2.750    5.900    7.593
    2.800    5.900    7.592
    2.850    5.900    7.591
    2.900    5.900    7.590
    2.950    5.900    7.590
    3.000    5.900    7.589
    3.050    5.900    7.588
    3.100    5.900    7.586
    3.150    5.900    7.585
    3.200    5.900    7.584
    3.250    5.900    7.583
    3.300    5.900    7.582
    3.350    5.900    7.581
    3.400    5.900    7.580
    3.450    5.900    7.579
    3.500    5.900    7.578
    3.550    5.900    7.576
    3.600    5.900    7.575
    3.650    5.900    7.574
    3.700    5.900    7.574
    3.750    5.900    7.573
    3.800    5.900    7.572
    3.850    5.900    7.571
    3.900    5.900    7.570
    3.950    5.900    7.570
    4.000    5.900    7.569
    4.050    5.900    7.569
    4.100    5.900    7.569
    4.150    5.900    7.568
    4.200    5.900    7.568
    4.250    5.900    7.568
    4.300    5.900    7.567
    4.350    5.900    7.567
    4.400    5.900    7.566
    4.450    5.900    7.565
    4.500    5.900    7.564
    4.550    5.900    7.562
    4.600    5.900    7.561
    4.650    5.900    7.560
    4.700    5.900    7.559
    4.750    5.900    7.558
    4.800    5.900    7.557
    4.850    5.900    7.556
    4.900    5.900    7.555
    4.950    5.900    7.553
    5.000    5.900    7.552
    5.050    5.900    7.551
    5.100    5.900    7.550
    5.150    5.900    7.549
    5.200    5.900    7.548
    5.250    5.900    7.548
    5.300    5.900    7.547
    5.350    5.900    7.546
    5.400    5.900    7.545
    5.450    5.900    7.544
    5.500    5.900    7.543
    5.550    5.900    7.542
    5.600    5.900    7.541
    5.650    5.900    7.540
    5.700    5.900    7.539
    5.750    5.900    7.537
    5.800    5.900    7.536
    5.850    5.900    7.535
    5.900    5.900    7.533
    5.950    5.900    7.532
    6.000    5.900    7.530
    6.050    5.900    7.529
    6.100    5.900    7.527
    6.150    5.900    7.525
    6.200    5.900    7.525
    6.250    5.900    7.525
    6.300    5.900    7.525
    6.350    5.900    7.524
    6.400    5.900    7.524
    6.450    5.900    7.521
    6.500    5.900    7.519
    6.550    5.900    7.518
    6.600    5.900    7.517
    6.650    5.900    7.516
    6.700    5.900    7.516
    6.750    5.900    7.515
    0.000    5.950    7.666
    0.050    5.950    7.666
    0.100    5.950    7.666
    0.150    5.950    7.666
    0.200    5.950    7.666
    0.250    5.950    7.666
    0.300    5.950    7.666
    0.350    5.950    7.666
    0.400    5.950    7.663
    0.450    5.950    7.660
    0.500    5.950    7.657
    0.550    5.950    7.652
    0.600    5.950    7.647
    0.650    5.950    7.643
    0.700    5.950    7.639
    0.750    5.950    7.632
    0.800    5.950    7.629
    0.850    5.950    7.626
    0.900    5.950    7.621
    0.950    5.950    7.622
    1.000    5.950    7.621
    1.050    5.950    7.620
    1.100    5.950    7.619
    1.150    5.950    7.618
    1.200    5.950    7.616
    1.250    5.950    7.615
    1.300    5.950    7.614
    1.350    5.950    7.613
    1.400    5.950    7.612
    1.450    5.950    7.610
    1.500    5.950    7.609
    1.550    5.950    7.608
    1.600    5.950    7.607
    1.650    5.950    7.607
    1.700    5.950    7.606
    1.750    5.950    7.605
    1.800    5.950    7.604
    1.850    5.950    7.602
    1.900    5.950    7.611
    1.950    5.950    7.603
    2.000    5.950    7.611
    2.050    5.950    7.608
    2.100    5.950    7.600
    2.150    5.950    7.599
    2.200    5.950    7.598
    2.250    5.950    7.597
    2.300    5.950    7.596
    2.350    5.950    7.596
    2.400    5.950    7.594
    2.450    5.950    7.597
    2.500    5.950    7.600
    2.550    5.950    7.592
    2.600    5.950    7.597
    2.650    5.950    7.595
    2.700    5.950    7.593
    2.750    5.950    7.592
    2.800    5.950    7.591
    2.850    5.950    7.590
    2.900    5.950    7.589
    2.950    5.950    7.588
    3.000    5.950    7.587
    3.050    5.950    7.586
    3.100    5.950    7.585
    3.150    5.950    7.584
    3.200    5.950    7.583
    3.250    5.950    7.581
    3.300    5.950    7.580
    3.350    5.950    7.579
    3.400    5.950    7.579
    3.450    5.950    7.578
    3.500    5.950    7.577
    3.550    5.950    7.576
    3.600    5.950    7.575
    3.650    5.950    7.574
    3.700    5.950    7.573
    3.750    5.950    7.572
    3.800    5.950    7.571
    3.850    5.950    7.571
    3.900    5.950    7.570
    3.950    5.950    7.570
    4.000    5.950    7.570
    4.050    5.950    7.569
    4.100    5.950    7.569
    4.150    5.950    7.568
    4.200    5.950    7.568
    4.250    5.950    7.568
    4.300    5.950    7.567
    4.350    5.950    7.567
    4.400    5.950    7.566
    4.450    5.950    7.565
    4.500    5.950    7.563
    4.550    5.950    7.562
    4.600    5.950    7.561
    4.650    5.950    7.560
    4.700    5.950    7.559
    4.750    5.950    7.558
    4.800    5.950    7.557
    4.850    5.950    7.556
    4.900    5.950    7.555
    4.950    5.950    7.553
    5.000    5.950    7.552
    5.050    5.950    7.552
    5.100    5.950    7.551
    5.150    5.950    7.550
    5.200    5.950    7.549
    5.250    5.950    7.548
    5.300    5.950    7.546
    5.350    5.950    7.545
    5.400    5.950    7.545
    5.450    5.950    7.544
    5.500    5.950    7.543
    5.550    5.950    7.542
    5.600    5.950    7.541
    5.650    5.950    7.540
    5.700    5.950    7.539
    5.750    5.950    7.538
    5.800    5.950    7.536
    5.850    5.950    7.535
    5.900    5.950    7.533
    5.950    5.950    7.531
    6.000    5.950    7.530
    6.050    5.950    7.529
    6.100    5.950    7.526
    6.150    5.950    7.525
    6.200    5.950    7.525
    6.250    5.950    7.525
    6.300    5.950    7.525
    6.350    5.950    7.524
    6.400    5.950    7.523
    6.450    5.950    7.522
    6.500    5.950    7.520
    6.550    5.950    7.518
    6.600    5.950    7.517
    6.650    5.950    7.516
    6.700    5.950    7.516
    6.750    5.950    7.515
    0.000    6.000    7.655
    0.050    6.000    7.655
    0.100    6.000    7.655
    0.150    6.000    7.655
    0.200    6.000    7.655
    0.250    6.000    7.655
    0.300    6.000    7.655
    0.350    6.000    7.655
    0.400    6.000    7.659
    0.450    6.000    7.650
    0.500    6.000    7.648
    0.550    6.000    7.643
    0.600    6.000    7.637
    0.650    6.000    7.633
    0.700    6.000    7.631
    0.750    6.000    7.627
    0.800    6.000    7.624
    0.850    6.000    7.623
    0.900    6.000    7.623
    0.950    6.000    7.621
    1.000    6.000    7.620
    1.050    6.000    7.619
    1.100    6.000    7.618
    1.150    6.000    7.617
    1.200    6.000    7.616
    1.250    6.000    7.615
    1.300    6.000    7.614
    1.350    6.000    7.613
    1.400    6.000    7.612
    1.450    6.000    7.611
    1.500    6.000    7.609
    1.550    6.000    7.608
    1.600    6.000    7.607
    1.650    6.000    7.606
    1.700    6.000    7.605
    1.750    6.000    7.604
    1.800    6.000    7.602
    1.850    6.000    7.602
    1.900    6.000    7.608
    1.950    6.000    7.614
    2.000    6.000    7.611
    2.050    6.000    7.609
    2.100    6.000    7.599
    2.150    6.000    7.596
    2.200    6.000    7.597
    2.250    6.000    7.597
    2.300    6.000    7.596
    2.350    6.000    7.596
    2.400    6.000    7.596
    2.450    6.000    7.596
    2.500    6.000    7.596
    2.550    6.000    7.596
    2.600    6.000    7.595
    2.650    6.000    7.594
    2.700    6.000    7.592
    2.750    6.000    7.591
    2.800    6.000    7.590
    2.850    6.000    7.589
    2.900    6.000    7.588
    2.950    6.000    7.587
    3.000    6.000    7.586
    3.050    6.000    7.585
    3.100    6.000    7.583
    3.150    6.000    7.582
    3.200    6.000    7.581
    3.250    6.000    7.580
    3.300    6.000    7.579
    3.350    6.000    7.578
    3.400    6.000    7.578
    3.450    6.000    7.577
    3.500    6.000    7.577
    3.550    6.000    7.575
    3.600    6.000    7.574
    3.650    6.000    7.574
    3.700    6.000    7.573
    3.750    6.000    7.572
    3.800    6.000    7.571
    3.850    6.000    7.571
    3.900    6.000    7.570
    3.950    6.000    7.570
    4.000    6.000    7.570
    4.050    6.000    7.569
    4.100    6.000    7.569
    4.150    6.000    7.568
    4.200    6.000    7.568
    4.250    6.000    7.568
    4.300    6.000    7.567
    4.350    6.000    7.566
    4.400    6.000    7.565
    4.450    6.000    7.564
    4.500    6.000    7.563
    4.550    6.000    7.562
    4.600    6.000    7.561
    4.650    6.000    7.560
    4.700    6.000    7.559
    4.750    6.000    7.558
    4.800    6.000    7.557
    4.850    6.000    7.556
    4.900    6.000    7.554
    4.950    6.000    7.553
    5.000    6.000    7.553
    5.050    6.000    7.552
    5.100    6.000    7.551
    5.150    6.000    7.550
    5.200    6.000    7.549
    5.250    6.000    7.548
    5.300    6.000    7.547
    5.350    6.000    7.546
    5.400    6.000    7.545
    5.450    6.000    7.544
    5.500    6.000    7.543
    5.550    6.000    7.542
    5.600    6.000    7.541
    5.650    6.000    7.540
    5.700    6.000    7.539
    5.750    6.000    7.538
    5.800    6.000    7.537
    5.850    6.000    7.535
    5.900    6.000    7.533
    5.950    6.000    7.531
    6.000    6.000    7.529
    6.050    6.000    7.529
    6.100    6.000    7.527
    6.150    6.000    7.525
    6.200    6.000    7.525
    6.250    6.000    7.525
    6.300    6.000    7.525
    6.350    6.000    7.524
    6.400    6.000    7.523
    6.450    6.000    7.522
    6.500    6.000    7.521
    6.550    6.000    7.519
    6.600    6.000    7.517
    6.650    6.000    7.517
    6.700    6.000    7.516
    6.750    6.000    7.515
    0.000    6.050    7.631
    0.050    6.050    7.631
    0.100    6.050    7.631
    0.150    6.050    7.631
    0.200    6.050    7.631
    0.250    6.050    7.631
    0.300    6.050    7.631
    0.350    6.050    7.631
    0.400    6.050    7.636
    0.450    6.050    7.640
    0.500    6.050    7.640
    0.550    6.050    7.635
    0.600    6.050    7.630
    0.650    6.050    7.628
    0.700    6.050    7.627
    0.750    6.050    7.626
    0.800    6.050    7.623
    0.850    6.050    7.622
    0.900    6.050    7.621
    0.950    6.050    7.620
    1.000    6.050    7.619
    1.050    6.050    7.619
    1.100    6.050    7.618
    1.150    6.050    7.617
    1.200    6.050    7.616
    1.250    6.050    7.615
    1.300    6.050    7.615
    1.350    6.050    7.613
    1.400    6.050    7.612
    1.450    6.050    7.611
    1.500    6.050    7.609
    1.550    6.050    7.608
    1.600    6.050    7.607
    1.650    6.050    7.606
    1.700    6.050    7.605
    1.750    6.050    7.604
    1.800    6.050    7.602
    1.850    6.050    7.603
    1.900    6.050    7.606
    1.950    6.050    7.608
    2.000    6.050    7.607
    2.050    6.050    7.606
    2.100    6.050    7.602
    2.150    6.050    7.597
    2.200    6.050    7.595
    2.250    6.050    7.595
    2.300    6.050    7.595
    2.350    6.050    7.595
    2.400    6.050    7.595
    2.450    6.050    7.595
    2.500    6.050    7.594
    2.550    6.050    7.594
    2.600    6.050    7.593
    2.650    6.050    7.592
    2.700    6.050    7.591
    2.750    6.050    7.590
    2.800    6.050    7.589
    2.850    6.050    7.588
    2.900    6.050    7.587
    2.950    6.050    7.586
    3.000    6.050    7.585
    3.050    6.050    7.584
    3.100    6.050    7.582
    3.150    6.050    7.581
    3.200    6.050    7.580
    3.250    6.050    7.579
    3.300    6.050    7.578
    3.350    6.050    7.577
    3.400    6.050    7.577
    3.450    6.050    7.576
    3.500    6.050    7.576
    3.550    6.050    7.575
    3.600    6.050    7.574
    3.650    6.050    7.574
    3.700    6.050    7.573
    3.750    6.050    7.572
    3.800    6.050    7.571
    3.850    6.050    7.571
    3.900    6.050    7.570
    3.950    6.050    7.570
    4.000    6.050    7.569
    4.050    6.050    7.569
    4.100    6.050    7.568
    4.150    6.050    7.568
    4.200    6.050    7.568
    4.250    6.050    7.567
    4.300    6.050    7.567
    4.350    6.050    7.566
    4.400    6.050    7.565
    4.450    6.050    7.564
    4.500    6.050    7.563
    4.550    6.050    7.561
    4.600    6.050    7.560
    4.650    6.050    7.559
    4.700    6.050    7.558
    4.750    6.050    7.557
    4.800    6.050    7.556
    4.850    6.050    7.555
    4.900    6.050    7.554
    4.950    6.050    7.553
    5.000    6.050    7.553
    5.050    6.050    7.552
    5.100    6.050    7.551
    5.150    6.050    7.550
    5.200    6.050    7.549
    5.250    6.050    7.548
    5.300    6.050    7.547
    5.350    6.050    7.546
    5.400    6.050    7.545
    5.450    6.050    7.544
    5.500    6.050    7.543
    5.550    6.050    7.542
    5.600    6.050    7.542
    5.650    6.050    7.541
    5.700    6.050    7.540
    5.750    6.050    7.539
    5.800    6.050    7.537
    5.850    6.050    7.535
    5.900    6.050    7.532
    5.950    6.050    7.531
    6.000    6.050    7.535
    6.050    6.050    7.528
    6.100    6.050    7.533
    6.150    6.050    7.533
    6.200    6.050    7.525
    6.250    6.050    7.525
    6.300    6.050    7.525
    6.350    6.050    7.524
    6.400    6.050    7.524
    6.450    6.050    7.523
    6.500    6.050    7.522
    6.550    6.050    7.521
    6.600    6.050    7.517
    6.650    6.050    7.517
    6.700    6.050    7.516
    6.750    6.050    7.517
    0.000    6.100    7.617
    0.050    6.100    7.617
    0.100    6.100    7.617
    0.150    6.100    7.617
    0.200    6.100    7.617
    0.250    6.100    7.617
    0.300    6.100    7.617
    0.350    6.100    7.617
    0.400    6.100    7.629
    0.450    6.100    7.634
    0.500    6.100    7.633
    0.550    6.100    7.629
    0.600    6.100    7.629
    0.650    6.100    7.627
    0.700    6.100    7.625
    0.750    6.100    7.624
    0.800    6.100    7.623
    0.850    6.100    7.622
    0.900    6.100    7.621
    0.950    6.100    7.620
    1.000    6.100    7.619
    1.050    6.100    7.618
    1.100    6.100    7.617
    1.150    6.100    7.617
    1.200    6.100    7.616
    1.250    6.100    7.615
    1.300    6.100    7.614
    1.350    6.100    7.613
    1.400    6.100    7.612
    1.450    6.100    7.611
    1.500    6.100    7.610
    1.550    6.100    7.608
    1.600    6.100    7.607
    1.650    6.100    7.606
    1.700    6.100    7.605
    1.750    6.100    7.603
    1.800    6.100    7.602
    1.850    6.100    7.602
    1.900    6.100    7.602
    1.950    6.100    7.602
    2.000    6.100    7.602
    2.050    6.100    7.601
    2.100    6.100    7.599
    2.150    6.100    7.597
    2.200    6.100    7.594
    2.250    6.100    7.594
    2.300    6.100    7.594
    2.350    6.100    7.594
    2.400    6.100    7.594
    2.450    6.100    7.594
    2.500    6.100    7.593
    2.550    6.100    7.592
    2.600    6.100    7.592
    2.650    6.100    7.591
    2.700    6.100    7.590
    2.750    6.100    7.589
    2.800    6.100    7.588
    2.850    6.100    7.587
    2.900    6.100    7.586
    2.950    6.100    7.585
    3.000    6.100    7.584
    3.050    6.100    7.583
    3.100    6.100    7.581
    3.150    6.100    7.580
    3.200    6.100    7.579
    3.250    6.100    7.578
    3.300    6.100    7.577
    3.350    6.100    7.576
    3.400    6.100    7.576
    3.450    6.100    7.576
    3.500    6.100    7.575
    3.550    6.100    7.575
    3.600    6.100    7.574
    3.650    6.100    7.574
    3.700    6.100    7.573
    3.750    6.100    7.572
    3.800    6.100    7.571
    3.850    6.100    7.570
    3.900    6.100    7.570
    3.950    6.100    7.569
    4.000    6.100    7.569
    4.050    6.100    7.568
    4.100    6.100    7.568
    4.150    6.100    7.567
    4.200    6.100    7.567
    4.250    6.100    7.567
    4.300    6.100    7.566
    4.350    6.100    7.565
    4.400    6.100    7.564
    4.450    6.100    7.563
    4.500    6.100    7.562
    4.550    6.100    7.561
    4.600    6.100    7.560
    4.650    6.100    7.559
    4.700    6.100    7.558
    4.750    6.100    7.557
    4.800    6.100    7.556
    4.850    6.100    7.555
    4.900    6.100    7.554
    4.950    6.100    7.553
    5.000    6.100    7.552
    5.050    6.100    7.552
    5.100    6.100    7.551
    5.150    6.100    7.550
    5.200    6.100    7.549
    5.250    6.100    7.548
    5.300    6.100    7.547
    5.350    6.100    7.546
    5.400    6.100    7.545
    5.450    6.100    7.544
    5.500    6.100    7.543
    5.550    6.100    7.542
    5.600    6.100    7.542
    5.650    6.100    7.541
    5.700    6.100    7.540
    5.750    6.100    7.539
    5.800    6.100    7.540
    5.850    6.100    7.532
    5.900    6.100    7.530
    5.950    6.100    7.530
    6.000    6.100    7.529
    6.050    6.100    7.527
    6.100    6.100    7.527
    6.150    6.100    7.526
    6.200    6.100    7.526
    6.250    6.100    7.526
    6.300    6.100    7.525
    6.350    6.100    7.525
    6.400    6.100    7.524
    6.450    6.100    7.524
    6.500    6.100    7.523
    6.550    6.100    7.522
    6.600    6.100    7.517
    6.650    6.100    7.517
    6.700    6.100    7.517
    6.750    6.100    7.518
    0.000    6.150    7.623
    0.050    6.150    7.623
    0.100    6.150    7.623
    0.150    6.150    7.623
    0.200    6.150    7.623
    0.250    6.150    7.623
    0.300    6.150    7.623
    0.350    6.150    7.623
    0.400    6.150    7.623
    0.450    6.150    7.628
    0.500    6.150    7.630
    0.550    6.150    7.628
    0.600    6.150    7.627
    0.650    6.150    7.626
    0.700    6.150    7.624
    0.750    6.150    7.623
    0.800    6.150    7.622
    0.850    6.150    7.621
    0.900    6.150    7.620
    0.950    6.150    7.619
    1.000    6.150    7.618
    1.050    6.150    7.618
    1.100    6.150    7.617
    1.150    6.150    7.617
    1.200    6.150    7.616
    1.250    6.150    7.615
    1.300    6.150    7.614
    1.350    6.150    7.613
    1.400    6.150    7.612
    1.450    6.150    7.611
    1.500    6.150    7.609
    1.550    6.150    7.608
    1.600    6.150    7.607
    1.650    6.150    7.605
    1.700    6.150    7.604
    1.750    6.150    7.605
    1.800    6.150    7.603
    1.850    6.150    7.601
    1.900    6.150    7.599
    1.950    6.150    7.597
    2.000    6.150    7.597
    2.050    6.150    7.595
    2.100    6.150    7.593
    2.150    6.150    7.593
    2.200    6.150    7.593
    2.250    6.150    7.593
    2.300    6.150    7.593
    2.350    6.150    7.593
    2.400    6.150    7.593
    2.450    6.150    7.592
    2.500    6.150    7.592
    2.550    6.150    7.591
    2.600    6.150    7.590
    2.650    6.150    7.589
    2.700    6.150    7.588
    2.750    6.150    7.588
    2.800    6.150    7.587
    2.850    6.150    7.586
    2.900    6.150    7.585
    2.950    6.150    7.584
    3.000    6.150    7.583
    3.050    6.150    7.582
    3.100    6.150    7.580
    3.150    6.150    7.579
    3.200    6.150    7.578
    3.250    6.150    7.577
    3.300    6.150    7.576
    3.350    6.150    7.575
    3.400    6.150    7.575
    3.450    6.150    7.575
    3.500    6.150    7.574
    3.550    6.150    7.574
    3.600    6.150    7.574
    3.650    6.150    7.573
    3.700    6.150    7.573
    3.750    6.150    7.572
    3.800    6.150    7.571
    3.850    6.150    7.570
    3.900    6.150    7.569
    3.950    6.150    7.569
    4.000    6.150    7.568
    4.050    6.150    7.568
    4.100    6.150    7.567
    4.150    6.150    7.566
    4.200    6.150    7.566
    4.250    6.150    7.565
    4.300    6.150    7.565
    4.350    6.150    7.564
    4.400    6.150    7.563
    4.450    6.150    7.562
    4.500    6.150    7.561
    4.550    6.150    7.560
    4.600    6.150    7.559
    4.650    6.150    7.558
    4.700    6.150    7.557
    4.750    6.150    7.556
    4.800    6.150    7.555
    4.850    6.150    7.554
    4.900    6.150    7.554
    4.950    6.150    7.553
    5.000    6.150    7.552
    5.050    6.150    7.551
    5.100    6.150    7.550
    5.150    6.150    7.550
    5.200    6.150    7.549
    5.250    6.150    7.548
    5.300    6.150    7.547
    5.350    6.150    7.546
    5.400    6.150    7.545
    5.450    6.150    7.544
    5.500    6.150    7.543
    5.550    6.150    7.542
    5.600    6.150    7.542
    5.650    6.150    7.541
    5.700    6.150    7.540
    5.750    6.150    7.539
    5.800    6.150    7.539
    5.850    6.150    7.537
    5.900    6.150    7.529
    5.950    6.150    7.528
    6.000    6.150    7.527
    6.050    6.150    7.527
    6.100    6.150    7.527
    6.150    6.150    7.527
    6.200    6.150    7.526
    6.250    6.150    7.526
    6.300    6.150    7.526
    6.350    6.150    7.525
    6.400    6.150    7.527
    6.450    6.150    7.543
    6.500    6.150    7.525
    6.550    6.150    7.523
    6.600    6.150    7.517
    6.650    6.150    7.520
    6.700    6.150    7.518
    6.750    6.150    7.520
    0.000    6.200    7.636
    0.050    6.200    7.636
    0.100    6.200    7.636
    0.150    6.200    7.636
    0.200    6.200    7.636
    0.250    6.200    7.636
    0.300    6.200    7.636
    0.350    6.200    7.636
    0.400    6.200    7.636
    0.450    6.200    7.636
    0.500    6.200    7.627
    0.550    6.200    7.627
    0.600    6.200    7.625
    0.650    6.200    7.625
    0.700    6.200    7.624
    0.750    6.200    7.623
    0.800    6.200    7.622
    0.850    6.200    7.621
    0.900    6.200    7.620
    0.950    6.200    7.619
    1.000    6.200    7.618
    1.050    6.200    7.617
    1.100    6.200    7.617
    1.150    6.200    7.616
    1.200    6.200    7.615
    1.250    6.200    7.615
    1.300    6.200    7.614
    1.350    6.200    7.613
    1.400    6.200    7.611
    1.450    6.200    7.610
    1.500    6.200    7.609
    1.550    6.200    7.607
    1.600    6.200    7.606
    1.650    6.200    7.605
    1.700    6.200    7.607
    1.750    6.200    7.604
    1.800    6.200    7.602
    1.850    6.200    7.600
    1.900    6.200    7.598
    1.950    6.200    7.596
    2.000    6.200    7.595
    2.050    6.200    7.594
    2.100    6.200    7.593
    2.150    6.200    7.593
    2.200    6.200    7.593
    2.250    6.200    7.593
    2.300    6.200    7.593
    2.350    6.200    7.592
    2.400    6.200    7.592
    2.450    6.200    7.591
    2.500    6.200    7.592
    2.550    6.200    7.590
    2.600    6.200    7.589
    2.650    6.200    7.588
    2.700    6.200    7.587
    2.750    6.200    7.586
    2.800    6.200    7.586
    2.850    6.200    7.585
    2.900    6.200    7.584
    2.950    6.200    7.583
    3.000    6.200    7.582
    3.050    6.200    7.581
    3.100    6.200    7.579
    3.150    6.200    7.578
    3.200    6.200    7.577
    3.250    6.200    7.576
    3.300    6.200    7.575
    3.350    6.200    7.575
    3.400    6.200    7.574
    3.450    6.200    7.574
    3.500    6.200    7.574
    3.550    6.200    7.574
    3.600    6.200    7.573
    3.650    6.200    7.573
    3.700    6.200    7.572
    3.750    6.200    7.571
    3.800    6.200    7.571
    3.850    6.200    7.570
    3.900    6.200    7.569
    3.950    6.200    7.568
    4.000    6.200    7.568
    4.050    6.200    7.567
    4.100    6.200    7.566
    4.150    6.200    7.565
    4.200    6.200    7.565
    4.250    6.200    7.565
    4.300    6.200    7.564
    4.350    6.200    7.564
    4.400    6.200    7.563
    4.450    6.200    7.562
    4.500    6.200    7.560
    4.550    6.200    7.560
    4.600    6.200    7.558
    4.650    6.200    7.557
    4.700    6.200    7.556
    4.750    6.200    7.556
    4.800    6.200    7.555
    4.850    6.200    7.554
    4.900    6.200    7.553
    4.950    6.200    7.552
    5.000    6.200    7.551
    5.050    6.200    7.551
    5.100    6.200    7.550
    5.150    6.200    7.549
    5.200    6.200    7.548
    5.250    6.200    7.547
    5.300    6.200    7.547
    5.350    6.200    7.545
    5.400    6.200    7.544
    5.450    6.200    7.544
    5.500    6.200    7.543
    5.550    6.200    7.542
    5.600    6.200    7.541
    5.650    6.200    7.540
    5.700    6.200    7.541
    5.750    6.200    7.540
    5.800    6.200    7.529
    5.850    6.200    7.528
    5.900    6.200    7.528
    5.950    6.200    7.528
    6.000    6.200    7.528
    6.050    6.200    7.527
    6.100    6.200    7.527
    6.150    6.200    7.527
    6.200    6.200    7.526
    6.250    6.200    7.526
    6.300    6.200    7.526
    6.350    6.200    7.526
    6.400    6.200    7.528
    6.450    6.200    7.527
    6.500    6.200    7.526
    6.550    6.200    7.522
    6.600    6.200    7.518
    6.650    6.200    7.518
    6.700    6.200    7.520
    6.750    6.200    7.521
    0.000    6.250    7.621
    0.050    6.250    7.621
    0.100    6.250    7.621
    0.150    6.250    7.621
    0.200    6.250    7.621
    0.250    6.250    7.621
    0.300    6.250    7.621
    0.350    6.250    7.621
    0.400    6.250    7.621
    0.450    6.250    7.621
    0.500    6.250    7.624
    0.550    6.250    7.625
    0.600    6.250    7.624
    0.650    6.250    7.624
    0.700    6.250    7.624
    0.750    6.250    7.623
    0.800    6.250    7.622
    0.850    6.250    7.621
    0.900    6.250    7.620
    0.950    6.250    7.619
    1.000    6.250    7.618
    1.050    6.250    7.618
    1.100    6.250    7.617
    1.150    6.250    7.616
    1.200    6.250    7.615
    1.250    6.250    7.614
    1.300    6.250    7.613
    1.350    6.250    7.612
    1.400    6.250    7.611
    1.450    6.250    7.609
    1.500    6.250    7.608
    1.550    6.250    7.607
    1.600    6.250    7.605
    1.650    6.250    7.604
    1.700    6.250    7.604
    1.750    6.250    7.603
    1.800    6.250    7.601
    1.850    6.250    7.599
    1.900    6.250    7.597
    1.950    6.250    7.595
    2.000    6.250    7.594
    2.050    6.250    7.593
    2.100    6.250    7.593
    2.150    6.250    7.592
    2.200    6.250    7.592
    2.250    6.250    7.592
    2.300    6.250    7.592
    2.350    6.250    7.591
    2.400    6.250    7.591
    2.450    6.250    7.590
    2.500    6.250    7.589
    2.550    6.250    7.588
    2.600    6.250    7.587
    2.650    6.250    7.587
    2.700    6.250    7.586
    2.750    6.250    7.585
    2.800    6.250    7.584
    2.850    6.250    7.584
    2.900    6.250    7.583
    2.950    6.250    7.582
    3.000    6.250    7.581
    3.050    6.250    7.580
    3.100    6.250    7.579
    3.150    6.250    7.577
    3.200    6.250    7.576
    3.250    6.250    7.575
    3.300    6.250    7.575
    3.350    6.250    7.574
    3.400    6.250    7.574
    3.450    6.250    7.574
    3.500    6.250    7.573
    3.550    6.250    7.574
    3.600    6.250    7.573
    3.650    6.250    7.573
    3.700    6.250    7.572
    3.750    6.250    7.571
    3.800    6.250    7.570
    3.850    6.250    7.570
    3.900    6.250    7.569
    3.950    6.250    7.568
    4.000    6.250    7.567
    4.050    6.250    7.566
    4.100    6.250    7.565
    4.150    6.250    7.564
    4.200    6.250    7.564
    4.250    6.250    7.564
    4.300    6.250    7.563
    4.350    6.250    7.563
    4.400    6.250    7.562
    4.450    6.250    7.561
    4.500    6.250    7.560
    4.550    6.250    7.559
    4.600    6.250    7.558
    4.650    6.250    7.557
    4.700    6.250    7.556
    4.750    6.250    7.555
    4.800    6.250    7.554
    4.850    6.250    7.553
    4.900    6.250    7.552
    4.950    6.250    7.552
    5.000    6.250    7.551
    5.050    6.250    7.550
    5.100    6.250    7.549
    5.150    6.250    7.549
    5.200    6.250    7.548
    5.250    6.250    7.547
    5.300    6.250    7.546
    5.350    6.250    7.545
    5.400    6.250    7.544
    5.450    6.250    7.543
    5.500    6.250    7.542
    5.550    6.250    7.541
    5.600    6.250    7.541
    5.650    6.250    7.540
    5.700    6.250    7.540
    5.750    6.250    7.538
    5.800    6.250    7.530
    5.850    6.250    7.528
    5.900    6.250    7.528
    5.950    6.250    7.528
    6.000    6.250    7.528
    6.050    6.250    7.527
    6.100    6.250    7.527
    6.150    6.250    7.527
    6.200    6.250    7.527
    6.250    6.250    7.526
    6.300    6.250    7.526
    6.350    6.250    7.526
    6.400    6.250    7.526
    6.450    6.250    7.526
    6.500    6.250    7.524
    6.550    6.250    7.523
    6.600    6.250    7.520
    6.650    6.250    7.519
    6.700    6.250    7.521
    6.750    6.250    7.522
    0.000    6.300    7.618
    0.050    6.300    7.618
    0.100    6.300    7.618
    0.150    6.300    7.618
    0.200    6.300    7.618
    0.250    6.300    7.618
    0.300    6.300    7.618
    0.350    6.300    7.618
    0.400    6.300    7.618
    0.450    6.300    7.618
    0.500    6.300    7.621
    0.550    6.300    7.622
    0.600    6.300    7.623
    0.650    6.300    7.623
    0.700    6.300    7.623
    0.750    6.300    7.623
    0.800    6.300    7.623
    0.850    6.300    7.622
    0.900    6.300    7.621
    0.950    6.300    7.620
    1.000    6.300    7.618
    1.050    6.300    7.617
    1.100    6.300    7.616
    1.150    6.300    7.616
    1.200    6.300    7.615
    1.250    6.300    7.614
    1.300    6.300    7.613
    1.350    6.300    7.611
    1.400    6.300    7.610
    1.450    6.300    7.609
    1.500    6.300    7.607
    1.550    6.300    7.606
    1.600    6.300    7.605
    1.650    6.300    7.604
    1.700    6.300    7.602
    1.750    6.300    7.602
    1.800    6.300    7.600
    1.850    6.300    7.598
    1.900    6.300    7.596
    1.950    6.300    7.595
    2.000    6.300    7.594
    2.050    6.300    7.593
    2.100    6.300    7.592
    2.150    6.300    7.592
    2.200    6.300    7.591
    2.250    6.300    7.591
    2.300    6.300    7.591
    2.350    6.300    7.590
    2.400    6.300    7.590
    2.450    6.300    7.589
    2.500    6.300    7.588
    2.550    6.300    7.587
    2.600    6.300    7.586
    2.650    6.300    7.586
    2.700    6.300    7.585
    2.750    6.300    7.584
    2.800    6.300    7.583
    2.850    6.300    7.583
    2.900    6.300    7.582
    2.950    6.300    7.581
    3.000    6.300    7.580
    3.050    6.300    7.579
    3.100    6.300    7.578
    3.150    6.300    7.577
    3.200    6.300    7.576
    3.250    6.300    7.575
    3.300    6.300    7.574
    3.350    6.300    7.574
    3.400    6.300    7.573
    3.450    6.300    7.573
    3.500    6.300    7.573
    3.550    6.300    7.573
    3.600    6.300    7.573
    3.650    6.300    7.573
    3.700    6.300    7.572
    3.750    6.300    7.571
    3.800    6.300    7.570
    3.850    6.300    7.569
    3.900    6.300    7.568
    3.950    6.300    7.568
    4.000    6.300    7.567
    4.050    6.300    7.566
    4.100    6.300    7.564
    4.150    6.300    7.564
    4.200    6.300    7.563
    4.250    6.300    7.562
    4.300    6.300    7.562
    4.350    6.300    7.562
    4.400    6.300    7.561
    4.450    6.300    7.560
    4.500    6.300    7.559
    4.550    6.300    7.558
    4.600    6.300    7.557
    4.650    6.300    7.556
    4.700    6.300    7.555
    4.750    6.300    7.554
    4.800    6.300    7.553
    4.850    6.300    7.553
    4.900    6.300    7.552
    4.950    6.300    7.551
    5.000    6.300    7.550
    5.050    6.300    7.549
    5.100    6.300    7.548
    5.150    6.300    7.548
    5.200    6.300    7.547
    5.250    6.300    7.546
    5.300    6.300    7.545
    5.350    6.300    7.545
    5.400    6.300    7.543
    5.450    6.300    7.542
    5.500    6.300    7.542
    5.550    6.300    7.541
    5.600    6.300    7.540
    5.650    6.300    7.539
    5.700    6.300    7.539
    5.750    6.300    7.537
    5.800    6.300    7.529
    5.850    6.300    7.529
    5.900    6.300    7.529
    5.950    6.300    7.528
    6.000    6.300    7.528
    6.050    6.300    7.528
    6.100    6.300    7.530
    6.150    6.300    7.527
    6.200    6.300    7.526
    6.250    6.300    7.526
    6.300    6.300    7.526
    6.350    6.300    7.526
    6.400    6.300    7.526
    6.450    6.300    7.526
    6.500    6.300    7.525
    6.550    6.300    7.524
    6.600    6.300    7.520
    6.650    6.300    7.522
    6.700    6.300    7.523
    6.750    6.300    7.523
    0.000    6.350    7.620
    0.050    6.350    7.620
    0.100    6.350    7.620
    0.150    6.350    7.620
    0.200    6.350    7.620
    0.250    6.350    7.620
    0.300    6.350    7.620
    0.350    6.350    7.620
    0.400    6.350    7.620
    0.450    6.350    7.620
    0.500    6.350    7.620
    0.550    6.350    7.621
    0.600    6.350    7.622
    0.650    6.350    7.623
    0.700    6.350    7.623
    0.750    6.350    7.623
    0.800    6.350    7.623
    0.850    6.350    7.622
    0.900    6.350    7.621
    0.950    6.350    7.620
    1.000    6.350    7.618
    1.050    6.350    7.617
    1.100    6.350    7.616
    1.150    6.350    7.615
    1.200    6.350    7.614
    1.250    6.350    7.613
    1.300    6.350    7.612
    1.350    6.350    7.610
    1.400    6.350    7.609
    1.450    6.350    7.608
    1.500    6.350    7.606
    1.550    6.350    7.605
    1.600    6.350    7.604
    1.650    6.350    7.603
    1.700    6.350    7.601
    1.750    6.350    7.600
    1.800    6.350    7.599
    1.850    6.350    7.597
    1.900    6.350    7.596
    1.950    6.350    7.594
    2.000    6.350    7.593
    2.050    6.350    7.592
    2.100    6.350    7.592
    2.150    6.350    7.591
    2.200    6.350    7.591
    2.250    6.350    7.590
    2.300    6.350    7.590
    2.350    6.350    7.589
    2.400    6.350    7.589
    2.450    6.350    7.588
    2.500    6.350    7.587
    2.550    6.350    7.586
    2.600    6.350    7.585
    2.650    6.350    7.585
    2.700    6.350    7.584
    2.750    6.350    7.583
    2.800    6.350    7.582
    2.850    6.350    7.582
    2.900    6.350    7.581
    2.950    6.350    7.580
    3.000    6.350    7.580
    3.050    6.350    7.579
    3.100    6.350    7.578
    3.150    6.350    7.577
    3.200    6.350    7.576
    3.250    6.350    7.575
    3.300    6.350    7.574
    3.350    6.350    7.574
    3.400    6.350    7.573
    3.450    6.350    7.573
    3.500    6.350    7.574
    3.550    6.350    7.573
    3.600    6.350    7.573
    3.650    6.350    7.573
    3.700    6.350    7.572
    3.750    6.350    7.570
    3.800    6.350    7.569
    3.850    6.350    7.569
    3.900    6.350    7.568
    3.950    6.350    7.567
    4.000    6.350    7.566
    4.050    6.350    7.565
    4.100    6.350    7.564
    4.150    6.350    7.563
    4.200    6.350    7.562
    4.250    6.350    7.562
    4.300    6.350    7.561
    4.350    6.350    7.561
    4.400    6.350    7.560
    4.450    6.350    7.559
    4.500    6.350    7.558
    4.550    6.350    7.558
    4.600    6.350    7.557
    4.650    6.350    7.556
    4.700    6.350    7.555
    4.750    6.350    7.554
    4.800    6.350    7.553
    4.850    6.350    7.552
    4.900    6.350    7.551
    4.950    6.350    7.550
    5.000    6.350    7.549
    5.050    6.350    7.549
    5.100    6.350    7.548
    5.150    6.350    7.547
    5.200    6.350    7.547
    5.250    6.350    7.546
    5.300    6.350    7.545
    5.350    6.350    7.544
    5.400    6.350    7.543
    5.450    6.350    7.542
    5.500    6.350    7.541
    5.550    6.350    7.541
    5.600    6.350    7.540
    5.650    6.350    7.539
    5.700    6.350    7.538
    5.750    6.350    7.529
    5.800    6.350    7.529
    5.850    6.350    7.529
    5.900    6.350    7.529
    5.950    6.350    7.529
    6.000    6.350    7.528
    6.050    6.350    7.535
    6.100    6.350    7.527
    6.150    6.350    7.526
    6.200    6.350    7.526
    6.250    6.350    7.526
    6.300    6.350    7.526
    6.350    6.350    7.526
    6.400    6.350    7.526
    6.450    6.350    7.527
    6.500    6.350    7.526
    6.550    6.350    7.522
    6.600    6.350    7.522
    6.650    6.350    7.525
    6.700    6.350    7.525
    6.750    6.350    7.524
    0.000    6.400    7.618
    0.050    6.400    7.618
    0.100    6.400    7.618
    0.150    6.400    7.618
    0.200    6.400    7.618
    0.250    6.400    7.618
    0.300    6.400    7.618
    0.350    6.400    7.618
    0.400    6.400    7.618
    0.450    6.400    7.618
    0.500    6.400    7.618
    0.550    6.400    7.620
    0.600    6.400    7.622
    0.650    6.400    7.623
    0.700    6.400    7.623
    0.750    6.400    7.623
    0.800    6.400    7.623
    0.850    6.400    7.622
    0.900    6.400    7.621
    0.950    6.400    7.620
    1.000    6.400    7.618
    1.050    6.400    7.617
    1.100    6.400    7.616
    1.150    6.400    7.615
    1.200    6.400    7.614
    1.250    6.400    7.612
    1.300    6.400    7.611
    1.350    6.400    7.610
    1.400    6.400    7.608
    1.450    6.400    7.607
    1.500    6.400    7.606
    1.550    6.400    7.604
    1.600    6.400    7.603
    1.650    6.400    7.602
    1.700    6.400    7.601
    1.750    6.400    7.600
    1.800    6.400    7.598
    1.850    6.400    7.597
    1.900    6.400    7.595
    1.950    6.400    7.594
    2.000    6.400    7.593
    2.050    6.400    7.592
    2.100    6.400    7.591
    2.150    6.400    7.590
    2.200    6.400    7.590
    2.250    6.400    7.589
    2.300    6.400    7.589
    2.350    6.400    7.588
    2.400    6.400    7.588
    2.450    6.400    7.588
    2.500    6.400    7.587
    2.550    6.400    7.586
    2.600    6.400    7.584
    2.650    6.400    7.584
    2.700    6.400    7.583
    2.750    6.400    7.582
    2.800    6.400    7.581
    2.850    6.400    7.581
    2.900    6.400    7.580
    2.950    6.400    7.580
    3.000    6.400    7.579
    3.050    6.400    7.578
    3.100    6.400    7.577
    3.150    6.400    7.577
    3.200    6.400    7.576
    3.250    6.400    7.575
    3.300    6.400    7.574
    3.350    6.400    7.574
    3.400    6.400    7.573
    3.450    6.400    7.573
    3.500    6.400    7.573
    3.550    6.400    7.573
    3.600    6.400    7.573
    3.650    6.400    7.572
    3.700    6.400    7.571
    3.750    6.400    7.570
    3.800    6.400    7.569
    3.850    6.400    7.568
    3.900    6.400    7.567
    3.950    6.400    7.566
    4.000    6.400    7.566
    4.050    6.400    7.564
    4.100    6.400    7.563
    4.150    6.400    7.562
    4.200    6.400    7.562
    4.250    6.400    7.561
    4.300    6.400    7.561
    4.350    6.400    7.560
    4.400    6.400    7.560
    4.450    6.400    7.559
    4.500    6.400    7.558
    4.550    6.400    7.557
    4.600    6.400    7.556
    4.650    6.400    7.555
    4.700    6.400    7.554
    4.750    6.400    7.553
    4.800    6.400    7.552
    4.850    6.400    7.551
    4.900    6.400    7.550
    4.950    6.400    7.550
    5.000    6.400    7.549
    5.050    6.400    7.548
    5.100    6.400    7.547
    5.150    6.400    7.547
    5.200    6.400    7.546
    5.250    6.400    7.545
    5.300    6.400    7.544
    5.350    6.400    7.543
    5.400    6.400    7.543
    5.450    6.400    7.542
    5.500    6.400    7.541
    5.550    6.400    7.540
    5.600    6.400    7.539
    5.650    6.400    7.538
    5.700    6.400    7.537
    5.750    6.400    7.530
    5.800    6.400    7.530
    5.850    6.400    7.529
    5.900    6.400    7.529
    5.950    6.400    7.529
    6.000    6.400    7.534
    6.050    6.400    7.528
    6.100    6.400    7.529
    6.150    6.400    7.532
    6.200    6.400    7.531
    6.250    6.400    7.527
    6.300    6.400    7.527
    6.350    6.400    7.527
    6.400    6.400    7.527
    6.450    6.400    7.527
    6.500    6.400    7.525
    6.550    6.400    7.522
    6.600    6.400    7.523
    6.650    6.400    7.527
    6.700    6.400    7.526
    6.750    6.400    7.526
    0.000    6.450    7.618
    0.050    6.450    7.618
    0.100    6.450    7.618
    0.150    6.450    7.618
    0.200    6.450    7.618
    0.250    6.450    7.618
    0.300    6.450    7.618
    0.350    6.450    7.618
    0.400    6.450    7.618
    0.450    6.450    7.618
    0.500    6.450    7.618
    0.550    6.450    7.620
    0.600    6.450    7.622
    0.650    6.450    7.623
    0.700    6.450    7.623
    0.750    6.450    7.623
    0.800    6.450    7.623
    0.850    6.450    7.622
    0.900    6.450    7.621
    0.950    6.450    7.620
    1.000    6.450    7.618
    1.050    6.450    7.617
    1.100    6.450    7.616
    1.150    6.450    7.614
    1.200    6.450    7.613
    1.250    6.450    7.611
    1.300    6.450    7.610
    1.350    6.450    7.609
    1.400    6.450    7.607
    1.450    6.450    7.606
    1.500    6.450    7.605
    1.550    6.450    7.604
    1.600    6.450    7.602
    1.650    6.450    7.601
    1.700    6.450    7.599
    1.750    6.450    7.598
    1.800    6.450    7.597
    1.850    6.450    7.595
    1.900    6.450    7.594
    1.950    6.450    7.593
    2.000    6.450    7.592
    2.050    6.450    7.591
    2.100    6.450    7.590
    2.150    6.450    7.589
    2.200    6.450    7.589
    2.250    6.450    7.589
    2.300    6.450    7.588
    2.350    6.450    7.588
    2.400    6.450    7.588
    2.450    6.450    7.587
    2.500    6.450    7.586
    2.550    6.450    7.585
    2.600    6.450    7.584
    2.650    6.450    7.583
    2.700    6.450    7.582
    2.750    6.450    7.581
    2.800    6.450    7.581
    2.850    6.450    7.580
    2.900    6.450    7.580
    2.950    6.450    7.579
    3.000    6.450    7.579
    3.050    6.450    7.578
    3.100    6.450    7.577
    3.150    6.450    7.576
    3.200    6.450    7.575
    3.250    6.450    7.575
    3.300    6.450    7.574
    3.350    6.450    7.574
    3.400    6.450    7.573
    3.450    6.450    7.573
    3.500    6.450    7.573
    3.550    6.450    7.573
    3.600    6.450    7.572
    3.650    6.450    7.572
    3.700    6.450    7.571
    3.750    6.450    7.569
    3.800    6.450    7.568
    3.850    6.450    7.567
    3.900    6.450    7.567
    3.950    6.450    7.566
    4.000    6.450    7.565
    4.050    6.450    7.564
    4.100    6.450    7.563
    4.150    6.450    7.562
    4.200    6.450    7.561
    4.250    6.450    7.561
    4.300    6.450    7.560
    4.350    6.450    7.560
    4.400    6.450    7.559
    4.450    6.450    7.558
    4.500    6.450    7.557
    4.550    6.450    7.556
    4.600    6.450    7.556
    4.650    6.450    7.555
    4.700    6.450    7.554
    4.750    6.450    7.553
    4.800    6.450    7.552
    4.850    6.450    7.551
    4.900    6.450    7.550
    4.950    6.450    7.549
    5.000    6.450    7.548
    5.050    6.450    7.548
    5.100    6.450    7.547
    5.150    6.450    7.546
    5.200    6.450    7.545
    5.250    6.450    7.544
    5.300    6.450    7.543
    5.350    6.450    7.543
    5.400    6.450    7.542
    5.450    6.450    7.542
    5.500    6.450    7.541
    5.550    6.450    7.540
    5.600    6.450    7.539
    5.650    6.450    7.538
    5.700    6.450    7.536
    5.750    6.450    7.530
    5.800    6.450    7.530
    5.850    6.450    7.530
    5.900    6.450    7.530
    5.950    6.450    7.532
    6.000    6.450    7.529
    6.050    6.450    7.529
    6.100    6.450    7.529
    6.150    6.450    7.529
    6.200    6.450    7.530
    6.250    6.450    7.527
    6.300    6.450    7.527
    6.350    6.450    7.527
    6.400    6.450    7.528
    6.450    6.450    7.528
    6.500    6.450    7.523
    6.550    6.450    7.523
    6.600    6.450    7.528
    6.650    6.450    7.528
    6.700    6.450    7.528
    6.750    6.450    7.527
    0.000    6.500    7.619
    0.050    6.500    7.619
    0.100    6.500    7.619
    0.150    6.500    7.619
    0.200    6.500    7.619
    0.250    6.500    7.619
    0.300    6.500    7.619
    0.350    6.500    7.619
    0.400    6.500    7.619
    0.450    6.500    7.619
    0.500    6.500    7.619
    0.550    6.500    7.619
    0.600    6.500    7.622
    0.650    6.500    7.623
    0.700    6.500    7.624
    0.750    6.500    7.624
    0.800    6.500    7.623
    0.850    6.500    7.622
    0.900    6.500    7.621
    0.950    6.500    7.620
    1.000    6.500    7.618
    1.050    6.500    7.617
    1.100    6.500    7.616
    1.150    6.500    7.614
    1.200    6.500    7.612
    1.250    6.500    7.611
    1.300    6.500    7.609
    1.350    6.500    7.608
    1.400    6.500    7.606
    1.450    6.500    7.605
    1.500    6.500    7.604
    1.550    6.500    7.602
    1.600    6.500    7.601
    1.650    6.500    7.600
    1.700    6.500    7.598
    1.750    6.500    7.597
    1.800    6.500    7.596
    1.850    6.500    7.594
    1.900    6.500    7.593
    1.950    6.500    7.592
    2.000    6.500    7.591
    2.050    6.500    7.590
    2.100    6.500    7.589
    2.150    6.500    7.589
    2.200    6.500    7.588
    2.250    6.500    7.588
    2.300    6.500    7.587
    2.350    6.500    7.587
    2.400    6.500    7.587
    2.450    6.500    7.586
    2.500    6.500    7.586
    2.550    6.500    7.585
    2.600    6.500    7.583
    2.650    6.500    7.582
    2.700    6.500    7.582
    2.750    6.500    7.581
    2.800    6.500    7.580
    2.850    6.500    7.580
    2.900    6.500    7.579
    2.950    6.500    7.579
    3.000    6.500    7.578
    3.050    6.500    7.577
    3.100    6.500    7.576
    3.150    6.500    7.576
    3.200    6.500    7.575
    3.250    6.500    7.574
    3.300    6.500    7.574
    3.350    6.500    7.573
    3.400    6.500    7.573
    3.450    6.500    7.573
    3.500    6.500    7.573
    3.550    6.500    7.573
    3.600    6.500    7.572
    3.650    6.500    7.571
    3.700    6.500    7.570
    3.750    6.500    7.569
    3.800    6.500    7.568
    3.850    6.500    7.567
    3.900    6.500    7.566
    3.950    6.500    7.565
    4.000    6.500    7.564
    4.050    6.500    7.564
    4.100    6.500    7.563
    4.150    6.500    7.562
    4.200    6.500    7.561
    4.250    6.500    7.560
    4.300    6.500    7.560
    4.350    6.500    7.559
    4.400    6.500    7.558
    4.450    6.500    7.557
    4.500    6.500    7.556
    4.550    6.500    7.555
    4.600    6.500    7.555
    4.650    6.500    7.554
    4.700    6.500    7.553
    4.750    6.500    7.552
    4.800    6.500    7.551
    4.850    6.500    7.550
    4.900    6.500    7.550
    4.950    6.500    7.549
    5.000    6.500    7.548
    5.050    6.500    7.547
    5.100    6.500    7.546
    5.150    6.500    7.546
    5.200    6.500    7.545
    5.250    6.500    7.544
    5.300    6.500    7.543
    5.350    6.500    7.543
    5.400    6.500    7.542
    5.450    6.500    7.542
    5.500    6.500    7.541
    5.550    6.500    7.541
    5.600    6.500    7.539
    5.650    6.500    7.538
    5.700    6.500    7.536
    5.750    6.500    7.531
    5.800    6.500    7.531
    5.850    6.500    7.530
    5.900    6.500    7.530
    5.950    6.500    7.532
    6.000    6.500    7.530
    6.050    6.500    7.529
    6.100    6.500    7.529
    6.150    6.500    7.529
    6.200    6.500    7.529
    6.250    6.500    7.528
    6.300    6.500    7.528
    6.350    6.500    7.527
    6.400    6.500    7.528
    6.450    6.500    7.526
    6.500    6.500    7.524
    6.550    6.500    7.523
    6.600    6.500    7.530
    6.650    6.500    7.530
    6.700    6.500    7.529
    6.750    6.500    7.529
    0.000    6.550    7.619
    0.050    6.550    7.619
    0.100    6.550    7.619
    0.150    6.550    7.619
    0.200    6.550    7.619
    0.250    6.550    7.619
    0.300    6.550    7.619
    0.350    6.550    7.619
    0.400    6.550    7.619
    0.450    6.550    7.619
    0.500    6.550    7.619
    0.550    6.550    7.619
    0.600    6.550    7.622
    0.650    6.550    7.623
    0.700    6.550    7.624
    0.750    6.550    7.624
    0.800    6.550    7.623
    0.850    6.550    7.622
    0.900    6.550    7.621
    0.950    6.550    7.620
    1.000    6.550    7.618
    1.050    6.550    7.617
    1.100    6.550    7.615
    1.150    6.550    7.613
    1.200    6.550    7.612
    1.250    6.550    7.610
    1.300    6.550    7.609
    1.350    6.550    7.607
    1.400    6.550    7.606
    1.450    6.550    7.604
    1.500    6.550    7.603
    1.550    6.550    7.601
    1.600    6.550    7.600
    1.650    6.550    7.598
    1.700    6.550    7.597
    1.750    6.550    7.596
    1.800    6.550    7.594
    1.850    6.550    7.593
    1.900    6.550    7.592
    1.950    6.550    7.591
    2.000    6.550    7.590
    2.050    6.550    7.590
    2.100    6.550    7.589
    2.150    6.550    7.588
    2.200    6.550    7.587
    2.250    6.550    7.587
    2.300    6.550    7.587
    2.350    6.550    7.586
    2.400    6.550    7.586
    2.450    6.550    7.585
    2.500    6.550    7.585
    2.550    6.550    7.584
    2.600    6.550    7.583
    2.650    6.550    7.582
    2.700    6.550    7.581
    2.750    6.550    7.580
    2.800    6.550    7.580
    2.850    6.550    7.579
    2.900    6.550    7.579
    2.950    6.550    7.578
    3.000    6.550    7.578
    3.050    6.550    7.577
    3.100    6.550    7.576
    3.150    6.550    7.575
    3.200    6.550    7.575
    3.250    6.550    7.574
    3.300    6.550    7.574
    3.350    6.550    7.573
    3.400    6.550    7.573
    3.450    6.550    7.573
    3.500    6.550    7.572
    3.550    6.550    7.572
    3.600    6.550    7.571
    3.650    6.550    7.570
    3.700    6.550    7.569
    3.750    6.550    7.568
    3.800    6.550    7.567
    3.850    6.550    7.566
    3.900    6.550    7.565
    3.950    6.550    7.564
    4.000    6.550    7.564
    4.050    6.550    7.563
    4.100    6.550    7.562
    4.150    6.550    7.561
    4.200    6.550    7.560
    4.250    6.550    7.560
    4.300    6.550    7.559
    4.350    6.550    7.558
    4.400    6.550    7.557
    4.450    6.550    7.557
    4.500    6.550    7.556
    4.550    6.550    7.555
    4.600    6.550    7.554
    4.650    6.550    7.553
    4.700    6.550    7.552
    4.750    6.550    7.551
    4.800    6.550    7.551
    4.850    6.550    7.550
    4.900    6.550    7.549
    4.950    6.550    7.548
    5.000    6.550    7.548
    5.050    6.550    7.547
    5.100    6.550    7.546
    5.150    6.550    7.545
    5.200    6.550    7.545
    5.250    6.550    7.544
    5.300    6.550    7.543
    5.350    6.550    7.543
    5.400    6.550    7.542
    5.450    6.550    7.542
    5.500    6.550    7.542
    5.550    6.550    7.541
    5.600    6.550    7.540
    5.650    6.550    7.538
    5.700    6.550    7.536
    5.750    6.550    7.531
    5.800    6.550    7.531
    5.850    6.550    7.531
    5.900    6.550    7.531
    5.950    6.550    7.534
    6.000    6.550    7.534
    6.050    6.550    7.530
    6.100    6.550    7.530
    6.150    6.550    7.529
    6.200    6.550    7.529
    6.250    6.550    7.528
    6.300    6.550    7.528
    6.350    6.550    7.528
    6.400    6.550    7.527
    6.450    6.550    7.526
    6.500    6.550    7.525
    6.550    6.550    7.526
    6.600    6.550    7.532
    6.650    6.550    7.531
    6.700    6.550    7.531
    6.750    6.550    7.530
    0.000    6.600    7.622
    0.050    6.600    7.622
    0.100    6.600    7.622
    0.150    6.600    7.622
    0.200    6.600    7.622
    0.250    6.600    7.622
    0.300    6.600    7.622
    0.350    6.600    7.622
    0.400    6.600    7.622
    0.450    6.600    7.622
    0.500    6.600    7.622
    0.550    6.600    7.622
    0.600    6.600    7.622
    0.650    6.600    7.623
    0.700    6.600    7.624
    0.750    6.600    7.624
    0.800    6.600    7.623
    0.850    6.600    7.622
    0.900    6.600    7.621
    0.950    6.600    7.620
    1.000    6.600    7.618
    1.050    6.600    7.616
    1.100    6.600    7.614
    1.150    6.600    7.613
    1.200    6.600    7.611
    1.250    6.600    7.609
    1.300    6.600    7.607
    1.350    6.600    7.606
    1.400    6.600    7.605
    1.450    6.600    7.604
    1.500    6.600    7.602
    1.550    6.600    7.601
    1.600    6.600    7.599
    1.650    6.600    7.597
    1.700    6.600    7.596
    1.750    6.600    7.594
    1.800    6.600    7.593
    1.850    6.600    7.592
    1.900    6.600    7.591
    1.950    6.600    7.590
    2.000    6.600    7.589
    2.050    6.600    7.589
    2.100    6.600    7.588
    2.150    6.600    7.587
    2.200    6.600    7.586
    2.250    6.600    7.586
    2.300    6.600    7.586
    2.350    6.600    7.585
    2.400    6.600    7.585
    2.450    6.600    7.584
    2.500    6.600    7.584
    2.550    6.600    7.583
    2.600    6.600    7.582
    2.650    6.600    7.581
    2.700    6.600    7.580
    2.750    6.600    7.580
    2.800    6.600    7.579
    2.850    6.600    7.579
    2.900    6.600    7.578
    2.950    6.600    7.578
    3.000    6.600    7.577
    3.050    6.600    7.576
    3.100    6.600    7.576
    3.150    6.600    7.575
    3.200    6.600    7.575
    3.250    6.600    7.574
    3.300    6.600    7.573
    3.350    6.600    7.573
    3.400    6.600    7.572
    3.450    6.600    7.572
    3.500    6.600    7.572
    3.550    6.600    7.571
    3.600    6.600    7.570
    3.650    6.600    7.569
    3.700    6.600    7.568
    3.750    6.600    7.567
    3.800    6.600    7.566
    3.850    6.600    7.565
    3.900    6.600    7.564
    3.950    6.600    7.563
    4.000    6.600    7.562
    4.050    6.600    7.562
    4.100    6.600    7.561
    4.150    6.600    7.560
    4.200    6.600    7.559
    4.250    6.600    7.559
    4.300    6.600    7.558
    4.350    6.600    7.558
    4.400    6.600    7.557
    4.450    6.600    7.556
    4.500    6.600    7.555
    4.550    6.600    7.554
    4.600    6.600    7.553
    4.650    6.600    7.552
    4.700    6.600    7.551
    4.750    6.600    7.550
    4.800    6.600    7.550
    4.850    6.600    7.549
    4.900    6.600    7.549
    4.950    6.600    7.548
    5.000    6.600    7.547
    5.050    6.600    7.546
    5.100    6.600    7.546
    5.150    6.600    7.545
    5.200    6.600    7.545
    5.250    6.600    7.545
    5.300    6.600    7.544
    5.350    6.600    7.544
    5.400    6.600    7.543
    5.450    6.600    7.542
    5.500    6.600    7.542
    5.550    6.600    7.541
    5.600    6.600    7.539
    5.650    6.600    7.538
    5.700    6.600    7.537
    5.750    6.600    7.532
    5.800    6.600    7.532
    5.850    6.600    7.532
    5.900    6.600    7.532
    5.950    6.600    7.536
    6.000    6.600    7.536
    6.050    6.600    7.531
    6.100    6.600    7.530
    6.150    6.600    7.530
    6.200    6.600    7.530
    6.250    6.600    7.531
    6.300    6.600    7.528
    6.350    6.600    7.528
    6.400    6.600    7.527
    6.450    6.600    7.527
    6.500    6.600    7.529
    6.550    6.600    7.533
    6.600    6.600    7.533
    6.650    6.600    7.533
    6.700    6.600    7.532
    6.750    6.600    7.531
    0.000    6.650    7.622
    0.050    6.650    7.622
    0.100    6.650    7.622
    0.150    6.650    7.622
    0.200    6.650    7.622
    0.250    6.650    7.622
    0.300    6.650    7.622
    0.350    6.650    7.622
    0.400    6.650    7.622
    0.450    6.650    7.622
    0.500    6.650    7.622
    0.550    6.650    7.622
    0.600    6.650    7.622
    0.650    6.650    7.623
    0.700    6.650    7.624
    0.750    6.650    7.624
    0.800    6.650    7.623
    0.850    6.650    7.622
    0.900    6.650    7.621
    0.950    6.650    7.619
    1.000    6.650    7.618
    1.050    6.650    7.616
    1.100    6.650    7.614
    1.150    6.650    7.612
    1.200    6.650    7.610
    1.250    6.650    7.608
    1.300    6.650    7.606
    1.350    6.650    7.605
    1.400    6.650    7.604
    1.450    6.650    7.603
    1.500    6.650    7.601
    1.550    6.650    7.600
    1.600    6.650    7.598
    1.650    6.650    7.597
    1.700    6.650    7.595
    1.750    6.650    7.594
    1.800    6.650    7.593
    1.850    6.650    7.591
    1.900    6.650    7.590
    1.950    6.650    7.589
    2.000    6.650    7.588
    2.050    6.650    7.587
    2.100    6.650    7.587
    2.150    6.650    7.587
    2.200    6.650    7.586
    2.250    6.650    7.586
    2.300    6.650    7.585
    2.350    6.650    7.585
    2.400    6.650    7.584
    2.450    6.650    7.583
    2.500    6.650    7.583
    2.550    6.650    7.582
    2.600    6.650    7.581
    2.650    6.650    7.580
    2.700    6.650    7.579
    2.750    6.650    7.578
    2.800    6.650    7.578
    2.850    6.650    7.577
    2.900    6.650    7.577
    2.950    6.650    7.576
    3.000    6.650    7.576
    3.050    6.650    7.575
    3.100    6.650    7.575
    3.150    6.650    7.574
    3.200    6.650    7.574
    3.250    6.650    7.573
    3.300    6.650    7.573
    3.350    6.650    7.572
    3.400    6.650    7.572
    3.450    6.650    7.572
    3.500    6.650    7.571
    3.550    6.650    7.570
    3.600    6.650    7.569
    3.650    6.650    7.568
    3.700    6.650    7.567
    3.750    6.650    7.566
    3.800    6.650    7.565
    3.850    6.650    7.564
    3.900    6.650    7.563
    3.950    6.650    7.562
    4.000    6.650    7.562
    4.050    6.650    7.561
    4.100    6.650    7.560
    4.150    6.650    7.559
    4.200    6.650    7.559
    4.250    6.650    7.558
    4.300    6.650    7.558
    4.350    6.650    7.557
    4.400    6.650    7.556
    4.450    6.650    7.555
    4.500    6.650    7.554
    4.550    6.650    7.553
    4.600    6.650    7.552
    4.650    6.650    7.551
    4.700    6.650    7.550
    4.750    6.650    7.550
    4.800    6.650    7.549
    4.850    6.650    7.549
    4.900    6.650    7.548
    4.950    6.650    7.547
    5.000    6.650    7.547
    5.050    6.650    7.547
    5.100    6.650    7.546
    5.150    6.650    7.546
    5.200    6.650    7.545
    5.250    6.650    7.545
    5.300    6.650    7.544
    5.350    6.650    7.543
    5.400    6.650    7.542
    5.450    6.650    7.542
    5.500    6.650    7.541
    5.550    6.650    7.540
    5.600    6.650    7.539
    5.650    6.650    7.538
    5.700    6.650    7.537
    5.750    6.650    7.533
    5.800    6.650    7.533
    5.850    6.650    7.533
    5.900    6.650    7.533
    5.950    6.650    7.533
    6.000    6.650    7.532
    6.050    6.650    7.532
    6.100    6.650    7.531
    6.150    6.650    7.530
    6.200    6.650    7.530
    6.250    6.650    7.529
    6.300    6.650    7.529
    6.350    6.650    7.528
    6.400    6.650    7.528
    6.450    6.650    7.534
    6.500    6.650    7.534
    6.550    6.650    7.535
    6.600    6.650    7.534
    6.650    6.650    7.534
    6.700    6.650    7.533
    6.750    6.650    7.533
    0.000    6.700    7.618
    0.050    6.700    7.618
    0.100    6.700    7.618
    0.150    6.700    7.618
    0.200    6.700    7.618
    0.250    6.700    7.618
    0.300    6.700    7.618
    0.350    6.700    7.618
    0.400    6.700    7.618
    0.450    6.700    7.618
    0.500    6.700    7.618
    0.550    6.700    7.618
    0.600    6.700    7.618
    0.650    6.700    7.622
    0.700    6.700    7.623
    0.750    6.700    7.623
    0.800    6.700    7.622
    0.850    6.700    7.621
    0.900    6.700    7.620
    0.950    6.700    7.619
    1.000    6.700    7.617
    1.050    6.700    7.615
    1.100    6.700    7.613
    1.150    6.700    7.611
    1.200    6.700    7.609
    1.250    6.700    7.607
    1.300    6.700    7.605
    1.350    6.700    7.604
    1.400    6.700    7.603
    1.450    6.700    7.602
    1.500    6.700    7.600
    1.550    6.700    7.599
    1.600    6.700    7.597
    1.650    6.700    7.596
    1.700    6.700    7.594
    1.750    6.700    7.593
    1.800    6.700    7.592
    1.850    6.700    7.591
    1.900    6.700    7.590
    1.950    6.700    7.589
    2.000    6.700    7.588
    2.050    6.700    7.587
    2.100    6.700    7.587
    2.150    6.700    7.587
    2.200    6.700    7.586
    2.250    6.700    7.586
    2.300    6.700    7.585
    2.350    6.700    7.585
    2.400    6.700    7.584
    2.450    6.700    7.583
    2.500    6.700    7.582
    2.550    6.700    7.581
    2.600    6.700    7.581
    2.650    6.700    7.581
    2.700    6.700    7.579
    2.750    6.700    7.577
    2.800    6.700    7.576
    2.850    6.700    7.576
    2.900    6.700    7.576
    2.950    6.700    7.576
    3.000    6.700    7.575
    3.050    6.700    7.576
    3.100    6.700    7.574
    3.150    6.700    7.573
    3.200    6.700    7.573
    3.250    6.700    7.572
    3.300    6.700    7.572
    3.350    6.700    7.572
    3.400    6.700    7.571
    3.450    6.700    7.571
    3.500    6.700    7.570
    3.550    6.700    7.570
    3.600    6.700    7.569
    3.650    6.700    7.568
    3.700    6.700    7.567
    3.750    6.700    7.566
    3.800    6.700    7.565
    3.850    6.700    7.564
    3.900    6.700    7.563
    3.950    6.700    7.562
    4.000    6.700    7.561
    4.050    6.700    7.560
    4.100    6.700    7.559
    4.150    6.700    7.559
    4.200    6.700    7.558
    4.250    6.700    7.558
    4.300    6.700    7.557
    4.350    6.700    7.556
    4.400    6.700    7.556
    4.450    6.700    7.555
    4.500    6.700    7.554
    4.550    6.700    7.552
    4.600    6.700    7.551
    4.650    6.700    7.550
    4.700    6.700    7.550
    4.750    6.700    7.550
    4.800    6.700    7.549
    4.850    6.700    7.549
    4.900    6.700    7.548
    4.950    6.700    7.548
    5.000    6.700    7.547
    5.050    6.700    7.547
    5.100    6.700    7.546
    5.150    6.700    7.545
    5.200    6.700    7.545
    5.250    6.700    7.544
    5.300    6.700    7.543
    5.350    6.700    7.543
    5.400    6.700    7.542
    5.450    6.700    7.541
    5.500    6.700    7.540
    5.550    6.700    7.540
    5.600    6.700    7.539
    5.650    6.700    7.538
    5.700    6.700    7.537
    5.750    6.700    7.534
    5.800    6.700    7.534
    5.850    6.700    7.534
    5.900    6.700    7.533
    5.950    6.700    7.533
    6.000    6.700    7.533
    6.050    6.700    7.532
    6.100    6.700    7.531
    6.150    6.700    7.531
    6.200    6.700    7.530
    6.250    6.700    7.530
    6.300    6.700    7.529
    6.350    6.700    7.529
    6.400    6.700    7.535
    6.450    6.700    7.536
    6.500    6.700    7.536
    6.550    6.700    7.536
    6.600    6.700    7.535
    6.650    6.700    7.535
    6.700    6.700    7.535
    6.750    6.700    7.534
    0.000    6.750    7.623
    0.050    6.750    7.623
    0.100    6.750    7.623
    0.150    6.750    7.623
    0.200    6.750    7.623
    0.250    6.750    7.623
    0.300    6.750    7.623
    0.350    6.750    7.623
    0.400    6.750    7.623
    0.450    6.750    7.623
    0.500    6.750    7.623
    0.550    6.750    7.623
    0.600    6.750    7.623
    0.650    6.750    7.623
    0.700    6.750    7.624
    0.750    6.750    7.623
    0.800    6.750    7.622
    0.850    6.750    7.620
    0.900    6.750    7.619
    0.950    6.750    7.618
    1.000    6.750    7.616
    1.050    6.750    7.614
    1.100    6.750    7.612
    1.150    6.750    7.610
    1.200    6.750    7.608
    1.250    6.750    7.606
    1.300    6.750    7.605
    1.350    6.750    7.603
    1.400    6.750    7.602
    1.450    6.750    7.601
    1.500    6.750    7.599
    1.550    6.750    7.598
    1.600    6.750    7.597
    1.650    6.750    7.595
    1.700    6.750    7.594
    1.750    6.750    7.593
    1.800    6.750    7.591
    1.850    6.750    7.590
    1.900    6.750    7.589
    1.950    6.750    7.588
    2.000    6.750    7.588
    2.050    6.750    7.588
    2.100    6.750    7.587
    2.150    6.750    7.587
    2.200    6.750    7.586
    2.250    6.750    7.586
    2.300    6.750    7.585
    2.350    6.750    7.585
    2.400    6.750    7.584
    2.450    6.750    7.583
    2.500    6.750    7.582
    2.550    6.750    7.581
    2.600    6.750    7.580
    2.650    6.750    7.579
    2.700    6.750    7.576
    2.750    6.750    7.575
    2.800    6.750    7.574
    2.850    6.750    7.573
    2.900    6.750    7.573
    2.950    6.750    7.573
    3.000    6.750    7.573
    3.050    6.750    7.573
    3.100    6.750    7.573
    3.150    6.750    7.572
    3.200    6.750    7.571
    3.250    6.750    7.571
    3.300    6.750    7.571
    3.350    6.750    7.571
    3.400    6.750    7.571
    3.450    6.750    7.570
    3.500    6.750    7.569
    3.550    6.750    7.569
    3.600    6.750    7.568
    3.650    6.750    7.567
    3.700    6.750    7.566
    3.750    6.750    7.565
    3.800    6.750    7.564
    3.850    6.750    7.563
    3.900    6.750    7.562
    3.950    6.750    7.562
    4.000    6.750    7.561
    4.050    6.750    7.560
    4.100    6.750    7.559
    4.150    6.750    7.558
    4.200    6.750    7.558
    4.250    6.750    7.557
    4.300    6.750    7.557
    4.350    6.750    7.556
    4.400    6.750    7.555
    4.450    6.750    7.554
    4.500    6.750    7.553
    4.550    6.750    7.552
    4.600    6.750    7.551
    4.650    6.750    7.550
    4.700    6.750    7.550
    4.750    6.750    7.550
    4.800    6.750    7.549
    4.850    6.750    7.549
    4.900    6.750    7.548
    4.950    6.750    7.548
    5.000    6.750    7.547
    5.050    6.750    7.547
    5.100    6.750    7.546
    5.150    6.750    7.545
    5.200    6.750    7.545
    5.250    6.750    7.544
    5.300    6.750    7.543
    5.350    6.750    7.543
    5.400    6.750    7.542
    5.450    6.750    7.541
    5.500    6.750    7.541
    5.550    6.750    7.540
    5.600    6.750    7.539
    5.650    6.750    7.538
    5.700    6.750    7.537
    5.750    6.750    7.535
    5.800    6.750    7.534
    5.850    6.750    7.534
    5.900    6.750    7.534
    5.950    6.750    7.533
    6.000    6.750    7.533
    6.050    6.750    7.532
    6.100    6.750    7.532
    6.150    6.750    7.531
    6.200    6.750    7.531
    6.250    6.750    7.536
    6.300    6.750    7.536
    6.350    6.750    7.537
    6.400    6.750    7.537
    6.450    6.750    7.538
    6.500    6.750    7.538
    6.550    6.750    7.537
    6.600    6.750    7.537
    6.650    6.750    7.536
    6.700    6.750    7.536
    6.750    6.750    7.535
    0.000    6.800    7.620
    0.050    6.800    7.620
    0.100    6.800    7.620
    0.150    6.800    7.620
    0.200    6.800    7.620
    0.250    6.800    7.620
    0.300    6.800    7.620
    0.350    6.800    7.620
    0.400    6.800    7.620
    0.450    6.800    7.620
    0.500    6.800    7.620
    0.550    6.800    7.620
    0.600    6.800    7.620
    0.650    6.800    7.620
    0.700    6.800    7.621
    0.750    6.800    7.622
    0.800    6.800    7.622
    0.850    6.800    7.620
    0.900    6.800    7.618
    0.950    6.800    7.616
    1.000    6.800    7.615
    1.050    6.800    7.613
    1.100    6.800    7.611
    1.150    6.800    7.609
    1.200    6.800    7.607
    1.250    6.800    7.605
    1.300    6.800    7.604
    1.350    6.800    7.602
    1.400    6.800    7.601
    1.450    6.800    7.600
    1.500    6.800    7.598
    1.550    6.800    7.597
    1.600    6.800    7.596
    1.650    6.800    7.595
    1.700    6.800    7.593
    1.750    6.800    7.592
    1.800    6.800    7.590
    1.850    6.800    7.589
    1.900    6.800    7.589
    1.950    6.800    7.588
    2.000    6.800    7.588
    2.050    6.800    7.588
    2.100    6.800    7.587
    2.150    6.800    7.587
    2.200    6.800    7.587
    2.250    6.800    7.586
    2.300    6.800    7.585
    2.350    6.800    7.585
    2.400    6.800    7.584
    2.450    6.800    7.583
    2.500    6.800    7.582
    2.550    6.800    7.581
    2.600    6.800    7.580
    2.650    6.800    7.578
    2.700    6.800    7.576
    2.750    6.800    7.575
    2.800    6.800    7.574
    2.850    6.800    7.573
    2.900    6.800    7.573
    2.950    6.800    7.572
    3.000    6.800    7.572
    3.050    6.800    7.571
    3.100    6.800    7.571
    3.150    6.800    7.570
    3.200    6.800    7.569
    3.250    6.800    7.571
    3.300    6.800    7.570
    3.350    6.800    7.569
    3.400    6.800    7.569
    3.450    6.800    7.569
    3.500    6.800    7.568
    3.550    6.800    7.568
    3.600    6.800    7.567
    3.650    6.800    7.567
    3.700    6.800    7.566
    3.750    6.800    7.565
    3.800    6.800    7.564
    3.850    6.800    7.563
    3.900    6.800    7.562
    3.950    6.800    7.562
    4.000    6.800    7.561
    4.050    6.800    7.560
    4.100    6.800    7.559
    4.150    6.800    7.558
    4.200    6.800    7.558
    4.250    6.800    7.557
    4.300    6.800    7.556
    4.350    6.800    7.555
    4.400    6.800    7.554
    4.450    6.800    7.554
    4.500    6.800    7.552
    4.550    6.800    7.551
    4.600    6.800    7.551
    4.650    6.800    7.551
    4.700    6.800    7.550
    4.750    6.800    7.550
    4.800    6.800    7.550
    4.850    6.800    7.549
    4.900    6.800    7.548
    4.950    6.800    7.548
    5.000    6.800    7.547
    5.050    6.800    7.547
    5.100    6.800    7.546
    5.150    6.800    7.545
    5.200    6.800    7.544
    5.250    6.800    7.544
    5.300    6.800    7.543
    5.350    6.800    7.543
    5.400    6.800    7.542
    5.450    6.800    7.541
    5.500    6.800    7.541
    5.550    6.800    7.540
    5.600    6.800    7.539
    5.650    6.800    7.538
    5.700    6.800    7.537
    5.750    6.800    7.536
    5.800    6.800    7.535
    5.850    6.800    7.534
    5.900    6.800    7.534
    5.950    6.800    7.534
    6.000    6.800    7.533
    6.050    6.800    7.533
    6.100    6.800    7.536
    6.150    6.800    7.535
    6.200    6.800    7.537
    6.250    6.800    7.538
    6.300    6.800    7.539
    6.350    6.800    7.540
    6.400    6.800    7.540
    6.450    6.800    7.540
    6.500    6.800    7.539
    6.550    6.800    7.539
    6.600    6.800    7.538
    6.650    6.800    7.537
    6.700    6.800    7.536
    6.750    6.800    7.535
    0.000    6.850    7.627
    0.050    6.850    7.627
    0.100    6.850    7.627
    0.150    6.850    7.627
    0.200    6.850    7.627
    0.250    6.850    7.627
    0.300    6.850    7.627
    0.350    6.850    7.627
    0.400    6.850    7.627
    0.450    6.850    7.627
    0.500    6.850    7.627
    0.550    6.850    7.627
    0.600    6.850    7.627
    0.650    6.850    7.627
    0.700    6.850    7.627
    0.750    6.850    7.626
    0.800    6.850    7.619
    0.850    6.850    7.618
    0.900    6.850    7.615
    0.950    6.850    7.615
    1.000    6.850    7.613
    1.050    6.850    7.613
    1.100    6.850    7.610
    1.150    6.850    7.608
    1.200    6.850    7.606
    1.250    6.850    7.604
    1.300    6.850    7.603
    1.350    6.850    7.601
    1.400    6.850    7.600
    1.450    6.850    7.598
    1.500    6.850    7.597
    1.550    6.850    7.596
    1.600    6.850    7.595
    1.650    6.850    7.593
    1.700    6.850    7.592
    1.750    6.850    7.590
    1.800    6.850    7.589
    1.850    6.850    7.589
    1.900    6.850    7.589
    1.950    6.850    7.589
    2.000    6.850    7.588
    2.050    6.850    7.588
    2.100    6.850    7.588
    2.150    6.850    7.587
    2.200    6.850    7.587
    2.250    6.850    7.586
    2.300    6.850    7.585
    2.350    6.850    7.585
    2.400    6.850    7.584
    2.450    6.850    7.583
    2.500    6.850    7.582
    2.550    6.850    7.581
    2.600    6.850    7.580
    2.650    6.850    7.578
    2.700    6.850    7.576
    2.750    6.850    7.575
    2.800    6.850    7.574
    2.850    6.850    7.573
    2.900    6.850    7.573
    2.950    6.850    7.572
    3.000    6.850    7.572
    3.050    6.850    7.571
    3.100    6.850    7.571
    3.150    6.850    7.570
    3.200    6.850    7.570
    3.250    6.850    7.569
    3.300    6.850    7.569
    3.350    6.850    7.569
    3.400    6.850    7.569
    3.450    6.850    7.568
    3.500    6.850    7.567
    3.550    6.850    7.567
    3.600    6.850    7.567
    3.650    6.850    7.566
    3.700    6.850    7.566
    3.750    6.850    7.565
    3.800    6.850    7.564
    3.850    6.850    7.564
    3.900    6.850    7.563
    3.950    6.850    7.562
    4.000    6.850    7.561
    4.050    6.850    7.560
    4.100    6.850    7.559
    4.150    6.850    7.559
    4.200    6.850    7.558
    4.250    6.850    7.557
    4.300    6.850    7.556
    4.350    6.850    7.555
    4.400    6.850    7.554
    4.450    6.850    7.553
    4.500    6.850    7.552
    4.550    6.850    7.551
    4.600    6.850    7.551
    4.650    6.850    7.551
    4.700    6.850    7.551
    4.750    6.850    7.550
    4.800    6.850    7.550
    4.850    6.850    7.549
    4.900    6.850    7.549
    4.950    6.850    7.548
    5.000    6.850    7.547
    5.050    6.850    7.547
    5.100    6.850    7.546
    5.150    6.850    7.545
    5.200    6.850    7.544
    5.250    6.850    7.544
    5.300    6.850    7.543
    5.350    6.850    7.543
    5.400    6.850    7.542
    5.450    6.850    7.541
    5.500    6.850    7.541
    5.550    6.850    7.540
    5.600    6.850    7.539
    5.650    6.850    7.538
    5.700    6.850    7.537
    5.750    6.850    7.536
    5.800    6.850    7.535
    5.850    6.850    7.535
    5.900    6.850    7.534
    5.950    6.850    7.534
    6.000    6.850    7.533
    6.050    6.850    7.536
    6.100    6.850    7.540
    6.150    6.850    7.539
    6.200    6.850    7.540
    6.250    6.850    7.541
    6.300    6.850    7.542
    6.350    6.850    7.542
    6.400    6.850    7.542
    6.450    6.850    7.541
    6.500    6.850    7.540
    6.550    6.850    7.539
    6.600    6.850    7.538
    6.650    6.850    7.537
    6.700    6.850    7.536
    6.750    6.850    7.535
    0.000    6.900    7.617
    0.050    6.900    7.617
    0.100    6.900    7.617
    0.150    6.900    7.617
    0.200    6.900    7.617
    0.250    6.900    7.617
    0.300    6.900    7.617
    0.350    6.900    7.617
    0.400    6.900    7.617
    0.450    6.900    7.617
    0.500    6.900    7.617
    0.550    6.900    7.617
    0.600    6.900    7.617
    0.650    6.900    7.617
    0.700    6.900    7.617
    0.750    6.900    7.619
    0.800    6.900    7.619
    0.850    6.900    7.617
    0.900    6.900    7.615
    0.950    6.900    7.613
    1.000    6.900    7.611
    1.050    6.900    7.610
    1.100    6.900    7.608
    1.150    6.900    7.607
    1.200    6.900    7.605
    1.250    6.900    7.603
    1.300    6.900    7.601
    1.350    6.900    7.600
    1.400    6.900    7.598
    1.450    6.900    7.597
    1.500    6.900    7.596
    1.550    6.900    7.595
    1.600    6.900    7.594
    1.650    6.900    7.592
    1.700    6.900    7.591
    1.750    6.900    7.590
    1.800    6.900    7.589
    1.850    6.900    7.589
    1.900    6.900    7.589
    1.950    6.900    7.589
    2.000    6.900    7.588
    2.050    6.900    7.588
    2.100    6.900    7.588
    2.150    6.900    7.587
    2.200    6.900    7.587
    2.250    6.900    7.586
    2.300    6.900    7.586
    2.350    6.900    7.585
    2.400    6.900    7.584
    2.450    6.900    7.583
    2.500    6.900    7.582
    2.550    6.900    7.581
    2.600    6.900    7.579
    2.650    6.900    7.578
    2.700    6.900    7.577
    2.750    6.900    7.575
    2.800    6.900    7.574
    2.850    6.900    7.573
    2.900    6.900    7.573
    2.950    6.900    7.572
    3.000    6.900    7.571
    3.050    6.900    7.571
    3.100    6.900    7.570
    3.150    6.900    7.570
    3.200    6.900    7.569
    3.250    6.900    7.569
    3.300    6.900    7.569
    3.350    6.900    7.568
    3.400    6.900    7.568
    3.450    6.900    7.567
    3.500    6.900    7.567
    3.550    6.900    7.567
    3.600    6.900    7.566
    3.650    6.900    7.566
    3.700    6.900    7.565
    3.750    6.900    7.565
    3.800    6.900    7.564
    3.850    6.900    7.564
    3.900    6.900    7.563
    3.950    6.900    7.562
    4.000    6.900    7.561
    4.050    6.900    7.560
    4.100    6.900    7.559
    4.150    6.900    7.559
    4.200    6.900    7.558
    4.250    6.900    7.557
    4.300    6.900    7.556
    4.350    6.900    7.555
    4.400    6.900    7.554
    4.450    6.900    7.552
    4.500    6.900    7.552
    4.550    6.900    7.552
    4.600    6.900    7.551
    4.650    6.900    7.551
    4.700    6.900    7.551
    4.750    6.900    7.550
    4.800    6.900    7.550
    4.850    6.900    7.549
    4.900    6.900    7.549
    4.950    6.900    7.548
    5.000    6.900    7.548
    5.050    6.900    7.547
    5.100    6.900    7.546
    5.150    6.900    7.545
    5.200    6.900    7.544
    5.250    6.900    7.544
    5.300    6.900    7.543
    5.350    6.900    7.543
    5.400    6.900    7.542
    5.450    6.900    7.542
    5.500    6.900    7.541
    5.550    6.900    7.540
    5.600    6.900    7.540
    5.650    6.900    7.539
    5.700    6.900    7.538
    5.750    6.900    7.537
    5.800    6.900    7.536
    5.850    6.900    7.536
    5.900    6.900    7.538
    5.950    6.900    7.540
    6.000    6.900    7.541
    6.050    6.900    7.541
    6.100    6.900    7.543
    6.150    6.900    7.543
    6.200    6.900    7.544
    6.250    6.900    7.544
    6.300    6.900    7.544
    6.350    6.900    7.544
    6.400    6.900    7.543
    6.450    6.900    7.542
    6.500    6.900    7.541
    6.550    6.900    7.540
    6.600    6.900    7.538
    6.650    6.900    7.537
    6.700    6.900    7.536
    6.750    6.900    7.535
    0.000    6.950    7.608
    0.050    6.950    7.608
    0.100    6.950    7.608
    0.150    6.950    7.608
    0.200    6.950    7.608
    0.250    6.950    7.608
    0.300    6.950    7.608
    0.350    6.950    7.608
    0.400    6.950    7.608
    0.450    6.950    7.608
    0.500    6.950    7.608
    0.550    6.950    7.608
    0.600    6.950    7.608
    0.650    6.950    7.608
    0.700    6.950    7.608
    0.750    6.950    7.616
    0.800    6.950    7.616
    0.850    6.950    7.616
    0.900    6.950    7.613
    0.950    6.950    7.611
    1.000    6.950    7.610
    1.050    6.950    7.608
    1.100    6.950    7.607
    1.150    6.950    7.605
    1.200    6.950    7.604
    1.250    6.950    7.602
    1.300    6.950    7.600
    1.350    6.950    7.599
    1.400    6.950    7.597
    1.450    6.950    7.596
    1.500    6.950    7.595
    1.550    6.950    7.594
    1.600    6.950    7.592
    1.650    6.950    7.591
    1.700    6.950    7.590
    1.750    6.950    7.590
    1.800    6.950    7.590
    1.850    6.950    7.589
    1.900    6.950    7.589
    1.950    6.950    7.589
    2.000    6.950    7.588
    2.050    6.950    7.588
    2.100    6.950    7.588
    2.150    6.950    7.587
    2.200    6.950    7.587
    2.250    6.950    7.586
    2.300    6.950    7.586
    2.350    6.950    7.585
    2.400    6.950    7.584
    2.450    6.950    7.583
    2.500    6.950    7.583
    2.550    6.950    7.581
    2.600    6.950    7.580
    2.650    6.950    7.578
    2.700    6.950    7.577
    2.750    6.950    7.575
    2.800    6.950    7.574
    2.850    6.950    7.573
    2.900    6.950    7.572
    2.950    6.950    7.572
    3.000    6.950    7.571
    3.050    6.950    7.571
    3.100    6.950    7.570
    3.150    6.950    7.570
    3.200    6.950    7.569
    3.250    6.950    7.569
    3.300    6.950    7.568
    3.350    6.950    7.568
    3.400    6.950    7.568
    3.450    6.950    7.567
    3.500    6.950    7.567
    3.550    6.950    7.567
    3.600    6.950    7.566
    3.650    6.950    7.566
    3.700    6.950    7.565
    3.750    6.950    7.565
    3.800    6.950    7.564
    3.850    6.950    7.563
    3.900    6.950    7.563
    3.950    6.950    7.562
    4.000    6.950    7.561
    4.050    6.950    7.560
    4.100    6.950    7.559
    4.150    6.950    7.559
    4.200    6.950    7.558
    4.250    6.950    7.557
    4.300    6.950    7.556
    4.350    6.950    7.555
    4.400    6.950    7.554
    4.450    6.950    7.553
    4.500    6.950    7.552
    4.550    6.950    7.552
    4.600    6.950    7.551
    4.650    6.950    7.551
    4.700    6.950    7.551
    4.750    6.950    7.550
    4.800    6.950    7.550
    4.850    6.950    7.550
    4.900    6.950    7.549
    4.950    6.950    7.548
    5.000    6.950    7.548
    5.050    6.950    7.547
    5.100    6.950    7.546
    5.150    6.950    7.545
    5.200    6.950    7.544
    5.250    6.950    7.544
    5.300    6.950    7.543
    5.350    6.950    7.543
    5.400    6.950    7.542
    5.450    6.950    7.542
    5.500    6.950    7.541
    5.550    6.950    7.541
    5.600    6.950    7.540
    5.650    6.950    7.539
    5.700    6.950    7.538
    5.750    6.950    7.538
    5.800    6.950    7.540
    5.850    6.950    7.542
    5.900    6.950    7.542
    5.950    6.950    7.543
    6.000    6.950    7.543
    6.050    6.950    7.545
    6.100    6.950    7.546
    6.150    6.950    7.547
    6.200    6.950    7.547
    6.250    6.950    7.547
    6.300    6.950    7.547
    6.350    6.950    7.546
    6.400    6.950    7.545
    6.450    6.950    7.543
    6.500    6.950    7.541
    6.550    6.950    7.540
    6.600    6.950    7.538
    6.650    6.950    7.537
    6.700    6.950    7.536
    6.750    6.950    7.534
    0.000    7.000    7.614
    0.050    7.000    7.614
    0.100    7.000    7.614
    0.150    7.000    7.614
    0.200    7.000    7.614
    0.250    7.000    7.614
    0.300    7.000    7.614
    0.350    7.000    7.614
    0.400    7.000    7.614
    0.450    7.000    7.614
    0.500    7.000    7.614
    0.550    7.000    7.614
    0.600    7.000    7.614
    0.650    7.000    7.614
    0.700    7.000    7.614
    0.750    7.000    7.614
    0.800    7.000    7.612
    0.850    7.000    7.614
    0.900    7.000    7.611
    0.950    7.000    7.610
    1.000    7.000    7.608
    1.050    7.000    7.607
    1.100    7.000    7.605
    1.150    7.000    7.604
    1.200    7.000    7.602
    1.250    7.000    7.601
    1.300    7.000    7.599
    1.350    7.000    7.598
    1.400    7.000    7.596
    1.450    7.000    7.595
    1.500    7.000    7.594
    1.550    7.000    7.593
    1.600    7.000    7.591
    1.650    7.000    7.591
    1.700    7.000    7.591
    1.750    7.000    7.590
    1.800    7.000    7.590
    1.850    7.000    7.590
    1.900    7.000    7.589
    1.950    7.000    7.589
    2.000    7.000    7.589
    2.050    7.000    7.588
    2.100    7.000    7.588
    2.150    7.000    7.587
    2.200    7.000    7.587
    2.250    7.000    7.586
    2.300    7.000    7.586
    2.350    7.000    7.585
    2.400    7.000    7.584
    2.450    7.000    7.584
    2.500    7.000    7.583
    2.550    7.000    7.582
    2.600    7.000    7.580
    2.650    7.000    7.579
    2.700    7.000    7.578
    2.750    7.000    7.576
    2.800    7.000    7.574
    2.850    7.000    7.573
    2.900    7.000    7.572
    2.950    7.000    7.572
    3.000    7.000    7.571
    3.050    7.000    7.571
    3.100    7.000    7.570
    3.150    7.000    7.570
    3.200    7.000    7.569
    3.250    7.000    7.569
    3.300    7.000    7.568
    3.350    7.000    7.568
    3.400    7.000    7.567
    3.450    7.000    7.567
    3.500    7.000    7.567
    3.550    7.000    7.566
    3.600    7.000    7.566
    3.650    7.000    7.566
    3.700    7.000    7.565
    3.750    7.000    7.565
    3.800    7.000    7.564
    3.850    7.000    7.563
    3.900    7.000    7.563
    3.950    7.000    7.562
    4.000    7.000    7.561
    4.050    7.000    7.560
    4.100    7.000    7.559
    4.150    7.000    7.559
    4.200    7.000    7.558
    4.250    7.000    7.557
    4.300    7.000    7.556
    4.350    7.000    7.555
    4.400    7.000    7.554
    4.450    7.000    7.553
    4.500    7.000    7.552
    4.550    7.000    7.552
    4.600    7.000    7.552
    4.650    7.000    7.551
    4.700    7.000    7.551
    4.750    7.000    7.551
    4.800    7.000    7.550
    4.850    7.000    7.550
    4.900    7.000    7.549
    4.950    7.000    7.549
    5.000    7.000    7.548
    5.050    7.000    7.547
    5.100    7.000    7.546
    5.150    7.000    7.545
    5.200    7.000    7.544
    5.250    7.000    7.544
    5.300    7.000    7.543
    5.350    7.000    7.543
    5.400    7.000    7.542
    5.450    7.000    7.542
    5.500    7.000    7.542
    5.550    7.000    7.541
    5.600    7.000    7.540
    5.650    7.000    7.540
    5.700    7.000    7.542
    5.750    7.000    7.542
    5.800    7.000    7.542
    5.850    7.000    7.542
    5.900    7.000    7.544
    5.950    7.000    7.546
    6.000    7.000    7.547
    6.050    7.000    7.547
    6.100    7.000    7.549
    6.150    7.000    7.550
    6.200    7.000    7.553
    6.250    7.000    7.552
    6.300    7.000    7.550
    6.350    7.000    7.548
    6.400    7.000    7.546
    6.450    7.000    7.544
    6.500    7.000    7.542
    6.550    7.000    7.540
    6.600    7.000    7.539
    6.650    7.000    7.537
    6.700    7.000    7.536
    6.750    7.000    7.534
    0.000    7.050    7.609
    0.050    7.050    7.609
    0.100    7.050    7.609
    0.150    7.050    7.609
    0.200    7.050    7.609
    0.250    7.050    7.609
    0.300    7.050    7.609
    0.350    7.050    7.609
    0.400    7.050    7.609
    0.450    7.050    7.609
    0.500    7.050    7.609
    0.550    7.050    7.609
    0.600    7.050    7.609
    0.650    7.050    7.609
    0.700    7.050    7.609
    0.750    7.050    7.609
    0.800    7.050    7.610
    0.850    7.050    7.611
    0.900    7.050    7.609
    0.950    7.050    7.608
    1.000    7.050    7.607
    1.050    7.050    7.605
    1.100    7.050    7.604
    1.150    7.050    7.603
    1.200    7.050    7.601
    1.250    7.050    7.600
    1.300    7.050    7.598
    1.350    7.050    7.597
    1.400    7.050    7.595
    1.450    7.050    7.594
    1.500    7.050    7.593
    1.550    7.050    7.592
    1.600    7.050    7.592
    1.650    7.050    7.591
    1.700    7.050    7.591
    1.750    7.050    7.590
    1.800    7.050    7.590
    1.850    7.050    7.590
    1.900    7.050    7.589
    1.950    7.050    7.589
    2.000    7.050    7.589
    2.050    7.050    7.588
    2.100    7.050    7.588
    2.150    7.050    7.588
    2.200    7.050    7.587
    2.250    7.050    7.586
    2.300    7.050    7.586
    2.350    7.050    7.585
    2.400    7.050    7.584
    2.450    7.050    7.584
    2.500    7.050    7.583
    2.550    7.050    7.582
    2.600    7.050    7.581
    2.650    7.050    7.580
    2.700    7.050    7.581
    2.750    7.050    7.576
    2.800    7.050    7.575
    2.850    7.050    7.573
    2.900    7.050    7.572
    2.950    7.050    7.572
    3.000    7.050    7.571
    3.050    7.050    7.570
    3.100    7.050    7.570
    3.150    7.050    7.569
    3.200    7.050    7.569
    3.250    7.050    7.569
    3.300    7.050    7.568
    3.350    7.050    7.568
    3.400    7.050    7.567
    3.450    7.050    7.567
    3.500    7.050    7.567
    3.550    7.050    7.566
    3.600    7.050    7.566
    3.650    7.050    7.566
    3.700    7.050    7.565
    3.750    7.050    7.565
    3.800    7.050    7.564
    3.850    7.050    7.563
    3.900    7.050    7.563
    3.950    7.050    7.562
    4.000    7.050    7.561
    4.050    7.050    7.560
    4.100    7.050    7.560
    4.150    7.050    7.559
    4.200    7.050    7.558
    4.250    7.050    7.557
    4.300    7.050    7.556
    4.350    7.050    7.555
    4.400    7.050    7.554
    4.450    7.050    7.553
    4.500    7.050    7.553
    4.550    7.050    7.552
    4.600    7.050    7.552
    4.650    7.050    7.551
    4.700    7.050    7.551
    4.750    7.050    7.551
    4.800    7.050    7.550
    4.850    7.050    7.550
    4.900    7.050    7.549
    4.950    7.050    7.549
    5.000    7.050    7.548
    5.050    7.050    7.547
    5.100    7.050    7.546
    5.150    7.050    7.545
    5.200    7.050    7.545
    5.250    7.050    7.544
    5.300    7.050    7.543
    5.350    7.050    7.543
    5.400    7.050    7.543
    5.450    7.050    7.542
    5.500    7.050    7.542
    5.550    7.050    7.542
    5.600    7.050    7.542
    5.650    7.050    7.544
    5.700    7.050    7.542
    5.750    7.050    7.543
    5.800    7.050    7.544
    5.850    7.050    7.546
    5.900    7.050    7.548
    5.950    7.050    7.546
    6.000    7.050    7.548
    6.050    7.050    7.552
    6.100    7.050    7.555
    6.150    7.050    7.565
    6.200    7.050    7.569
    6.250    7.050    7.569
    6.300    7.050    7.554
    6.350    7.050    7.550
    6.400    7.050    7.548
    6.450    7.050    7.545
    6.500    7.050    7.543
    6.550    7.050    7.541
    6.600    7.050    7.540
    6.650    7.050    7.538
    6.700    7.050    7.537
    6.750    7.050    7.535
    0.000    7.100    7.607
    0.050    7.100    7.607
    0.100    7.100    7.607
    0.150    7.100    7.607
    0.200    7.100    7.607
    0.250    7.100    7.607
    0.300    7.100    7.607
    0.350    7.100    7.607
    0.400    7.100    7.607
    0.450    7.100    7.607
    0.500    7.100    7.607
    0.550    7.100    7.607
    0.600    7.100    7.607
    0.650    7.100    7.607
    0.700    7.100    7.607
    0.750    7.100    7.607
    0.800    7.100    7.607
    0.850    7.100    7.608
    0.900    7.100    7.608
    0.950    7.100    7.607
    1.000    7.100    7.605
    1.050    7.100    7.604
    1.100    7.100    7.603
    1.150    7.100    7.602
    1.200    7.100    7.600
    1.250    7.100    7.598
    1.300    7.100    7.598
    1.350    7.100    7.597
    1.400    7.100    7.596
    1.450    7.100    7.595
    1.500    7.100    7.593
    1.550    7.100    7.592
    1.600    7.100    7.592
    1.650    7.100    7.591
    1.700    7.100    7.591
    1.750    7.100    7.590
    1.800    7.100    7.590
    1.850    7.100    7.590
    1.900    7.100    7.590
    1.950    7.100    7.589
    2.000    7.100    7.589
    2.050    7.100    7.588
    2.100    7.100    7.588
    2.150    7.100    7.588
    2.200    7.100    7.587
    2.250    7.100    7.587
    2.300    7.100    7.586
    2.350    7.100    7.585
    2.400    7.100    7.585
    2.450    7.100    7.584
    2.500    7.100    7.583
    2.550    7.100    7.582
    2.600    7.100    7.582
    2.650    7.100    7.580
    2.700    7.100    7.580
    2.750    7.100    7.578
    2.800    7.100    7.576
    2.850    7.100    7.575
    2.900    7.100    7.576
    2.950    7.100    7.578
    3.000    7.100    7.575
    3.050    7.100    7.570
    3.100    7.100    7.570
    3.150    7.100    7.569
    3.200    7.100    7.569
    3.250    7.100    7.568
    3.300    7.100    7.568
    3.350    7.100    7.568
    3.400    7.100    7.567
    3.450    7.100    7.567
    3.500    7.100    7.567
    3.550    7.100    7.566
    3.600    7.100    7.566
    3.650    7.100    7.565
    3.700    7.100    7.565
    3.750    7.100    7.564
    3.800    7.100    7.564
    3.850    7.100    7.563
    3.900    7.100    7.563
    3.950    7.100    7.562
    4.000    7.100    7.561
    4.050    7.100    7.561
    4.100    7.100    7.560
    4.150    7.100    7.559
    4.200    7.100    7.558
    4.250    7.100    7.557
    4.300    7.100    7.557
    4.350    7.100    7.556
    4.400    7.100    7.554
    4.450    7.100    7.553
    4.500    7.100    7.553
    4.550    7.100    7.552
    4.600    7.100    7.552
    4.650    7.100    7.552
    4.700    7.100    7.551
    4.750    7.100    7.551
    4.800    7.100    7.551
    4.850    7.100    7.550
    4.900    7.100    7.549
    4.950    7.100    7.549
    5.000    7.100    7.548
    5.050    7.100    7.547
    5.100    7.100    7.546
    5.150    7.100    7.545
    5.200    7.100    7.545
    5.250    7.100    7.544
    5.300    7.100    7.544
    5.350    7.100    7.543
    5.400    7.100    7.543
    5.450    7.100    7.542
    5.500    7.100    7.542
    5.550    7.100    7.545
    5.600    7.100    7.544
    5.650    7.100    7.544
    5.700    7.100    7.544
    5.750    7.100    7.545
    5.800    7.100    7.544
    5.850    7.100    7.547
    5.900    7.100    7.549
    5.950    7.100    7.550
    6.000    7.100    7.555
    6.050    7.100    7.566
    6.100    7.100    7.576
    6.150    7.100    7.587
    6.200    7.100    7.590
    6.250    7.100    7.590
    6.300    7.100    7.586
    6.350    7.100    7.579
    6.400    7.100    7.571
    6.450    7.100    7.546
    6.500    7.100    7.545
    6.550    7.100    7.543
    6.600    7.100    7.542
    6.650    7.100    7.540
    6.700    7.100    7.538
    6.750    7.100    7.536
    0.000    7.150    7.610
    0.050    7.150    7.610
    0.100    7.150    7.610
    0.150    7.150    7.610
    0.200    7.150    7.610
    0.250    7.150    7.610
    0.300    7.150    7.610
    0.350    7.150    7.610
    0.400    7.150    7.610
    0.450    7.150    7.610
    0.500    7.150    7.610
    0.550    7.150    7.610
    0.600    7.150    7.610
    0.650    7.150    7.610
    0.700    7.150    7.610
    0.750    7.150    7.610
    0.800    7.150    7.610
    0.850    7.150    7.605
    0.900    7.150    7.606
    0.950    7.150    7.605
    1.000    7.150    7.604
    1.050    7.150    7.603
    1.100    7.150    7.602
    1.150    7.150    7.601
    1.200    7.150    7.600
    1.250    7.150    7.599
    1.300    7.150    7.598
    1.350    7.150    7.597
    1.400    7.150    7.596
    1.450    7.150    7.595
    1.500    7.150    7.593
    1.550    7.150    7.592
    1.600    7.150    7.592
    1.650    7.150    7.591
    1.700    7.150    7.591
    1.750    7.150    7.591
    1.800    7.150    7.590
    1.850    7.150    7.590
    1.900    7.150    7.589
    1.950    7.150    7.589
    2.000    7.150    7.589
    2.050    7.150    7.588
    2.100    7.150    7.588
    2.150    7.150    7.588
    2.200    7.150    7.587
    2.250    7.150    7.587
    2.300    7.150    7.586
    2.350    7.150    7.586
    2.400    7.150    7.585
    2.450    7.150    7.584
    2.500    7.150    7.584
    2.550    7.150    7.583
    2.600    7.150    7.583
    2.650    7.150    7.581
    2.700    7.150    7.580
    2.750    7.150    7.579
    2.800    7.150    7.578
    2.850    7.150    7.578
    2.900    7.150    7.577
    2.950    7.150    7.576
    3.000    7.150    7.576
    3.050    7.150    7.571
    3.100    7.150    7.569
    3.150    7.150    7.569
    3.200    7.150    7.569
    3.250    7.150    7.568
    3.300    7.150    7.568
    3.350    7.150    7.567
    3.400    7.150    7.567
    3.450    7.150    7.567
    3.500    7.150    7.566
    3.550    7.150    7.566
    3.600    7.150    7.566
    3.650    7.150    7.565
    3.700    7.150    7.565
    3.750    7.150    7.564
    3.800    7.150    7.564
    3.850    7.150    7.563
    3.900    7.150    7.563
    3.950    7.150    7.562
    4.000    7.150    7.561
    4.050    7.150    7.561
    4.100    7.150    7.560
    4.150    7.150    7.559
    4.200    7.150    7.559
    4.250    7.150    7.558
    4.300    7.150    7.557
    4.350    7.150    7.556
    4.400    7.150    7.555
    4.450    7.150    7.554
    4.500    7.150    7.553
    4.550    7.150    7.553
    4.600    7.150    7.552
    4.650    7.150    7.552
    4.700    7.150    7.552
    4.750    7.150    7.551
    4.800    7.150    7.551
    4.850    7.150    7.550
    4.900    7.150    7.550
    4.950    7.150    7.549
    5.000    7.150    7.548
    5.050    7.150    7.547
    5.100    7.150    7.546
    5.150    7.150    7.546
    5.200    7.150    7.545
    5.250    7.150    7.545
    5.300    7.150    7.545
    5.350    7.150    7.543
    5.400    7.150    7.543
    5.450    7.150    7.543
    5.500    7.150    7.546
    5.550    7.150    7.545
    5.600    7.150    7.545
    5.650    7.150    7.546
    5.700    7.150    7.547
    5.750    7.150    7.545
    5.800    7.150    7.548
    5.850    7.150    7.552
    5.900    7.150    7.558
    5.950    7.150    7.563
    6.000    7.150    7.572
    6.050    7.150    7.584
    6.100    7.150    7.598
    6.150    7.150    7.608
    6.200    7.150    7.614
    6.250    7.150    7.615
    6.300    7.150    7.609
    6.350    7.150    7.601
    6.400    7.150    7.591
    6.450    7.150    7.580
    6.500    7.150    7.568
    6.550    7.150    7.546
    6.600    7.150    7.544
    6.650    7.150    7.542
    6.700    7.150    7.540
    6.750    7.150    7.538
    0.000    7.200    7.605
    0.050    7.200    7.605
    0.100    7.200    7.605
    0.150    7.200    7.605
    0.200    7.200    7.605
    0.250    7.200    7.605
    0.300    7.200    7.605
    0.350    7.200    7.605
    0.400    7.200    7.605
    0.450    7.200    7.605
    0.500    7.200    7.605
    0.550    7.200    7.605
    0.600    7.200    7.605
    0.650    7.200    7.605
    0.700    7.200    7.605
    0.750    7.200    7.605
    0.800    7.200    7.605
    0.850    7.200    7.605
    0.900    7.200    7.607
    0.950    7.200    7.607
    1.000    7.200    7.603
    1.050    7.200    7.603
    1.100    7.200    7.602
    1.150    7.200    7.601
    1.200    7.200    7.601
    1.250    7.200    7.600
    1.300    7.200    7.599
    1.350    7.200    7.597
    1.400    7.200    7.596
    1.450    7.200    7.595
    1.500    7.200    7.594
    1.550    7.200    7.593
    1.600    7.200    7.592
    1.650    7.200    7.591
    1.700    7.200    7.591
    1.750    7.200    7.591
    1.800    7.200    7.590
    1.850    7.200    7.590
    1.900    7.200    7.589
    1.950    7.200    7.589
    2.000    7.200    7.589
    2.050    7.200    7.589
    2.100    7.200    7.588
    2.150    7.200    7.588
    2.200    7.200    7.587
    2.250    7.200    7.587
    2.300    7.200    7.586
    2.350    7.200    7.586
    2.400    7.200    7.585
    2.450    7.200    7.585
    2.500    7.200    7.584
    2.550    7.200    7.584
    2.600    7.200    7.583
    2.650    7.200    7.581
    2.700    7.200    7.582
    2.750    7.200    7.581
    2.800    7.200    7.580
    2.850    7.200    7.580
    2.900    7.200    7.579
    2.950    7.200    7.578
    3.000    7.200    7.576
    3.050    7.200    7.574
    3.100    7.200    7.572
    3.150    7.200    7.569
    3.200    7.200    7.569
    3.250    7.200    7.568
    3.300    7.200    7.568
    3.350    7.200    7.567
    3.400    7.200    7.567
    3.450    7.200    7.566
    3.500    7.200    7.566
    3.550    7.200    7.566
    3.600    7.200    7.565
    3.650    7.200    7.565
    3.700    7.200    7.565
    3.750    7.200    7.564
    3.800    7.200    7.564
    3.850    7.200    7.563
    3.900    7.200    7.562
    3.950    7.200    7.562
    4.000    7.200    7.561
    4.050    7.200    7.561
    4.100    7.200    7.560
    4.150    7.200    7.560
    4.200    7.200    7.560
    4.250    7.200    7.560
    4.300    7.200    7.558
    4.350    7.200    7.558
    4.400    7.200    7.554
    4.450    7.200    7.554
    4.500    7.200    7.553
    4.550    7.200    7.553
    4.600    7.200    7.553
    4.650    7.200    7.552
    4.700    7.200    7.552
    4.750    7.200    7.551
    4.800    7.200    7.551
    4.850    7.200    7.551
    4.900    7.200    7.550
    4.950    7.200    7.549
    5.000    7.200    7.549
    5.050    7.200    7.548
    5.100    7.200    7.547
    5.150    7.200    7.550
    5.200    7.200    7.550
    5.250    7.200    7.553
    5.300    7.200    7.553
    5.350    7.200    7.552
    5.400    7.200    7.550
    5.450    7.200    7.549
    5.500    7.200    7.549
    5.550    7.200    7.549
    5.600    7.200    7.546
    5.650    7.200    7.545
    5.700    7.200    7.546
    5.750    7.200    7.548
    5.800    7.200    7.552
    5.850    7.200    7.560
    5.900    7.200    7.564
    5.950    7.200    7.577
    6.000    7.200    7.589
    6.050    7.200    7.604
    6.100    7.200    7.618
    6.150    7.200    7.631
    6.200    7.200    7.637
    6.250    7.200    7.644
    6.300    7.200    7.633
    6.350    7.200    7.623
    6.400    7.200    7.612
    6.450    7.200    7.600
    6.500    7.200    7.587
    6.550    7.200    7.575
    6.600    7.200    7.563
    6.650    7.200    7.554
    6.700    7.200    7.546
    6.750    7.200    7.540
    0.000    7.250    7.610
    0.050    7.250    7.610
    0.100    7.250    7.610
    0.150    7.250    7.610
    0.200    7.250    7.610
    0.250    7.250    7.610
    0.300    7.250    7.610
    0.350    7.250    7.610
    0.400    7.250    7.610
    0.450    7.250    7.610
    0.500    7.250    7.610
    0.550    7.250    7.610
    0.600    7.250    7.610
    0.650    7.250    7.610
    0.700    7.250    7.610
    0.750    7.250    7.610
    0.800    7.250    7.610
    0.850    7.250    7.610
    0.900    7.250    7.605
    0.950    7.250    7.606
    1.000    7.250    7.603
    1.050    7.250    7.603
    1.100    7.250    7.602
    1.150    7.250    7.602
    1.200    7.250    7.601
    1.250    7.250    7.600
    1.300    7.250    7.599
    1.350    7.250    7.598
    1.400    7.250    7.597
    1.450    7.250    7.596
    1.500    7.250    7.594
    1.550    7.250    7.594
    1.600    7.250    7.593
    1.650    7.250    7.592
    1.700    7.250    7.591
    1.750    7.250    7.591
    1.800    7.250    7.590
    1.850    7.250    7.590
    1.900    7.250    7.590
    1.950    7.250    7.589
    2.000    7.250    7.589
    2.050    7.250    7.589
    2.100    7.250    7.588
    2.150    7.250    7.588
    2.200    7.250    7.588
    2.250    7.250    7.587
    2.300    7.250    7.587
    2.350    7.250    7.586
    2.400    7.250    7.586
    2.450    7.250    7.585
    2.500    7.250    7.585
    2.550    7.250    7.585
    2.600    7.250    7.585
    2.650    7.250    7.584
    2.700    7.250    7.583
    2.750    7.250    7.583
    2.800    7.250    7.582
    2.850    7.250    7.582
    2.900    7.250    7.581
    2.950    7.250    7.580
    3.000    7.250    7.576
    3.050    7.250    7.577
    3.100    7.250    7.576
    3.150    7.250    7.573
    3.200    7.250    7.572
    3.250    7.250    7.570
    3.300    7.250    7.567
    3.350    7.250    7.568
    3.400    7.250    7.567
    3.450    7.250    7.566
    3.500    7.250    7.566
    3.550    7.250    7.566
    3.600    7.250    7.565
    3.650    7.250    7.565
    3.700    7.250    7.564
    3.750    7.250    7.564
    3.800    7.250    7.563
    3.850    7.250    7.563
    3.900    7.250    7.562
    3.950    7.250    7.562
    4.000    7.250    7.561
    4.050    7.250    7.561
    4.100    7.250    7.560
    4.150    7.250    7.560
    4.200    7.250    7.560
    4.250    7.250    7.558
    4.300    7.250    7.557
    4.350    7.250    7.555
    4.400    7.250    7.555
    4.450    7.250    7.554
    4.500    7.250    7.554
    4.550    7.250    7.553
    4.600    7.250    7.553
    4.650    7.250    7.552
    4.700    7.250    7.552
    4.750    7.250    7.552
    4.800    7.250    7.551
    4.850    7.250    7.551
    4.900    7.250    7.551
    4.950    7.250    7.551
    5.000    7.250    7.553
    5.050    7.250    7.552
    5.100    7.250    7.557
    5.150    7.250    7.557
    5.200    7.250    7.557
    5.250    7.250    7.557
    5.300    7.250    7.556
    5.350    7.250    7.555
    5.400    7.250    7.554
    5.450    7.250    7.554
    5.500    7.250    7.554
    5.550    7.250    7.552
    5.600    7.250    7.553
    5.650    7.250    7.550
    5.700    7.250    7.552
    5.750    7.250    7.555
    5.800    7.250    7.561
    5.850    7.250    7.569
    5.900    7.250    7.579
    5.950    7.250    7.592
    6.000    7.250    7.609
    6.050    7.250    7.624
    6.100    7.250    7.639
    6.150    7.250    7.648
    6.200    7.250    7.655
    6.250    7.250    7.657
    6.300    7.250    7.653
    6.350    7.250    7.644
    6.400    7.250    7.633
    6.450    7.250    7.620
    6.500    7.250    7.607
    6.550    7.250    7.593
    6.600    7.250    7.582
    6.650    7.250    7.569
    6.700    7.250    7.556
    6.750    7.250    7.544
    0.000    7.300    7.605
    0.050    7.300    7.605
    0.100    7.300    7.605
    0.150    7.300    7.605
    0.200    7.300    7.605
    0.250    7.300    7.605
    0.300    7.300    7.605
    0.350    7.300    7.605
    0.400    7.300    7.605
    0.450    7.300    7.605
    0.500    7.300    7.605
    0.550    7.300    7.605
    0.600    7.300    7.605
    0.650    7.300    7.605
    0.700    7.300    7.605
    0.750    7.300    7.605
    0.800    7.300    7.605
    0.850    7.300    7.605
    0.900    7.300    7.605
    0.950    7.300    7.607
    1.000    7.300    7.603
    1.050    7.300    7.603
    1.100    7.300    7.602
    1.150    7.300    7.602
    1.200    7.300    7.601
    1.250    7.300    7.600
    1.300    7.300    7.600
    1.350    7.300    7.598
    1.400    7.300    7.597
    1.450    7.300    7.596
    1.500    7.300    7.595
    1.550    7.300    7.594
    1.600    7.300    7.593
    1.650    7.300    7.592
    1.700    7.300    7.591
    1.750    7.300    7.591
    1.800    7.300    7.590
    1.850    7.300    7.590
    1.900    7.300    7.590
    1.950    7.300    7.589
    2.000    7.300    7.589
    2.050    7.300    7.589
    2.100    7.300    7.588
    2.150    7.300    7.588
    2.200    7.300    7.588
    2.250    7.300    7.587
    2.300    7.300    7.587
    2.350    7.300    7.586
    2.400    7.300    7.586
    2.450    7.300    7.587
    2.500    7.300    7.587
    2.550    7.300    7.584
    2.600    7.300    7.587
    2.650    7.300    7.586
    2.700    7.300    7.585
    2.750    7.300    7.585
    2.800    7.300    7.584
    2.850    7.300    7.580
    2.900    7.300    7.583
    2.950    7.300    7.583
    3.000    7.300    7.582
    3.050    7.300    7.580
    3.100    7.300    7.579
    3.150    7.300    7.577
    3.200    7.300    7.576
    3.250    7.300    7.574
    3.300    7.300    7.572
    3.350    7.300    7.568
    3.400    7.300    7.567
    3.450    7.300    7.566
    3.500    7.300    7.566
    3.550    7.300    7.566
    3.600    7.300    7.565
    3.650    7.300    7.565
    3.700    7.300    7.564
    3.750    7.300    7.564
    3.800    7.300    7.563
    3.850    7.300    7.563
    3.900    7.300    7.562
    3.950    7.300    7.561
    4.000    7.300    7.561
    4.050    7.300    7.560
    4.100    7.300    7.560
    4.150    7.300    7.559
    4.200    7.300    7.558
    4.250    7.300    7.557
    4.300    7.300    7.556
    4.350    7.300    7.556
    4.400    7.300    7.555
    4.450    7.300    7.554
    4.500    7.300    7.554
    4.550    7.300    7.553
    4.600    7.300    7.553
    4.650    7.300    7.553
    4.700    7.300    7.552
    4.750    7.300    7.552
    4.800    7.300    7.552
    4.850    7.300    7.553
    4.900    7.300    7.556
    4.950    7.300    7.564
    5.000    7.300    7.564
    5.050    7.300    7.563
    5.100    7.300    7.563
    5.150    7.300    7.563
    5.200    7.300    7.562
    5.250    7.300    7.562
    5.300    7.300    7.561
    5.350    7.300    7.558
    5.400    7.300    7.556
    5.450    7.300    7.555
    5.500    7.300    7.554
    5.550    7.300    7.556
    5.600    7.300    7.557
    5.650    7.300    7.561
    5.700    7.300    7.565
    5.750    7.300    7.569
    5.800    7.300    7.578
    5.850    7.300    7.590
    5.900    7.300    7.600
    5.950    7.300    7.612
    6.000    7.300    7.631
    6.050    7.300    7.646
    6.100    7.300    7.655
    6.150    7.300    7.665
    6.200    7.300    7.674
    6.250    7.300    7.674
    6.300    7.300    7.671
    6.350    7.300    7.667
    6.400    7.300    7.653
    6.450    7.300    7.640
    6.500    7.300    7.626
    6.550    7.300    7.612
    6.600    7.300    7.601
    6.650    7.300    7.586
    6.700    7.300    7.566
    6.750    7.300    7.559
    0.000    7.350    7.610
    0.050    7.350    7.610
    0.100    7.350    7.610
    0.150    7.350    7.610
    0.200    7.350    7.610
    0.250    7.350    7.610
    0.300    7.350    7.610
    0.350    7.350    7.610
    0.400    7.350    7.610
    0.450    7.350    7.610
    0.500    7.350    7.610
    0.550    7.350    7.610
    0.600    7.350    7.610
    0.650    7.350    7.610
    0.700    7.350    7.610
    0.750    7.350    7.610
    0.800    7.350    7.610
    0.850    7.350    7.610
    0.900    7.350    7.610
    0.950    7.350    7.605
    1.000    7.350    7.604
    1.050    7.350    7.604
    1.100    7.350    7.603
    1.150    7.350    7.602
    1.200    7.350    7.601
    1.250    7.350    7.601
    1.300    7.350    7.600
    1.350    7.350    7.599
    1.400    7.350    7.598
    1.450    7.350    7.596
    1.500    7.350    7.595
    1.550    7.350    7.594
    1.600    7.350    7.594
    1.650    7.350    7.593
    1.700    7.350    7.592
    1.750    7.350    7.591
    1.800    7.350    7.590
    1.850    7.350    7.590
    1.900    7.350    7.590
    1.950    7.350    7.589
    2.000    7.350    7.589
    2.050    7.350    7.589
    2.100    7.350    7.588
    2.150    7.350    7.588
    2.200    7.350    7.588
    2.250    7.350    7.587
    2.300    7.350    7.587
    2.350    7.350    7.588
    2.400    7.350    7.588
    2.450    7.350    7.585
    2.500    7.350    7.585
    2.550    7.350    7.587
    2.600    7.350    7.589
    2.650    7.350    7.588
    2.700    7.350    7.587
    2.750    7.350    7.587
    2.800    7.350    7.586
    2.850    7.350    7.582
    2.900    7.350    7.586
    2.950    7.350    7.586
    3.000    7.350    7.586
    3.050    7.350    7.585
    3.100    7.350    7.584
    3.150    7.350    7.582
    3.200    7.350    7.580
    3.250    7.350    7.579
    3.300    7.350    7.577
    3.350    7.350    7.575
    3.400    7.350    7.572
    3.450    7.350    7.570
    3.500    7.350    7.567
    3.550    7.350    7.565
    3.600    7.350    7.565
    3.650    7.350    7.565
    3.700    7.350    7.564
    3.750    7.350    7.563
    3.800    7.350    7.563
    3.850    7.350    7.562
    3.900    7.350    7.562
    3.950    7.350    7.561
    4.000    7.350    7.561
    4.050    7.350    7.560
    4.100    7.350    7.560
    4.150    7.350    7.559
    4.200    7.350    7.558
    4.250    7.350    7.557
    4.300    7.350    7.557
    4.350    7.350    7.556
    4.400    7.350    7.555
    4.450    7.350    7.555
    4.500    7.350    7.554
    4.550    7.350    7.554
    4.600    7.350    7.553
    4.650    7.350    7.553
    4.700    7.350    7.553
    4.750    7.350    7.555
    4.800    7.350    7.561
    4.850    7.350    7.566
    4.900    7.350    7.570
    4.950    7.350    7.572
    5.000    7.350    7.570
    5.050    7.350    7.570
    5.100    7.350    7.569
    5.150    7.350    7.569
    5.200    7.350    7.568
    5.250    7.350    7.567
    5.300    7.350    7.565
    5.350    7.350    7.563
    5.400    7.350    7.563
    5.450    7.350    7.565
    5.500    7.350    7.565
    5.550    7.350    7.568
    5.600    7.350    7.569
    5.650    7.350    7.576
    5.700    7.350    7.578
    5.750    7.350    7.586
    5.800    7.350    7.602
    5.850    7.350    7.614
    5.900    7.350    7.625
    5.950    7.350    7.641
    6.000    7.350    7.658
    6.050    7.350    7.669
    6.100    7.350    7.676
    6.150    7.350    7.687
    6.200    7.350    7.701
    6.250    7.350    7.691
    6.300    7.350    7.687
    6.350    7.350    7.679
    6.400    7.350    7.671
    6.450    7.350    7.660
    6.500    7.350    7.644
    6.550    7.350    7.637
    6.600    7.350    7.625
    6.650    7.350    7.608
    6.700    7.350    7.588
    6.750    7.350    7.577
    0.000    7.400    7.605
    0.050    7.400    7.605
    0.100    7.400    7.605
    0.150    7.400    7.605
    0.200    7.400    7.605
    0.250    7.400    7.605
    0.300    7.400    7.605
    0.350    7.400    7.605
    0.400    7.400    7.605
    0.450    7.400    7.605
    0.500    7.400    7.605
    0.550    7.400    7.605
    0.600    7.400    7.605
    0.650    7.400    7.605
    0.700    7.400    7.605
    0.750    7.400    7.605
    0.800    7.400    7.605
    0.850    7.400    7.605
    0.900    7.400    7.605
    0.950    7.400    7.605
    1.000    7.400    7.604
    1.050    7.400    7.604
    1.100    7.400    7.603
    1.150    7.400    7.602
    1.200    7.400    7.602
    1.250    7.400    7.601
    1.300    7.400    7.600
    1.350    7.400    7.599
    1.400    7.400    7.598
    1.450    7.400    7.597
    1.500    7.400    7.597
    1.550    7.400    7.596
    1.600    7.400    7.596
    1.650    7.400    7.595
    1.700    7.400    7.594
    1.750    7.400    7.593
    1.800    7.400    7.592
    1.850    7.400    7.591
    1.900    7.400    7.591
    1.950    7.400    7.590
    2.000    7.400    7.590
    2.050    7.400    7.589
    2.100    7.400    7.589
    2.150    7.400    7.589
    2.200    7.400    7.589
    2.250    7.400    7.589
    2.300    7.400    7.589
    2.350    7.400    7.589
    2.400    7.400    7.589
    2.450    7.400    7.584
    2.500    7.400    7.590
    2.550    7.400    7.587
    2.600    7.400    7.589
    2.650    7.400    7.586
    2.700    7.400    7.586
    2.750    7.400    7.585
    2.800    7.400    7.581
    2.850    7.400    7.581
    2.900    7.400    7.586
    2.950    7.400    7.588
    3.000    7.400    7.589
    3.050    7.400    7.589
    3.100    7.400    7.588
    3.150    7.400    7.586
    3.200    7.400    7.584
    3.250    7.400    7.581
    3.300    7.400    7.580
    3.350    7.400    7.579
    3.400    7.400    7.577
    3.450    7.400    7.574
    3.500    7.400    7.573
    3.550    7.400    7.571
    3.600    7.400    7.569
    3.650    7.400    7.567
    3.700    7.400    7.565
    3.750    7.400    7.563
    3.800    7.400    7.563
    3.850    7.400    7.562
    3.900    7.400    7.562
    3.950    7.400    7.561
    4.000    7.400    7.561
    4.050    7.400    7.560
    4.100    7.400    7.560
    4.150    7.400    7.559
    4.200    7.400    7.558
    4.250    7.400    7.557
    4.300    7.400    7.557
    4.350    7.400    7.556
    4.400    7.400    7.555
    4.450    7.400    7.555
    4.500    7.400    7.554
    4.550    7.400    7.554
    4.600    7.400    7.554
    4.650    7.400    7.561
    4.700    7.400    7.567
    4.750    7.400    7.569
    4.800    7.400    7.571
    4.850    7.400    7.573
    4.900    7.400    7.575
    4.950    7.400    7.576
    5.000    7.400    7.577
    5.050    7.400    7.577
    5.100    7.400    7.577
    5.150    7.400    7.576
    5.200    7.400    7.573
    5.250    7.400    7.572
    5.300    7.400    7.569
    5.350    7.400    7.571
    5.400    7.400    7.572
    5.450    7.400    7.575
    5.500    7.400    7.579
    5.550    7.400    7.584
    5.600    7.400    7.586
    5.650    7.400    7.598
    5.700    7.400    7.611
    5.750    7.400    7.622
    5.800    7.400    7.629
    5.850    7.400    7.648
    5.900    7.400    7.659
    5.950    7.400    7.677
    6.000    7.400    7.691
    6.050    7.400    7.703
    6.100    7.400    7.714
    6.150    7.400    7.716
    6.200    7.400    7.727
    6.250    7.400    7.722
    6.300    7.400    7.701
    6.350    7.400    7.698
    6.400    7.400    7.690
    6.450    7.400    7.680
    6.500    7.400    7.664
    6.550    7.400    7.649
    6.600    7.400    7.641
    6.650    7.400    7.632
    6.700    7.400    7.613
    6.750    7.400    7.599
    0.000    7.450    7.609
    0.050    7.450    7.609
    0.100    7.450    7.609
    0.150    7.450    7.609
    0.200    7.450    7.609
    0.250    7.450    7.609
    0.300    7.450    7.609
    0.350    7.450    7.609
    0.400    7.450    7.609
    0.450    7.450    7.609
    0.500    7.450    7.609
    0.550    7.450    7.609
    0.600    7.450    7.609
    0.650    7.450    7.609
    0.700    7.450    7.609
    0.750    7.450    7.609
    0.800    7.450    7.609
    0.850    7.450    7.609
    0.900    7.450    7.609
    0.950    7.450    7.609
    1.000    7.450    7.604
    1.050    7.450    7.604
    1.100    7.450    7.603
    1.150    7.450    7.603
    1.200    7.450    7.602
    1.250    7.450    7.601
    1.300    7.450    7.601
    1.350    7.450    7.601
    1.400    7.450    7.600
    1.450    7.450    7.600
    1.500    7.450    7.600
    1.550    7.450    7.599
    1.600    7.450    7.599
    1.650    7.450    7.598
    1.700    7.450    7.597
    1.750    7.450    7.596
    1.800    7.450    7.595
    1.850    7.450    7.594
    1.900    7.450    7.593
    1.950    7.450    7.593
    2.000    7.450    7.592
    2.050    7.450    7.592
    2.100    7.450    7.592
    2.150    7.450    7.592
    2.200    7.450    7.592
    2.250    7.450    7.591
    2.300    7.450    7.591
    2.350    7.450    7.591
    2.400    7.450    7.591
    2.450    7.450    7.592
    2.500    7.450    7.586
    2.550    7.450    7.586
    2.600    7.450    7.582
    2.650    7.450    7.590
    2.700    7.450    7.588
    2.750    7.450    7.589
    2.800    7.450    7.592
    2.850    7.450    7.589
    2.900    7.450    7.592
    2.950    7.450    7.597
    3.000    7.450    7.598
    3.050    7.450    7.594
    3.100    7.450    7.595
    3.150    7.450    7.599
    3.200    7.450    7.595
    3.250    7.450    7.590
    3.300    7.450    7.590
    3.350    7.450    7.587
    3.400    7.450    7.583
    3.450    7.450    7.580
    3.500    7.450    7.578
    3.550    7.450    7.574
    3.600    7.450    7.572
    3.650    7.450    7.572
    3.700    7.450    7.571
    3.750    7.450    7.569
    3.800    7.450    7.567
    3.850    7.450    7.565
    3.900    7.450    7.563
    3.950    7.450    7.561
    4.000    7.450    7.561
    4.050    7.450    7.560
    4.100    7.450    7.560
    4.150    7.450    7.559
    4.200    7.450    7.560
    4.250    7.450    7.557
    4.300    7.450    7.560
    4.350    7.450    7.559
    4.400    7.450    7.560
    4.450    7.450    7.564
    4.500    7.450    7.565
    4.550    7.450    7.564
    4.600    7.450    7.571
    4.650    7.450    7.572
    4.700    7.450    7.575
    4.750    7.450    7.575
    4.800    7.450    7.576
    4.850    7.450    7.580
    4.900    7.450    7.582
    4.950    7.450    7.584
    5.000    7.450    7.585
    5.050    7.450    7.588
    5.100    7.450    7.583
    5.150    7.450    7.581
    5.200    7.450    7.584
    5.250    7.450    7.584
    5.300    7.450    7.585
    5.350    7.450    7.584
    5.400    7.450    7.589
    5.450    7.450    7.586
    5.500    7.450    7.588
    5.550    7.450    7.600
    5.600    7.450    7.612
    5.650    7.450    7.632
    5.700    7.450    7.654
    5.750    7.450    7.668
    5.800    7.450    7.678
    5.850    7.450    7.694
    5.900    7.450    7.704
    5.950    7.450    7.719
    6.000    7.450    7.727
    6.050    7.450    7.739
    6.100    7.450    7.749
    6.150    7.450    7.753
    6.200    7.450    7.761
    6.250    7.450    7.754
    6.300    7.450    7.743
    6.350    7.450    7.717
    6.400    7.450    7.711
    6.450    7.450    7.700
    6.500    7.450    7.678
    6.550    7.450    7.666
    6.600    7.450    7.656
    6.650    7.450    7.646
    6.700    7.450    7.631
    6.750    7.450    7.621
    0.000    7.500    7.604
    0.050    7.500    7.604
    0.100    7.500    7.604
    0.150    7.500    7.604
    0.200    7.500    7.604
    0.250    7.500    7.604
    0.300    7.500    7.604
    0.350    7.500    7.604
    0.400    7.500    7.604
    0.450    7.500    7.604
    0.500    7.500    7.604
    0.550    7.500    7.604
    0.600    7.500    7.604
    0.650    7.500    7.604
    0.700    7.500    7.604
    0.750    7.500    7.604
    0.800    7.500    7.604
    0.850    7.500    7.604
    0.900    7.500    7.604
    0.950    7.500    7.604
    1.000    7.500    7.604
    1.050    7.500    7.604
    1.100    7.500    7.604
    1.150    7.500    7.604
    1.200    7.500    7.604
    1.250    7.500    7.604
    1.300    7.500    7.604
    1.350    7.500    7.604
    1.400    7.500    7.604
    1.450    7.500    7.604
    1.500    7.500    7.604
    1.550    7.500    7.603
    1.600    7.500    7.602
    1.650    7.500    7.601
    1.700    7.500    7.601
    1.750    7.500    7.600
    1.800    7.500    7.599
    1.850    7.500    7.597
    1.900    7.500    7.597
    1.950    7.500    7.596
    2.000    7.500    7.596
    2.050    7.500    7.596
    2.100    7.500    7.595
    2.150    7.500    7.595
    2.200    7.500    7.595
    2.250    7.500    7.595
    2.300    7.500    7.595
    2.350    7.500    7.594
    2.400    7.500    7.594
    2.450    7.500    7.588
    2.500    7.500    7.595
    2.550    7.500    7.596
    2.600    7.500    7.594
    2.650    7.500    7.591
    2.700    7.500    7.595
    2.750    7.500    7.604
    2.800    7.500    7.603
    2.850    7.500    7.604
    2.900    7.500    7.607
    2.950    7.500    7.615
    3.000    7.500    7.616
    3.050    7.500    7.621
    3.100    7.500    7.616
    3.150    7.500    7.610
    3.200    7.500    7.612
    3.250    7.500    7.610
    3.300    7.500    7.605
    3.350    7.500    7.602
    3.400    7.500    7.597
    3.450    7.500    7.592
    3.500    7.500    7.586
    3.550    7.500    7.585
    3.600    7.500    7.582
    3.650    7.500    7.579
    3.700    7.500    7.577
    3.750    7.500    7.573
    3.800    7.500    7.571
    3.850    7.500    7.571
    3.900    7.500    7.572
    3.950    7.500    7.570
    4.000    7.500    7.566
    4.050    7.500    7.569
    4.100    7.500    7.569
    4.150    7.500    7.570
    4.200    7.500    7.571
    4.250    7.500    7.574
    4.300    7.500    7.575
    4.350    7.500    7.574
    4.400    7.500    7.574
    4.450    7.500    7.575
    4.500    7.500    7.575
    4.550    7.500    7.577
    4.600    7.500    7.577
    4.650    7.500    7.579
    4.700    7.500    7.579
    4.750    7.500    7.583
    4.800    7.500    7.586
    4.850    7.500    7.588
    4.900    7.500    7.590
    4.950    7.500    7.593
    5.000    7.500    7.593
    5.050    7.500    7.591
    5.100    7.500    7.591
    5.150    7.500    7.596
    5.200    7.500    7.596
    5.250    7.500    7.598
    5.300    7.500    7.595
    5.350    7.500    7.596
    5.400    7.500    7.599
    5.450    7.500    7.600
    5.500    7.500    7.610
    5.550    7.500    7.629
    5.600    7.500    7.655
    5.650    7.500    7.677
    5.700    7.500    7.704
    5.750    7.500    7.719
    5.800    7.500    7.730
    5.850    7.500    7.744
    5.900    7.500    7.750
    5.950    7.500    7.761
    6.000    7.500    7.771
    6.050    7.500    7.778
    6.100    7.500    7.791
    6.150    7.500    7.796
    6.200    7.500    7.796
    6.250    7.500    7.788
    6.300    7.500    7.772
    6.350    7.500    7.758
    6.400    7.500    7.732
    6.450    7.500    7.723
    6.500    7.500    7.700
    6.550    7.500    7.684
    6.600    7.500    7.671
    6.650    7.500    7.658
    6.700    7.500    7.650
    6.750    7.500    7.636
    0.000    7.550    7.605
    0.050    7.550    7.605
    0.100    7.550    7.605
    0.150    7.550    7.605
    0.200    7.550    7.605
    0.250    7.550    7.605
    0.300    7.550    7.605
    0.350    7.550    7.605
    0.400    7.550    7.605
    0.450    7.550    7.605
    0.500    7.550    7.605
    0.550    7.550    7.605
    0.600    7.550    7.605
    0.650    7.550    7.605
    0.700    7.550    7.605
    0.750    7.550    7.605
    0.800    7.550    7.605
    0.850    7.550    7.605
    0.900    7.550    7.605
    0.950    7.550    7.605
    1.000    7.550    7.605
    1.050    7.550    7.606
    1.100    7.550    7.608
    1.150    7.550    7.609
    1.200    7.550    7.610
    1.250    7.550    7.610
    1.300    7.550    7.610
    1.350    7.550    7.610
    1.400    7.550    7.610
    1.450    7.550    7.609
    1.500    7.550    7.609
    1.550    7.550    7.608
    1.600    7.550    7.607
    1.650    7.550    7.606
    1.700    7.550    7.605
    1.750    7.550    7.604
    1.800    7.550    7.603
    1.850    7.550    7.602
    1.900    7.550    7.601
    1.950    7.550    7.601
    2.000    7.550    7.601
    2.050    7.550    7.601
    2.100    7.550    7.601
    2.150    7.550    7.601
    2.200    7.550    7.601
    2.250    7.550    7.600
    2.300    7.550    7.599
    2.350    7.550    7.598
    2.400    7.550    7.598
    2.450    7.550    7.598
    2.500    7.550    7.593
    2.550    7.550    7.599
    2.600    7.550    7.602
    2.650    7.550    7.604
    2.700    7.550    7.607
    2.750    7.550    7.610
    2.800    7.550    7.612
    2.850    7.550    7.618
    2.900    7.550    7.625
    2.950    7.550    7.635
    3.000    7.550    7.645
    3.050    7.550    7.645
    3.100    7.550    7.639
    3.150    7.550    7.636
    3.200    7.550    7.628
    3.250    7.550    7.629
    3.300    7.550    7.624
    3.350    7.550    7.615
    3.400    7.550    7.613
    3.450    7.550    7.605
    3.500    7.550    7.603
    3.550    7.550    7.600
    3.600    7.550    7.594
    3.650    7.550    7.591
    3.700    7.550    7.586
    3.750    7.550    7.586
    3.800    7.550    7.581
    3.850    7.550    7.581
    3.900    7.550    7.577
    3.950    7.550    7.578
    4.000    7.550    7.580
    4.050    7.550    7.581
    4.100    7.550    7.581
    4.150    7.550    7.582
    4.200    7.550    7.583
    4.250    7.550    7.584
    4.300    7.550    7.585
    4.350    7.550    7.586
    4.400    7.550    7.587
    4.450    7.550    7.588
    4.500    7.550    7.589
    4.550    7.550    7.591
    4.600    7.550    7.588
    4.650    7.550    7.592
    4.700    7.550    7.595
    4.750    7.550    7.597
    4.800    7.550    7.597
    4.850    7.550    7.598
    4.900    7.550    7.601
    4.950    7.550    7.601
    5.000    7.550    7.602
    5.050    7.550    7.604
    5.100    7.550    7.608
    5.150    7.550    7.613
    5.200    7.550    7.612
    5.250    7.550    7.610
    5.300    7.550    7.612
    5.350    7.550    7.615
    5.400    7.550    7.619
    5.450    7.550    7.628
    5.500    7.550    7.652
    5.550    7.550    7.669
    5.600    7.550    7.695
    5.650    7.550    7.720
    5.700    7.550    7.745
    5.750    7.550    7.761
    5.800    7.550    7.777
    5.850    7.550    7.791
    5.900    7.550    7.797
    5.950    7.550    7.802
    6.000    7.550    7.815
    6.050    7.550    7.821
    6.100    7.550    7.835
    6.150    7.550    7.839
    6.200    7.550    7.835
    6.250    7.550    7.818
    6.300    7.550    7.800
    6.350    7.550    7.785
    6.400    7.550    7.760
    6.450    7.550    7.741
    6.500    7.550    7.723
    6.550    7.550    7.705
    6.600    7.550    7.690
    6.650    7.550    7.673
    6.700    7.550    7.660
    6.750    7.550    7.649
    0.000    7.600    7.609
    0.050    7.600    7.609
    0.100    7.600    7.609
    0.150    7.600    7.609
    0.200    7.600    7.609
    0.250    7.600    7.609
    0.300    7.600    7.609
    0.350    7.600    7.609
    0.400    7.600    7.609
    0.450    7.600    7.609
    0.500    7.600    7.609
    0.550    7.600    7.609
    0.600    7.600    7.609
    0.650    7.600    7.609
    0.700    7.600    7.609
    0.750    7.600    7.609
    0.800    7.600    7.609
    0.850    7.600    7.609
    0.900    7.600    7.609
    0.950    7.600    7.609
    1.000    7.600    7.609
    1.050    7.600    7.611
    1.100    7.600    7.614
    1.150    7.600    7.615
    1.200    7.600    7.616
    1.250    7.600    7.617
    1.300    7.600    7.617
    1.350    7.600    7.617
    1.400    7.600    7.616
    1.450    7.600    7.615
    1.500    7.600    7.615
    1.550    7.600    7.614
    1.600    7.600    7.613
    1.650    7.600    7.613
    1.700    7.600    7.612
    1.750    7.600    7.610
    1.800    7.600    7.607
    1.850    7.600    7.604
    1.900    7.600    7.602
    1.950    7.600    7.603
    2.000    7.600    7.605
    2.050    7.600    7.608
    2.100    7.600    7.608
    2.150    7.600    7.608
    2.200    7.600    7.607
    2.250    7.600    7.607
    2.300    7.600    7.602
    2.350    7.600    7.600
    2.400    7.600    7.599
    2.450    7.600    7.598
    2.500    7.600    7.598
    2.550    7.600    7.601
    2.600    7.600    7.610
    2.650    7.600    7.611
    2.700    7.600    7.615
    2.750    7.600    7.619
    2.800    7.600    7.627
    2.850    7.600    7.634
    2.900    7.600    7.648
    2.950    7.600    7.661
    3.000    7.600    7.667
    3.050    7.600    7.670
    3.100    7.600    7.665
    3.150    7.600    7.662
    3.200    7.600    7.652
    3.250    7.600    7.646
    3.300    7.600    7.644
    3.350    7.600    7.636
    3.400    7.600    7.631
    3.450    7.600    7.628
    3.500    7.600    7.621
    3.550    7.600    7.616
    3.600    7.600    7.614
    3.650    7.600    7.606
    3.700    7.600    7.602
    3.750    7.600    7.600
    3.800    7.600    7.598
    3.850    7.600    7.593
    3.900    7.600    7.592
    3.950    7.600    7.589
    4.000    7.600    7.588
    4.050    7.600    7.590
    4.100    7.600    7.593
    4.150    7.600    7.594
    4.200    7.600    7.596
    4.250    7.600    7.597
    4.300    7.600    7.598
    4.350    7.600    7.599
    4.400    7.600    7.600
    4.450    7.600    7.601
    4.500    7.600    7.602
    4.550    7.600    7.604
    4.600    7.600    7.605
    4.650    7.600    7.607
    4.700    7.600    7.610
    4.750    7.600    7.612
    4.800    7.600    7.613
    4.850    7.600    7.615
    4.900    7.600    7.616
    4.950    7.600    7.618
    5.000    7.600    7.619
    5.050    7.600    7.621
    5.100    7.600    7.623
    5.150    7.600    7.626
    5.200    7.600    7.627
    5.250    7.600    7.627
    5.300    7.600    7.629
    5.350    7.600    7.637
    5.400    7.600    7.650
    5.450    7.600    7.664
    5.500    7.600    7.685
    5.550    7.600    7.717
    5.600    7.600    7.744
    5.650    7.600    7.768
    5.700    7.600    7.795
    5.750    7.600    7.812
    5.800    7.600    7.825
    5.850    7.600    7.826
    5.900    7.600    7.835
    5.950    7.600    7.844
    6.000    7.600    7.847
    6.050    7.600    7.865
    6.100    7.600    7.875
    6.150    7.600    7.877
    6.200    7.600    7.868
    6.250    7.600    7.846
    6.300    7.600    7.820
    6.350    7.600    7.802
    6.400    7.600    7.789
    6.450    7.600    7.760
    6.500    7.600    7.738
    6.550    7.600    7.722
    6.600    7.600    7.712
    6.650    7.600    7.689
    6.700    7.600    7.673
    6.750    7.600    7.655
    0.000    7.650    7.618
    0.050    7.650    7.618
    0.100    7.650    7.618
    0.150    7.650    7.618
    0.200    7.650    7.618
    0.250    7.650    7.618
    0.300    7.650    7.618
    0.350    7.650    7.618
    0.400    7.650    7.618
    0.450    7.650    7.618
    0.500    7.650    7.618
    0.550    7.650    7.618
    0.600    7.650    7.618
    0.650    7.650    7.618
    0.700    7.650    7.618
    0.750    7.650    7.618
    0.800    7.650    7.618
    0.850    7.650    7.618
    0.900    7.650    7.618
    0.950    7.650    7.618
    1.000    7.650    7.618
    1.050    7.650    7.618
    1.100    7.650    7.621
    1.150    7.650    7.623
    1.200    7.650    7.624
    1.250    7.650    7.625
    1.300    7.650    7.625
    1.350    7.650    7.625
    1.400    7.650    7.625
    1.450    7.650    7.624
    1.500    7.650    7.623
    1.550    7.650    7.613
    1.600    7.650    7.620
    1.650    7.650    7.618
    1.700    7.650    7.616
    1.750    7.650    7.617
    1.800    7.650    7.613
    1.850    7.650    7.612
    1.900    7.650    7.611
    1.950    7.650    7.613
    2.000    7.650    7.613
    2.050    7.650    7.612
    2.100    7.650    7.613
    2.150    7.650    7.615
    2.200    7.650    7.612
    2.250    7.650    7.612
    2.300    7.650    7.611
    2.350    7.650    7.607
    2.400    7.650    7.608
    2.450    7.650    7.606
    2.500    7.650    7.609
    2.550    7.650    7.616
    2.600    7.650    7.618
    2.650    7.650    7.624
    2.700    7.650    7.624
    2.750    7.650    7.635
    2.800    7.650    7.648
    2.850    7.650    7.652
    2.900    7.650    7.668
    2.950    7.650    7.680
    3.000    7.650    7.692
    3.050    7.650    7.697
    3.100    7.650    7.694
    3.150    7.650    7.686
    3.200    7.650    7.676
    3.250    7.650    7.673
    3.300    7.650    7.675
    3.350    7.650    7.668
    3.400    7.650    7.657
    3.450    7.650    7.648
    3.500    7.650    7.645
    3.550    7.650    7.638
    3.600    7.650    7.634
    3.650    7.650    7.630
    3.700    7.650    7.622
    3.750    7.650    7.617
    3.800    7.650    7.614
    3.850    7.650    7.610
    3.900    7.650    7.608
    3.950    7.650    7.606
    4.000    7.650    7.604
    4.050    7.650    7.603
    4.100    7.650    7.605
    4.150    7.650    7.605
    4.200    7.650    7.609
    4.250    7.650    7.610
    4.300    7.650    7.612
    4.350    7.650    7.613
    4.400    7.650    7.614
    4.450    7.650    7.615
    4.500    7.650    7.616
    4.550    7.650    7.618
    4.600    7.650    7.620
    4.650    7.650    7.622
    4.700    7.650    7.624
    4.750    7.650    7.626
    4.800    7.650    7.628
    4.850    7.650    7.629
    4.900    7.650    7.631
    4.950    7.650    7.632
    5.000    7.650    7.633
    5.050    7.650    7.635
    5.100    7.650    7.637
    5.150    7.650    7.640
    5.200    7.650    7.641
    5.250    7.650    7.643
    5.300    7.650    7.649
    5.350    7.650    7.665
    5.400    7.650    7.684
    5.450    7.650    7.702
    5.500    7.650    7.737
    5.550    7.650    7.763
    5.600    7.650    7.791
    5.650    7.650    7.811
    5.700    7.650    7.839
    5.750    7.650    7.853
    5.800    7.650    7.859
    5.850    7.650    7.867
    5.900    7.650    7.869
    5.950    7.650    7.884
    6.000    7.650    7.894
    6.050    7.650    7.894
    6.100    7.650    7.903
    6.150    7.650    7.900
    6.200    7.650    7.893
    6.250    7.650    7.874
    6.300    7.650    7.850
    6.350    7.650    7.832
    6.400    7.650    7.805
    6.450    7.650    7.782
    6.500    7.650    7.763
    6.550    7.650    7.745
    6.600    7.650    7.728
    6.650    7.650    7.710
    6.700    7.650    7.683
    6.750    7.650    7.663
    0.000    7.700    7.624
    0.050    7.700    7.624
    0.100    7.700    7.624
    0.150    7.700    7.624
    0.200    7.700    7.624
    0.250    7.700    7.624
    0.300    7.700    7.624
    0.350    7.700    7.624
    0.400    7.700    7.624
    0.450    7.700    7.624
    0.500    7.700    7.624
    0.550    7.700    7.624
    0.600    7.700    7.624
    0.650    7.700    7.624
    0.700    7.700    7.624
    0.750    7.700    7.624
    0.800    7.700    7.624
    0.850    7.700    7.624
    0.900    7.700    7.624
    0.950    7.700    7.624
    1.000    7.700    7.624
    1.050    7.700    7.624
    1.100    7.700    7.628
    1.150    7.700    7.632
    1.200    7.700    7.633
    1.250    7.700    7.634
    1.300    7.700    7.635
    1.350    7.700    7.633
    1.400    7.700    7.632
    1.450    7.700    7.629
    1.500    7.700    7.629
    1.550    7.700    7.627
    1.600    7.700    7.628
    1.650    7.700    7.630
    1.700    7.700    7.630
    1.750    7.700    7.626
    1.800    7.700    7.624
    1.850    7.700    7.622
    1.900    7.700    7.624
    1.950    7.700    7.626
    2.000    7.700    7.625
    2.050    7.700    7.625
    2.100    7.700    7.624
    2.150    7.700    7.625
    2.200    7.700    7.625
    2.250    7.700    7.622
    2.300    7.700    7.618
    2.350    7.700    7.616
    2.400    7.700    7.615
    2.450    7.700    7.613
    2.500    7.700    7.618
    2.550    7.700    7.622
    2.600    7.700    7.625
    2.650    7.700    7.635
    2.700    7.700    7.635
    2.750    7.700    7.656
    2.800    7.700    7.663
    2.850    7.700    7.674
    2.900    7.700    7.691
    2.950    7.700    7.718
    3.000    7.700    7.726
    3.050    7.700    7.734
    3.100    7.700    7.730
    3.150    7.700    7.725
    3.200    7.700    7.724
    3.250    7.700    7.723
    3.300    7.700    7.714
    3.350    7.700    7.698
    3.400    7.700    7.683
    3.450    7.700    7.680
    3.500    7.700    7.665
    3.550    7.700    7.663
    3.600    7.700    7.656
    3.650    7.700    7.650
    3.700    7.700    7.645
    3.750    7.700    7.637
    3.800    7.700    7.631
    3.850    7.700    7.629
    3.900    7.700    7.626
    3.950    7.700    7.626
    4.000    7.700    7.624
    4.050    7.700    7.620
    4.100    7.700    7.620
    4.150    7.700    7.622
    4.200    7.700    7.619
    4.250    7.700    7.624
    4.300    7.700    7.625
    4.350    7.700    7.622
    4.400    7.700    7.628
    4.450    7.700    7.630
    4.500    7.700    7.631
    4.550    7.700    7.633
    4.600    7.700    7.634
    4.650    7.700    7.637
    4.700    7.700    7.638
    4.750    7.700    7.640
    4.800    7.700    7.641
    4.850    7.700    7.643
    4.900    7.700    7.644
    4.950    7.700    7.646
    5.000    7.700    7.647
    5.050    7.700    7.649
    5.100    7.700    7.648
    5.150    7.700    7.650
    5.200    7.700    7.659
    5.250    7.700    7.666
    5.300    7.700    7.681
    5.350    7.700    7.696
    5.400    7.700    7.721
    5.450    7.700    7.746
    5.500    7.700    7.775
    5.550    7.700    7.808
    5.600    7.700    7.831
    5.650    7.700    7.851
    5.700    7.700    7.873
    5.750    7.700    7.892
    5.800    7.700    7.898
    5.850    7.700    7.905
    5.900    7.700    7.914
    5.950    7.700    7.916
    6.000    7.700    7.925
    6.050    7.700    7.922
    6.100    7.700    7.925
    6.150    7.700    7.922
    6.200    7.700    7.902
    6.250    7.700    7.889
    6.300    7.700    7.871
    6.350    7.700    7.850
    6.400    7.700    7.820
    6.450    7.700    7.800
    6.500    7.700    7.785
    6.550    7.700    7.763
    6.600    7.700    7.736
    6.650    7.700    7.725
    6.700    7.700    7.699
    6.750    7.700    7.673
    0.000    7.750    7.635
    0.050    7.750    7.635
    0.100    7.750    7.635
    0.150    7.750    7.635
    0.200    7.750    7.635
    0.250    7.750    7.635
    0.300    7.750    7.635
    0.350    7.750    7.635
    0.400    7.750    7.635
    0.450    7.750    7.635
    0.500    7.750    7.635
    0.550    7.750    7.635
    0.600    7.750    7.635
    0.650    7.750    7.635
    0.700    7.750    7.635
    0.750    7.750    7.635
    0.800    7.750    7.635
    0.850    7.750    7.635
    0.900    7.750    7.635
    0.950    7.750    7.635
    1.000    7.750    7.635
    1.050    7.750    7.635
    1.100    7.750    7.635
    1.150    7.750    7.639
    1.200    7.750    7.643
    1.250    7.750    7.642
    1.300    7.750    7.646
    1.350    7.750    7.643
    1.400    7.750    7.639
    1.450    7.750    7.640
    1.500    7.750    7.645
    1.550    7.750    7.638
    1.600    7.750    7.643
    1.650    7.750    7.643
    1.700    7.750    7.640
    1.750    7.750    7.641
    1.800    7.750    7.638
    1.850    7.750    7.638
    1.900    7.750    7.640
    1.950    7.750    7.636
    2.000    7.750    7.637
    2.050    7.750    7.635
    2.100    7.750    7.636
    2.150    7.750    7.639
    2.200    7.750    7.642
    2.250    7.750    7.638
    2.300    7.750    7.635
    2.350    7.750    7.630
    2.400    7.750    7.629
    2.450    7.750    7.634
    2.500    7.750    7.635
    2.550    7.750    7.630
    2.600    7.750    7.639
    2.650    7.750    7.650
    2.700    7.750    7.673
    2.750    7.750    7.690
    2.800    7.750    7.716
    2.850    7.750    7.735
    2.900    7.750    7.754
    2.950    7.750    7.768
    3.000    7.750    7.778
    3.050    7.750    7.785
    3.100    7.750    7.790
    3.150    7.750    7.785
    3.200    7.750    7.778
    3.250    7.750    7.781
    3.300    7.750    7.762
    3.350    7.750    7.736
    3.400    7.750    7.726
    3.450    7.750    7.713
    3.500    7.750    7.703
    3.550    7.750    7.697
    3.600    7.750    7.680
    3.650    7.750    7.676
    3.700    7.750    7.670
    3.750    7.750    7.662
    3.800    7.750    7.658
    3.850    7.750    7.653
    3.900    7.750    7.650
    3.950    7.750    7.649
    4.000    7.750    7.639
    4.050    7.750    7.640
    4.100    7.750    7.641
    4.150    7.750    7.635
    4.200    7.750    7.638
    4.250    7.750    7.639
    4.300    7.750    7.638
    4.350    7.750    7.636
    4.400    7.750    7.643
    4.450    7.750    7.644
    4.500    7.750    7.641
    4.550    7.750    7.649
    4.600    7.750    7.648
    4.650    7.750    7.654
    4.700    7.750    7.653
    4.750    7.750    7.654
    4.800    7.750    7.654
    4.850    7.750    7.656
    4.900    7.750    7.657
    4.950    7.750    7.658
    5.000    7.750    7.660
    5.050    7.750    7.664
    5.100    7.750    7.662
    5.150    7.750    7.665
    5.200    7.750    7.672
    5.250    7.750    7.685
    5.300    7.750    7.707
    5.350    7.750    7.729
    5.400    7.750    7.756
    5.450    7.750    7.782
    5.500    7.750    7.812
    5.550    7.750    7.841
    5.600    7.750    7.863
    5.650    7.750    7.890
    5.700    7.750    7.912
    5.750    7.750    7.919
    5.800    7.750    7.937
    5.850    7.750    7.937
    5.900    7.750    7.941
    5.950    7.750    7.942
    6.000    7.750    7.938
    6.050    7.750    7.936
    6.100    7.750    7.936
    6.150    7.750    7.932
    6.200    7.750    7.921
    6.250    7.750    7.902
    6.300    7.750    7.880
    6.350    7.750    7.866
    6.400    7.750    7.839
    6.450    7.750    7.813
    6.500    7.750    7.793
    6.550    7.750    7.771
    6.600    7.750    7.756
    6.650    7.750    7.729
    6.700    7.750    7.713
    6.750    7.750    7.687
    0.000    7.800    7.640
    0.050    7.800    7.640
    0.100    7.800    7.640
    0.150    7.800    7.640
    0.200    7.800    7.640
    0.250    7.800    7.640
    0.300    7.800    7.640
    0.350    7.800    7.640
    0.400    7.800    7.640
    0.450    7.800    7.640
    0.500    7.800    7.640
    0.550    7.800    7.640
    0.600    7.800    7.640
    0.650    7.800    7.640
    0.700    7.800    7.640
    0.750    7.800    7.640
    0.800    7.800    7.640
    0.850    7.800    7.640
    0.900    7.800    7.640
    0.950    7.800    7.640
    1.000    7.800    7.640
    1.050    7.800    7.640
    1.100    7.800    7.640
    1.150    7.800    7.647
    1.200    7.800    7.653
    1.250    7.800    7.659
    1.300    7.800    7.655
    1.350    7.800    7.658
    1.400    7.800    7.653
    1.450    7.800    7.660
    1.500    7.800    7.658
    1.550    7.800    7.656
    1.600    7.800    7.658
    1.650    7.800    7.659
    1.700    7.800    7.660
    1.750    7.800    7.657
    1.800    7.800    7.664
    1.850    7.800    7.660
    1.900    7.800    7.653
    1.950    7.800    7.652
    2.000    7.800    7.658
    2.050    7.800    7.653
    2.100    7.800    7.661
    2.150    7.800    7.666
    2.200    7.800    7.660
    2.250    7.800    7.661
    2.300    7.800    7.656
    2.350    7.800    7.650
    2.400    7.800    7.656
    2.450    7.800    7.654
    2.500    7.800    7.655
    2.550    7.800    7.665
    2.600    7.800    7.671
    2.650    7.800    7.708
    2.700    7.800    7.722
    2.750    7.800    7.751
    2.800    7.800    7.773
    2.850    7.800    7.784
    2.900    7.800    7.793
    2.950    7.800    7.809
    3.000    7.800    7.820
    3.050    7.800    7.828
    3.100    7.800    7.833
    3.150    7.800    7.835
    3.200    7.800    7.830
    3.250    7.800    7.825
    3.300    7.800    7.817
    3.350    7.800    7.795
    3.400    7.800    7.783
    3.450    7.800    7.769
    3.500    7.800    7.762
    3.550    7.800    7.748
    3.600    7.800    7.727
    3.650    7.800    7.712
    3.700    7.800    7.703
    3.750    7.800    7.699
    3.800    7.800    7.690
    3.850    7.800    7.680
    3.900    7.800    7.675
    3.950    7.800    7.669
    4.000    7.800    7.663
    4.050    7.800    7.660
    4.100    7.800    7.661
    4.150    7.800    7.658
    4.200    7.800    7.658
    4.250    7.800    7.661
    4.300    7.800    7.661
    4.350    7.800    7.656
    4.400    7.800    7.659
    4.450    7.800    7.662
    4.500    7.800    7.661
    4.550    7.800    7.661
    4.600    7.800    7.663
    4.650    7.800    7.666
    4.700    7.800    7.663
    4.750    7.800    7.663
    4.800    7.800    7.667
    4.850    7.800    7.669
    4.900    7.800    7.671
    4.950    7.800    7.669
    5.000    7.800    7.673
    5.050    7.800    7.675
    5.100    7.800    7.676
    5.150    7.800    7.677
    5.200    7.800    7.686
    5.250    7.800    7.712
    5.300    7.800    7.737
    5.350    7.800    7.765
    5.400    7.800    7.796
    5.450    7.800    7.825
    5.500    7.800    7.848
    5.550    7.800    7.876
    5.600    7.800    7.899
    5.650    7.800    7.926
    5.700    7.800    7.937
    5.750    7.800    7.956
    5.800    7.800    7.960
    5.850    7.800    7.964
    5.900    7.800    7.958
    5.950    7.800    7.956
    6.000    7.800    7.953
    6.050    7.800    7.951
    6.100    7.800    7.945
    6.150    7.800    7.938
    6.200    7.800    7.929
    6.250    7.800    7.910
    6.300    7.800    7.894
    6.350    7.800    7.877
    6.400    7.800    7.857
    6.450    7.800    7.826
    6.500    7.800    7.805
    6.550    7.800    7.784
    6.600    7.800    7.759
    6.650    7.800    7.742
    6.700    7.800    7.722
    6.750    7.800    7.695
    0.000    7.850    7.658
    0.050    7.850    7.658
    0.100    7.850    7.658
    0.150    7.850    7.658
    0.200    7.850    7.658
    0.250    7.850    7.658
    0.300    7.850    7.658
    0.350    7.850    7.658
    0.400    7.850    7.658
    0.450    7.850    7.658
    0.500    7.850    7.658
    0.550    7.850    7.658
    0.600    7.850    7.658
    0.650    7.850    7.658
    0.700    7.850    7.658
    0.750    7.850    7.658
    0.800    7.850    7.658
    0.850    7.850    7.658
    0.900    7.850    7.658
    0.950    7.850    7.658
    1.000    7.850    7.658
    1.050    7.850    7.658
    1.100    7.850    7.658
    1.150    7.850    7.658
    1.200    7.850    7.667
    1.250    7.850    7.674
    1.300    7.850    7.678
    1.350    7.850    7.673
    1.400    7.850    7.675
    1.450    7.850    7.678
    1.500    7.850    7.676
    1.550    7.850    7.682
    1.600    7.850    7.685
    1.650    7.850    7.689
    1.700    7.850    7.687
    1.750    7.850    7.688
    1.800    7.850    7.691
    1.850    7.850    7.693
    1.900    7.850    7.684
    1.950    7.850    7.691
    2.000    7.850    7.689
    2.050    7.850    7.693
    2.100    7.850    7.688
    2.150    7.850    7.693
    2.200    7.850    7.690
    2.250    7.850    7.697
    2.300    7.850    7.697
    2.350    7.850    7.700
    2.400    7.850    7.698
    2.450    7.850    7.697
    2.500    7.850    7.697
    2.550    7.850    7.702
    2.600    7.850    7.739
    2.650    7.850    7.765
    2.700    7.850    7.787
    2.750    7.850    7.812
    2.800    7.850    7.834
    2.850    7.850    7.841
    2.900    7.850    7.848
    2.950    7.850    7.863
    3.000    7.850    7.868
    3.050    7.850    7.864
    3.100    7.850    7.873
    3.150    7.850    7.876
    3.200    7.850    7.870
    3.250    7.850    7.869
    3.300    7.850    7.862
    3.350    7.850    7.847
    3.400    7.850    7.830
    3.450    7.850    7.818
    3.500    7.850    7.810
    3.550    7.850    7.794
    3.600    7.850    7.774
    3.650    7.850    7.769
    3.700    7.850    7.755
    3.750    7.850    7.747
    3.800    7.850    7.732
    3.850    7.850    7.720
    3.900    7.850    7.712
    3.950    7.850    7.707
    4.000    7.850    7.710
    4.050    7.850    7.694
    4.100    7.850    7.698
    4.150    7.850    7.694
    4.200    7.850    7.691
    4.250    7.850    7.692
    4.300    7.850    7.686
    4.350    7.850    7.686
    4.400    7.850    7.686
    4.450    7.850    7.679
    4.500    7.850    7.681
    4.550    7.850    7.680
    4.600    7.850    7.686
    4.650    7.850    7.684
    4.700    7.850    7.679
    4.750    7.850    7.681
    4.800    7.850    7.682
    4.850    7.850    7.680
    4.900    7.850    7.683
    4.950    7.850    7.682
    5.000    7.850    7.685
    5.050    7.850    7.686
    5.100    7.850    7.689
    5.150    7.850    7.694
    5.200    7.850    7.722
    5.250    7.850    7.754
    5.300    7.850    7.779
    5.350    7.850    7.814
    5.400    7.850    7.832
    5.450    7.850    7.858
    5.500    7.850    7.895
    5.550    7.850    7.915
    5.600    7.850    7.937
    5.650    7.850    7.957
    5.700    7.850    7.970
    5.750    7.850    7.978
    5.800    7.850    7.982
    5.850    7.850    7.984
    5.900    7.850    7.980
    5.950    7.850    7.976
    6.000    7.850    7.968
    6.050    7.850    7.963
    6.100    7.850    7.954
    6.150    7.850    7.943
    6.200    7.850    7.933
    6.250    7.850    7.919
    6.300    7.850    7.905
    6.350    7.850    7.887
    6.400    7.850    7.867
    6.450    7.850    7.840
    6.500    7.850    7.813
    6.550    7.850    7.798
    6.600    7.850    7.773
    6.650    7.850    7.754
    6.700    7.850    7.735
    6.750    7.850    7.704
    0.000    7.900    7.673
    0.050    7.900    7.673
    0.100    7.900    7.673
    0.150    7.900    7.673
    0.200    7.900    7.673
    0.250    7.900    7.673
    0.300    7.900    7.673
    0.350    7.900    7.673
    0.400    7.900    7.673
    0.450    7.900    7.673
    0.500    7.900    7.673
    0.550    7.900    7.673
    0.600    7.900    7.673
    0.650    7.900    7.673
    0.700    7.900    7.673
    0.750    7.900    7.673
    0.800    7.900    7.673
    0.850    7.900    7.673
    0.900    7.900    7.673
    0.950    7.900    7.673
    1.000    7.900    7.673
    1.050    7.900    7.673
    1.100    7.900    7.673
    1.150    7.900    7.673
    1.200    7.900    7.686
    1.250    7.900    7.700
    1.300    7.900    7.712
    1.350    7.900    7.707
    1.400    7.900    7.700
    1.450    7.900    7.714
    1.500    7.900    7.723
    1.550    7.900    7.717
    1.600    7.900    7.724
    1.650    7.900    7.742
    1.700    7.900    7.740
    1.750    7.900    7.751
    1.800    7.900    7.758
    1.850    7.900    7.759
    1.900    7.900    7.758
    1.950    7.900    7.759
    2.000    7.900    7.763
    2.050    7.900    7.763
    2.100    7.900    7.763
    2.150    7.900    7.743
    2.200    7.900    7.748
    2.250    7.900    7.760
    2.300    7.900    7.762
    2.350    7.900    7.762
    2.400    7.900    7.798
    2.450    7.900    7.802
    2.500    7.900    7.819
    2.550    7.900    7.832
    2.600    7.900    7.841
    2.650    7.900    7.864
    2.700    7.900    7.878
    2.750    7.900    7.900
    2.800    7.900    7.893
    2.850    7.900    7.899
    2.900    7.900    7.906
    2.950    7.900    7.906
    3.000    7.900    7.908
    3.050    7.900    7.912
    3.100    7.900    7.917
    3.150    7.900    7.917
    3.200    7.900    7.909
    3.250    7.900    7.907
    3.300    7.900    7.896
    3.350    7.900    7.888
    3.400    7.900    7.873
    3.450    7.900    7.868
    3.500    7.900    7.850
    3.550    7.900    7.836
    3.600    7.900    7.828
    3.650    7.900    7.811
    3.700    7.900    7.798
    3.750    7.900    7.793
    3.800    7.900    7.777
    3.850    7.900    7.776
    3.900    7.900    7.764
    3.950    7.900    7.758
    4.000    7.900    7.757
    4.050    7.900    7.752
    4.100    7.900    7.744
    4.150    7.900    7.751
    4.200    7.900    7.747
    4.250    7.900    7.741
    4.300    7.900    7.734
    4.350    7.900    7.734
    4.400    7.900    7.731
    4.450    7.900    7.723
    4.500    7.900    7.715
    4.550    7.900    7.724
    4.600    7.900    7.719
    4.650    7.900    7.715
    4.700    7.900    7.719
    4.750    7.900    7.717
    4.800    7.900    7.707
    4.850    7.900    7.707
    4.900    7.900    7.699
    4.950    7.900    7.697
    5.000    7.900    7.699
    5.050    7.900    7.698
    5.100    7.900    7.701
    5.150    7.900    7.714
    5.200    7.900    7.752
    5.250    7.900    7.784
    5.300    7.900    7.826
    5.350    7.900    7.852
    5.400    7.900    7.867
    5.450    7.900    7.901
    5.500    7.900    7.930
    5.550    7.900    7.950
    5.600    7.900    7.973
    5.650    7.900    7.984
    5.700    7.900    7.998
    5.750    7.900    8.000
    5.800    7.900    8.000
    5.850    7.900    8.003
    5.900    7.900    8.001
    5.950    7.900    7.988
    6.000    7.900    7.980
    6.050    7.900    7.972
    6.100    7.900    7.962
    6.150    7.900    7.949
    6.200    7.900    7.939
    6.250    7.900    7.927
    6.300    7.900    7.912
    6.350    7.900    7.898
    6.400    7.900    7.880
    6.450    7.900    7.851
    6.500    7.900    7.823
    6.550    7.900    7.801
    6.600    7.900    7.786
    6.650    7.900    7.764
    6.700    7.900    7.743
    6.750    7.900    7.711
    0.000    7.950    7.703
    0.050    7.950    7.703
    0.100    7.950    7.703
    0.150    7.950    7.703
    0.200    7.950    7.703
    0.250    7.950    7.703
    0.300    7.950    7.703
    0.350    7.950    7.703
    0.400    7.950    7.703
    0.450    7.950    7.703
    0.500    7.950    7.703
    0.550    7.950    7.703
    0.600    7.950    7.703
    0.650    7.950    7.703
    0.700    7.950    7.703
    0.750    7.950    7.703
    0.800    7.950    7.703
    0.850    7.950    7.703
    0.900    7.950    7.703
    0.950    7.950    7.703
    1.000    7.950    7.703
    1.050    7.950    7.703
    1.100    7.950    7.703
    1.150    7.950    7.703
    1.200    7.950    7.703
    1.250    7.950    7.748
    1.300    7.950    7.761
    1.350    7.950    7.761
    1.400    7.950    7.769
    1.450    7.950    7.783
    1.500    7.950    7.791
    1.550    7.950    7.795
    1.600    7.950    7.804
    1.650    7.950    7.812
    1.700    7.950    7.819
    1.750    7.950    7.829
    1.800    7.950    7.835
    1.850    7.950    7.836
    1.900    7.950    7.835
    1.950    7.950    7.835
    2.000    7.950    7.836
    2.050    7.950    7.840
    2.100    7.950    7.843
    2.150    7.950    7.853
    2.200    7.950    7.867
    2.250    7.950    7.887
    2.300    7.950    7.903
    2.350    7.950    7.921
    2.400    7.950    7.926
    2.450    7.950    7.944
    2.500    7.950    7.945
    2.550    7.950    7.951
    2.600    7.950    7.961
    2.650    7.950    7.970
    2.700    7.950    7.952
    2.750    7.950    7.952
    2.800    7.950    7.952
    2.850    7.950    7.949
    2.900    7.950    7.949
    2.950    7.950    7.946
    3.000    7.950    7.948
    3.050    7.950    7.955
    3.100    7.950    7.952
    3.150    7.950    7.947
    3.200    7.950    7.945
    3.250    7.950    7.939
    3.300    7.950    7.932
    3.350    7.950    7.921
    3.400    7.950    7.913
    3.450    7.950    7.903
    3.500    7.950    7.892
    3.550    7.950    7.882
    3.600    7.950    7.866
    3.650    7.950    7.853
    3.700    7.950    7.842
    3.750    7.950    7.831
    3.800    7.950    7.828
    3.850    7.950    7.818
    3.900    7.950    7.811
    3.950    7.950    7.809
    4.000    7.950    7.810
    4.050    7.950    7.802
    4.100    7.950    7.797
    4.150    7.950    7.802
    4.200    7.950    7.799
    4.250    7.950    7.796
    4.300    7.950    7.792
    4.350    7.950    7.788
    4.400    7.950    7.783
    4.450    7.950    7.773
    4.500    7.950    7.766
    4.550    7.950    7.770
    4.600    7.950    7.766
    4.650    7.950    7.766
    4.700    7.950    7.768
    4.750    7.950    7.767
    4.800    7.950    7.761
    4.850    7.950    7.750
    4.900    7.950    7.738
    4.950    7.950    7.730
    5.000    7.950    7.732
    5.050    7.950    7.726
    5.100    7.950    7.731
    5.150    7.950    7.757
    5.200    7.950    7.789
    5.250    7.950    7.831
    5.300    7.950    7.866
    5.350    7.950    7.898
    5.400    7.950    7.924
    5.450    7.950    7.941
    5.500    7.950    7.965
    5.550    7.950    7.985
    5.600    7.950    7.997
    5.650    7.950    8.004
    5.700    7.950    8.017
    5.750    7.950    8.022
    5.800    7.950    8.021
    5.850    7.950    8.019
    5.900    7.950    8.013
    5.950    7.950    8.001
    6.000    7.950    7.990
    6.050    7.950    7.981
    6.100    7.950    7.970
    6.150    7.950    7.959
    6.200    7.950    7.948
    6.250    7.950    7.935
    6.300    7.950    7.923
    6.350    7.950    7.910
    6.400    7.950    7.890
    6.450    7.950    7.867
    6.500    7.950    7.834
    6.550    7.950    7.808
    6.600    7.950    7.790
    6.650    7.950    7.776
    6.700    7.950    7.751
    6.750    7.950    7.720
    0.000    8.000    7.742
    0.050    8.000    7.742
    0.100    8.000    7.742
    0.150    8.000    7.742
    0.200    8.000    7.742
    0.250    8.000    7.742
    0.300    8.000    7.742
    0.350    8.000    7.742
    0.400    8.000    7.742
    0.450    8.000    7.742
    0.500    8.000    7.742
    0.550    8.000    7.742
    0.600    8.000    7.742
    0.650    8.000    7.742
    0.700    8.000    7.742
    0.750    8.000    7.742
    0.800    8.000    7.742
    0.850    8.000    7.742
    0.900    8.000    7.742
    0.950    8.000    7.742
    1.000    8.000    7.742
    1.050    8.000    7.742
    1.100    8.000    7.742
    1.150    8.000    7.742
    1.200    8.000    7.742
    1.250    8.000    7.811
    1.300    8.000    7.823
    1.350    8.000    7.836
    1.400    8.000    7.848
    1.450    8.000    7.858
    1.500    8.000    7.868
    1.550    8.000    7.874
    1.600    8.000    7.880
    1.650    8.000    7.888
    1.700    8.000    7.897
    1.750    8.000    7.910
    1.800    8.000    7.916
    1.850    8.000    7.915
    1.900    8.000    7.917
    1.950    8.000    7.932
    2.000    8.000    7.959
    2.050    8.000    7.947
    2.100    8.000    7.949
    2.150    8.000    7.955
    2.200    8.000    7.972
    2.250    8.000    7.984
    2.300    8.000    8.026
    2.350    8.000    8.035
    2.400    8.000    8.063
    2.450    8.000    8.058
    2.500    8.000    8.057
    2.550    8.000    8.050
    2.600    8.000    8.049
    2.650    8.000    8.035
    2.700    8.000    8.020
    2.750    8.000    8.005
    2.800    8.000    8.004
    2.850    8.000    7.993
    2.900    8.000    7.995
    2.950    8.000    7.979
    3.000    8.000    7.982
    3.050    8.000    7.982
    3.100    8.000    7.988
    3.150    8.000    7.979
    3.200    8.000    7.970
    3.250    8.000    7.966
    3.300    8.000    7.962
    3.350    8.000    7.953
    3.400    8.000    7.944
    3.450    8.000    7.935
    3.500    8.000    7.927
    3.550    8.000    7.913
    3.600    8.000    7.903
    3.650    8.000    7.893
    3.700    8.000    7.882
    3.750    8.000    7.873
    3.800    8.000    7.869
    3.850    8.000    7.865
    3.900    8.000    7.859
    3.950    8.000    7.861
    4.000    8.000    7.858
    4.050    8.000    7.857
    4.100    8.000    7.858
    4.150    8.000    7.858
    4.200    8.000    7.858
    4.250    8.000    7.850
    4.300    8.000    7.845
    4.350    8.000    7.842
    4.400    8.000    7.834
    4.450    8.000    7.826
    4.500    8.000    7.824
    4.550    8.000    7.822
    4.600    8.000    7.821
    4.650    8.000    7.820
    4.700    8.000    7.824
    4.750    8.000    7.823
    4.800    8.000    7.820
    4.850    8.000    7.809
    4.900    8.000    7.798
    4.950    8.000    7.797
    5.000    8.000    7.802
    5.050    8.000    7.801
    5.100    8.000    7.791
    5.150    8.000    7.799
    5.200    8.000    7.842
    5.250    8.000    7.884
    5.300    8.000    7.918
    5.350    8.000    7.947
    5.400    8.000    7.976
    5.450    8.000    7.987
    5.500    8.000    7.995
    5.550    8.000    8.006
    5.600    8.000    8.016
    5.650    8.000    8.024
    5.700    8.000    8.029
    5.750    8.000    8.029
    5.800    8.000    8.030
    5.850    8.000    8.031
    5.900    8.000    8.022
    5.950    8.000    8.011
    6.000    8.000    8.000
    6.050    8.000    7.991
    6.100    8.000    7.983
    6.150    8.000    7.971
    6.200    8.000    7.963
    6.250    8.000    7.950
    6.300    8.000    7.939
    6.350    8.000    7.920
    6.400    8.000    7.906
    6.450    8.000    7.886
    6.500    8.000    7.858
    6.550    8.000    7.828
    6.600    8.000    7.803
    6.650    8.000    7.788
    6.700    8.000    7.762
    6.750    8.000    7.733
    0.000    8.050    7.845
    0.050    8.050    7.845
    0.100    8.050    7.845
    0.150    8.050    7.845
    0.200    8.050    7.845
    0.250    8.050    7.845
    0.300    8.050    7.845
    0.350    8.050    7.845
    0.400    8.050    7.845
    0.450    8.050    7.845
    0.500    8.050    7.845
    0.550    8.050    7.845
    0.600    8.050    7.845
    0.650    8.050    7.845
    0.700    8.050    7.845
    0.750    8.050    7.845
    0.800    8.050    7.845
    0.850    8.050    7.845
    0.900    8.050    7.845
    0.950    8.050    7.845
    1.000    8.050    7.845
    1.050    8.050    7.845
    1.100    8.050    7.845
    1.150    8.050    7.845
    1.200    8.050    7.845
    1.250    8.050    7.845
    1.300    8.050    7.876
    1.350    8.050    7.910
    1.400    8.050    7.925
    1.450    8.050    7.933
    1.500    8.050    7.945
    1.550    8.050    7.949
    1.600    8.050    7.954
    1.650    8.050    7.961
    1.700    8.050    7.967
    1.750    8.050    7.976
    1.800    8.050    7.998
    1.850    8.050    7.993
    1.900    8.050    7.990
    1.950    8.050    8.004
    2.000    8.050    8.034
    2.050    8.050    8.035
    2.100    8.050    8.053
    2.150    8.050    8.049
    2.200    8.050    8.068
    2.250    8.050    8.077
    2.300    8.050    8.084
    2.350    8.050    8.089
    2.400    8.050    8.093
    2.450    8.050    8.091
    2.500    8.050    8.091
    2.550    8.050    8.090
    2.600    8.050    8.084
    2.650    8.050    8.074
    2.700    8.050    8.057
    2.750    8.050    8.047
    2.800    8.050    8.041
    2.850    8.050    8.035
    2.900    8.050    8.030
    2.950    8.050    8.025
    3.000    8.050    8.020
    3.050    8.050    8.014
    3.100    8.050    8.010
    3.150    8.050    8.002
    3.200    8.050    8.001
    3.250    8.050    7.999
    3.300    8.050    7.986
    3.350    8.050    7.986
    3.400    8.050    7.976
    3.450    8.050    7.972
    3.500    8.050    7.958
    3.550    8.050    7.948
    3.600    8.050    7.938
    3.650    8.050    7.928
    3.700    8.050    7.917
    3.750    8.050    7.914
    3.800    8.050    7.908
    3.850    8.050    7.906
    3.900    8.050    7.901
    3.950    8.050    7.902
    4.000    8.050    7.897
    4.050    8.050    7.912
    4.100    8.050    7.914
    4.150    8.050    7.905
    4.200    8.050    7.904
    4.250    8.050    7.902
    4.300    8.050    7.901
    4.350    8.050    7.892
    4.400    8.050    7.886
    4.450    8.050    7.882
    4.500    8.050    7.883
    4.550    8.050    7.883
    4.600    8.050    7.880
    4.650    8.050    7.879
    4.700    8.050    7.884
    4.750    8.050    7.881
    4.800    8.050    7.880
    4.850    8.050    7.873
    4.900    8.050    7.868
    4.950    8.050    7.870
    5.000    8.050    7.877
    5.050    8.050    7.886
    5.100    8.050    7.895
    5.150    8.050    7.899
    5.200    8.050    7.919
    5.250    8.050    7.947
    5.300    8.050    7.972
    5.350    8.050    7.994
    5.400    8.050    8.009
    5.450    8.050    8.014
    5.500    8.050    8.023
    5.550    8.050    8.026
    5.600    8.050    8.037
    5.650    8.050    8.035
    5.700    8.050    8.035
    5.750    8.050    8.037
    5.800    8.050    8.037
    5.850    8.050    8.036
    5.900    8.050    8.031
    5.950    8.050    8.020
    6.000    8.050    8.008
    6.050    8.050    8.004
    6.100    8.050    7.999
    6.150    8.050    7.990
    6.200    8.050    7.980
    6.250    8.050    7.969
    6.300    8.050    7.952
    6.350    8.050    7.937
    6.400    8.050    7.922
    6.450    8.050    7.906
    6.500    8.050    7.885
    6.550    8.050    7.855
    6.600    8.050    7.826
    6.650    8.050    7.798
    6.700    8.050    7.780
    6.750    8.050    7.753
    0.000    8.100    7.874
    0.050    8.100    7.874
    0.100    8.100    7.874
    0.150    8.100    7.874
    0.200    8.100    7.874
    0.250    8.100    7.874
    0.300    8.100    7.874
    0.350    8.100    7.874
    0.400    8.100    7.874
    0.450    8.100    7.874
    0.500    8.100    7.874
    0.550    8.100    7.874
    0.600    8.100    7.874
    0.650    8.100    7.874
    0.700    8.100    7.874
    0.750    8.100    7.874
    0.800    8.100    7.874
    0.850    8.100    7.874
    0.900    8.100    7.874
    0.950    8.100    7.874
    1.000    8.100    7.874
    1.050    8.100    7.874
    1.100    8.100    7.874
    1.150    8.100    7.874
    1.200    8.100    7.874
    1.250    8.100    7.874
    1.300    8.100    7.932
    1.350    8.100    7.966
    1.400    8.100    7.980
    1.450    8.100    7.987
    1.500    8.100    8.002
    1.550    8.100    8.022
    1.600    8.100    8.022
    1.650    8.100    8.029
    1.700    8.100    8.026
    1.750    8.100    8.041
    1.800    8.100    8.059
    1.850    8.100    8.058
    1.900    8.100    8.074
    1.950    8.100    8.069
    2.000    8.100    8.080
    2.050    8.100    8.094
    2.100    8.100    8.101
    2.150    8.100    8.097
    2.200    8.100    8.103
    2.250    8.100    8.109
    2.300    8.100    8.113
    2.350    8.100    8.112
    2.400    8.100    8.112
    2.450    8.100    8.115
    2.500    8.100    8.109
    2.550    8.100    8.105
    2.600    8.100    8.108
    2.650    8.100    8.089
    2.700    8.100    8.082
    2.750    8.100    8.074
    2.800    8.100    8.062
    2.850    8.100    8.057
    2.900    8.100    8.056
    2.950    8.100    8.051
    3.000    8.100    8.047
    3.050    8.100    8.045
    3.100    8.100    8.039
    3.150    8.100    8.032
    3.200    8.100    8.033
    3.250    8.100    8.028
    3.300    8.100    8.018
    3.350    8.100    8.007
    3.400    8.100    8.008
    3.450    8.100    8.003
    3.500    8.100    7.993
    3.550    8.100    7.980
    3.600    8.100    7.971
    3.650    8.100    7.960
    3.700    8.100    7.953
    3.750    8.100    7.947
    3.800    8.100    7.944
    3.850    8.100    7.943
    3.900    8.100    7.942
    3.950    8.100    7.935
    4.000    8.100    7.941
    4.050    8.100    7.939
    4.100    8.100    7.945
    4.150    8.100    7.943
    4.200    8.100    7.945
    4.250    8.100    7.947
    4.300    8.100    7.945
    4.350    8.100    7.939
    4.400    8.100    7.936
    4.450    8.100    7.933
    4.500    8.100    7.932
    4.550    8.100    7.933
    4.600    8.100    7.936
    4.650    8.100    7.943
    4.700    8.100    7.943
    4.750    8.100    7.939
    4.800    8.100    7.934
    4.850    8.100    7.934
    4.900    8.100    7.931
    4.950    8.100    7.945
    5.000    8.100    7.968
    5.050    8.100    7.979
    5.100    8.100    7.993
    5.150    8.100    7.983
    5.200    8.100    7.988
    5.250    8.100    8.004
    5.300    8.100    8.021
    5.350    8.100    8.026
    5.400    8.100    8.029
    5.450    8.100    8.033
    5.500    8.100    8.035
    5.550    8.100    8.039
    5.600    8.100    8.040
    5.650    8.100    8.040
    5.700    8.100    8.039
    5.750    8.100    8.038
    5.800    8.100    8.038
    5.850    8.100    8.038
    5.900    8.100    8.035
    5.950    8.100    8.027
    6.000    8.100    8.020
    6.050    8.100    8.018
    6.100    8.100    8.013
    6.150    8.100    8.007
    6.200    8.100    8.000
    6.250    8.100    7.981
    6.300    8.100    7.970
    6.350    8.100    7.953
    6.400    8.100    7.938
    6.450    8.100    7.927
    6.500    8.100    7.896
    6.550    8.100    7.877
    6.600    8.100    7.853
    6.650    8.100    7.826
    6.700    8.100    7.797
    6.750    8.100    7.773
    0.000    8.150    7.963
    0.050    8.150    7.963
    0.100    8.150    7.963
    0.150    8.150    7.963
    0.200    8.150    7.963
    0.250    8.150    7.963
    0.300    8.150    7.963
    0.350    8.150    7.963
    0.400    8.150    7.963
    0.450    8.150    7.963
    0.500    8.150    7.963
    0.550    8.150    7.963
    0.600    8.150    7.963
    0.650    8.150    7.963
    0.700    8.150    7.963
    0.750    8.150    7.963
    0.800    8.150    7.963
    0.850    8.150    7.963
    0.900    8.150    7.963
    0.950    8.150    7.963
    1.000    8.150    7.963
    1.050    8.150    7.963
    1.100    8.150    7.963
    1.150    8.150    7.963
    1.200    8.150    7.963
    1.250    8.150    7.963
    1.300    8.150    7.963
    1.350    8.150    8.016
    1.400    8.150    8.040
    1.450    8.150    8.053
    1.500    8.150    8.065
    1.550    8.150    8.076
    1.600    8.150    8.077
    1.650    8.150    8.086
    1.700    8.150    8.091
    1.750    8.150    8.093
    1.800    8.150    8.098
    1.850    8.150    8.096
    1.900    8.150    8.106
    1.950    8.150    8.105
    2.000    8.150    8.119
    2.050    8.150    8.122
    2.100    8.150    8.125
    2.150    8.150    8.126
    2.200    8.150    8.126
    2.250    8.150    8.125
    2.300    8.150    8.125
    2.350    8.150    8.126
    2.400    8.150    8.122
    2.450    8.150    8.122
    2.500    8.150    8.123
    2.550    8.150    8.114
    2.600    8.150    8.116
    2.650    8.150    8.105
    2.700    8.150    8.099
    2.750    8.150    8.090
    2.800    8.150    8.086
    2.850    8.150    8.078
    2.900    8.150    8.075
    2.950    8.150    8.073
    3.000    8.150    8.070
    3.050    8.150    8.067
    3.100    8.150    8.060
    3.150    8.150    8.054
    3.200    8.150    8.058
    3.250    8.150    8.052
    3.300    8.150    8.046
    3.350    8.150    8.045
    3.400    8.150    8.041
    3.450    8.150    8.036
    3.500    8.150    8.024
    3.550    8.150    8.011
    3.600    8.150    7.998
    3.650    8.150    7.993
    3.700    8.150    7.990
    3.750    8.150    7.980
    3.800    8.150    7.973
    3.850    8.150    7.971
    3.900    8.150    7.971
    3.950    8.150    7.966
    4.000    8.150    7.966
    4.050    8.150    7.973
    4.100    8.150    7.971
    4.150    8.150    7.970
    4.200    8.150    7.977
    4.250    8.150    7.977
    4.300    8.150    7.980
    4.350    8.150    7.982
    4.400    8.150    7.978
    4.450    8.150    7.978
    4.500    8.150    7.982
    4.550    8.150    7.978
    4.600    8.150    7.979
    4.650    8.150    7.980
    4.700    8.150    7.984
    4.750    8.150    7.985
    4.800    8.150    7.978
    4.850    8.150    7.987
    4.900    8.150    7.986
    4.950    8.150    7.985
    5.000    8.150    8.000
    5.050    8.150    8.015
    5.100    8.150    8.020
    5.150    8.150    8.027
    5.200    8.150    8.029
    5.250    8.150    8.037
    5.300    8.150    8.039
    5.350    8.150    8.045
    5.400    8.150    8.042
    5.450    8.150    8.043
    5.500    8.150    8.041
    5.550    8.150    8.040
    5.600    8.150    8.041
    5.650    8.150    8.041
    5.700    8.150    8.038
    5.750    8.150    8.037
    5.800    8.150    8.035
    5.850    8.150    8.035
    5.900    8.150    8.033
    5.950    8.150    8.032
    6.000    8.150    8.032
    6.050    8.150    8.024
    6.100    8.150    8.022
    6.150    8.150    8.018
    6.200    8.150    8.013
    6.250    8.150    8.001
    6.300    8.150    7.984
    6.350    8.150    7.967
    6.400    8.150    7.957
    6.450    8.150    7.943
    6.500    8.150    7.915
    6.550    8.150    7.901
    6.600    8.150    7.888
    6.650    8.150    7.856
    6.700    8.150    7.829
    6.750    8.150    7.807
    0.000    8.200    8.059
    0.050    8.200    8.059
    0.100    8.200    8.059
    0.150    8.200    8.059
    0.200    8.200    8.059
    0.250    8.200    8.059
    0.300    8.200    8.059
    0.350    8.200    8.059
    0.400    8.200    8.059
    0.450    8.200    8.059
    0.500    8.200    8.059
    0.550    8.200    8.059
    0.600    8.200    8.059
    0.650    8.200    8.059
    0.700    8.200    8.059
    0.750    8.200    8.059
    0.800    8.200    8.059
    0.850    8.200    8.059
    0.900    8.200    8.059
    0.950    8.200    8.059
    1.000    8.200    8.059
    1.050    8.200    8.059
    1.100    8.200    8.059
    1.150    8.200    8.059
    1.200    8.200    8.059
    1.250    8.200    8.059
    1.300    8.200    8.059
    1.350    8.200    8.059
    1.400    8.200    8.075
    1.450    8.200    8.086
    1.500    8.200    8.102
    1.550    8.200    8.098
    1.600    8.200    8.105
    1.650    8.200    8.107
    1.700    8.200    8.111
    1.750    8.200    8.112
    1.800    8.200    8.116
    1.850    8.200    8.116
    1.900    8.200    8.124
    1.950    8.200    8.125
    2.000    8.200    8.127
    2.050    8.200    8.137
    2.100    8.200    8.130
    2.150    8.200    8.137
    2.200    8.200    8.135
    2.250    8.200    8.133
    2.300    8.200    8.134
    2.350    8.200    8.132
    2.400    8.200    8.131
    2.450    8.200    8.129
    2.500    8.200    8.130
    2.550    8.200    8.127
    2.600    8.200    8.122
    2.650    8.200    8.114
    2.700    8.200    8.111
    2.750    8.200    8.107
    2.800    8.200    8.104
    2.850    8.200    8.097
    2.900    8.200    8.092
    2.950    8.200    8.088
    3.000    8.200    8.086
    3.050    8.200    8.081
    3.100    8.200    8.071
    3.150    8.200    8.075
    3.200    8.200    8.072
    3.250    8.200    8.072
    3.300    8.200    8.069
    3.350    8.200    8.065
    3.400    8.200    8.062
    3.450    8.200    8.058
    3.500    8.200    8.051
    3.550    8.200    8.036
    3.600    8.200    8.027
    3.650    8.200    8.023
    3.700    8.200    8.016
    3.750    8.200    8.012
    3.800    8.200    8.004
    3.850    8.200    7.999
    3.900    8.200    7.997
    3.950    8.200    7.998
    4.000    8.200    8.002
    4.050    8.200    8.004
    4.100    8.200    8.008
    4.150    8.200    8.009
    4.200    8.200    8.009
    4.250    8.200    8.008
    4.300    8.200    8.009
    4.350    8.200    8.006
    4.400    8.200    8.008
    4.450    8.200    8.011
    4.500    8.200    8.010
    4.550    8.200    8.007
    4.600    8.200    8.005
    4.650    8.200    8.006
    4.700    8.200    8.009
    4.750    8.200    8.008
    4.800    8.200    8.012
    4.850    8.200    8.013
    4.900    8.200    8.015
    4.950    8.200    8.011
    5.000    8.200    8.016
    5.050    8.200    8.026
    5.100    8.200    8.032
    5.150    8.200    8.038
    5.200    8.200    8.042
    5.250    8.200    8.043
    5.300    8.200    8.046
    5.350    8.200    8.050
    5.400    8.200    8.046
    5.450    8.200    8.044
    5.500    8.200    8.041
    5.550    8.200    8.040
    5.600    8.200    8.039
    5.650    8.200    8.038
    5.700    8.200    8.037
    5.750    8.200    8.036
    5.800    8.200    8.034
    5.850    8.200    8.033
    5.900    8.200    8.032
    5.950    8.200    8.031
    6.000    8.200    8.033
    6.050    8.200    8.029
    6.100    8.200    8.023
    6.150    8.200    8.022
    6.200    8.200    8.017
    6.250    8.200    8.011
    6.300    8.200    7.996
    6.350    8.200    7.984
    6.400    8.200    7.969
    6.450    8.200    7.959
    6.500    8.200    7.950
    6.550    8.200    7.927
    6.600    8.200    7.913
    6.650    8.200    7.889
    6.700    8.200    7.858
    6.750    8.200    7.837
    0.000    8.250    8.073
    0.050    8.250    8.073
    0.100    8.250    8.073
    0.150    8.250    8.073
    0.200    8.250    8.073
    0.250    8.250    8.073
    0.300    8.250    8.073
    0.350    8.250    8.073
    0.400    8.250    8.073
    0.450    8.250    8.073
    0.500    8.250    8.073
    0.550    8.250    8.073
    0.600    8.250    8.073
    0.650    8.250    8.073
    0.700    8.250    8.073
    0.750    8.250    8.073
    0.800    8.250    8.073
    0.850    8.250    8.073
    0.900    8.250    8.073
    0.950    8.250    8.073
    1.000    8.250    8.073
    1.050    8.250    8.073
    1.100    8.250    8.073
    1.150    8.250    8.073
    1.200    8.250    8.073
    1.250    8.250    8.073
    1.300    8.250    8.073
    1.350    8.250    8.073
    1.400    8.250    8.097
    1.450    8.250    8.104
    1.500    8.250    8.114
    1.550    8.250    8.114
    1.600    8.250    8.118
    1.650    8.250    8.129
    1.700    8.250    8.117
    1.750    8.250    8.124
    1.800    8.250    8.126
    1.850    8.250    8.129
    1.900    8.250    8.133
    1.950    8.250    8.134
    2.000    8.250    8.139
    2.050    8.250    8.141
    2.100    8.250    8.137
    2.150    8.250    8.139
    2.200    8.250    8.140
    2.250    8.250    8.145
    2.300    8.250    8.140
    2.350    8.250    8.139
    2.400    8.250    8.138
    2.450    8.250    8.137
    2.500    8.250    8.135
    2.550    8.250    8.130
    2.600    8.250    8.128
    2.650    8.250    8.122
    2.700    8.250    8.122
    2.750    8.250    8.117
    2.800    8.250    8.113
    2.850    8.250    8.108
    2.900    8.250    8.100
    2.950    8.250    8.101
    3.000    8.250    8.095
    3.050    8.250    8.094
    3.100    8.250    8.091
    3.150    8.250    8.088
    3.200    8.250    8.090
    3.250    8.250    8.088
    3.300    8.250    8.085
    3.350    8.250    8.079
    3.400    8.250    8.073
    3.450    8.250    8.075
    3.500    8.250    8.070
    3.550    8.250    8.055
    3.600    8.250    8.053
    3.650    8.250    8.041
    3.700    8.250    8.034
    3.750    8.250    8.030
    3.800    8.250    8.026
    3.850    8.250    8.022
    3.900    8.250    8.020
    3.950    8.250    8.021
    4.000    8.250    8.021
    4.050    8.250    8.022
    4.100    8.250    8.028
    4.150    8.250    8.031
    4.200    8.250    8.029
    4.250    8.250    8.032
    4.300    8.250    8.031
    4.350    8.250    8.030
    4.400    8.250    8.026
    4.450    8.250    8.029
    4.500    8.250    8.027
    4.550    8.250    8.028
    4.600    8.250    8.023
    4.650    8.250    8.026
    4.700    8.250    8.026
    4.750    8.250    8.026
    4.800    8.250    8.030
    4.850    8.250    8.031
    4.900    8.250    8.029
    4.950    8.250    8.031
    5.000    8.250    8.028
    5.050    8.250    8.035
    5.100    8.250    8.038
    5.150    8.250    8.042
    5.200    8.250    8.044
    5.250    8.250    8.047
    5.300    8.250    8.048
    5.350    8.250    8.048
    5.400    8.250    8.044
    5.450    8.250    8.043
    5.500    8.250    8.041
    5.550    8.250    8.040
    5.600    8.250    8.038
    5.650    8.250    8.037
    5.700    8.250    8.036
    5.750    8.250    8.034
    5.800    8.250    8.033
    5.850    8.250    8.032
    5.900    8.250    8.031
    5.950    8.250    8.030
    6.000    8.250    8.030
    6.050    8.250    8.029
    6.100    8.250    8.025
    6.150    8.250    8.024
    6.200    8.250    8.021
    6.250    8.250    8.012
    6.300    8.250    8.006
    6.350    8.250    7.994
    6.400    8.250    7.986
    6.450    8.250    7.975
    6.500    8.250    7.962
    6.550    8.250    7.952
    6.600    8.250    7.935
    6.650    8.250    7.918
    6.700    8.250    7.894
    6.750    8.250    7.874
    0.000    8.300    8.095
    0.050    8.300    8.095
    0.100    8.300    8.095
    0.150    8.300    8.095
    0.200    8.300    8.095
    0.250    8.300    8.095
    0.300    8.300    8.095
    0.350    8.300    8.095
    0.400    8.300    8.095
    0.450    8.300    8.095
    0.500    8.300    8.095
    0.550    8.300    8.095
    0.600    8.300    8.095
    0.650    8.300    8.095
    0.700    8.300    8.095
    0.750    8.300    8.095
    0.800    8.300    8.095
    0.850    8.300    8.095
    0.900    8.300    8.095
    0.950    8.300    8.095
    1.000    8.300    8.095
    1.050    8.300    8.095
    1.100    8.300    8.095
    1.150    8.300    8.095
    1.200    8.300    8.095
    1.250    8.300    8.095
    1.300    8.300    8.095
    1.350    8.300    8.095
    1.400    8.300    8.095
    1.450    8.300    8.104
    1.500    8.300    8.115
    1.550    8.300    8.122
    1.600    8.300    8.124
    1.650    8.300    8.129
    1.700    8.300    8.129
    1.750    8.300    8.130
    1.800    8.300    8.136
    1.850    8.300    8.139
    1.900    8.300    8.136
    1.950    8.300    8.143
    2.000    8.300    8.148
    2.050    8.300    8.149
    2.100    8.300    8.146
    2.150    8.300    8.143
    2.200    8.300    8.152
    2.250    8.300    8.151
    2.300    8.300    8.149
    2.350    8.300    8.146
    2.400    8.300    8.148
    2.450    8.300    8.145
    2.500    8.300    8.140
    2.550    8.300    8.137
    2.600    8.300    8.136
    2.650    8.300    8.130
    2.700    8.300    8.126
    2.750    8.300    8.122
    2.800    8.300    8.118
    2.850    8.300    8.114
    2.900    8.300    8.111
    2.950    8.300    8.107
    3.000    8.300    8.104
    3.050    8.300    8.105
    3.100    8.300    8.102
    3.150    8.300    8.099
    3.200    8.300    8.100
    3.250    8.300    8.099
    3.300    8.300    8.093
    3.350    8.300    8.092
    3.400    8.300    8.089
    3.450    8.300    8.087
    3.500    8.300    8.079
    3.550    8.300    8.077
    3.600    8.300    8.068
    3.650    8.300    8.057
    3.700    8.300    8.050
    3.750    8.300    8.049
    3.800    8.300    8.044
    3.850    8.300    8.037
    3.900    8.300    8.042
    3.950    8.300    8.039
    4.000    8.300    8.038
    4.050    8.300    8.043
    4.100    8.300    8.045
    4.150    8.300    8.042
    4.200    8.300    8.045
    4.250    8.300    8.047
    4.300    8.300    8.048
    4.350    8.300    8.047
    4.400    8.300    8.042
    4.450    8.300    8.042
    4.500    8.300    8.042
    4.550    8.300    8.039
    4.600    8.300    8.042
    4.650    8.300    8.039
    4.700    8.300    8.039
    4.750    8.300    8.041
    4.800    8.300    8.040
    4.850    8.300    8.043
    4.900    8.300    8.042
    4.950    8.300    8.040
    5.000    8.300    8.041
    5.050    8.300    8.040
    5.100    8.300    8.042
    5.150    8.300    8.044
    5.200    8.300    8.044
    5.250    8.300    8.045
    5.300    8.300    8.045
    5.350    8.300    8.045
    5.400    8.300    8.044
    5.450    8.300    8.043
    5.500    8.300    8.041
    5.550    8.300    8.039
    5.600    8.300    8.037
    5.650    8.300    8.036
    5.700    8.300    8.034
    5.750    8.300    8.033
    5.800    8.300    8.031
    5.850    8.300    8.030
    5.900    8.300    8.029
    5.950    8.300    8.028
    6.000    8.300    8.028
    6.050    8.300    8.027
    6.100    8.300    8.026
    6.150    8.300    8.023
    6.200    8.300    8.022
    6.250    8.300    8.018
    6.300    8.300    8.010
    6.350    8.300    8.004
    6.400    8.300    7.998
    6.450    8.300    7.986
    6.500    8.300    7.979
    6.550    8.300    7.972
    6.600    8.300    7.963
    6.650    8.300    7.936
    6.700    8.300    7.919
    6.750    8.300    7.911
    0.000    8.350    8.089
    0.050    8.350    8.089
    0.100    8.350    8.089
    0.150    8.350    8.089
    0.200    8.350    8.089
    0.250    8.350    8.089
    0.300    8.350    8.089
    0.350    8.350    8.089
    0.400    8.350    8.089
    0.450    8.350    8.089
    0.500    8.350    8.089
    0.550    8.350    8.089
    0.600    8.350    8.089
    0.650    8.350    8.089
    0.700    8.350    8.089
    0.750    8.350    8.089
    0.800    8.350    8.089
    0.850    8.350    8.089
    0.900    8.350    8.089
    0.950    8.350    8.089
    1.000    8.350    8.089
    1.050    8.350    8.089
    1.100    8.350    8.089
    1.150    8.350    8.089
    1.200    8.350    8.089
    1.250    8.350    8.089
    1.300    8.350    8.089
    1.350    8.350    8.089
    1.400    8.350    8.089
    1.450    8.350    8.105
    1.500    8.350    8.116
    1.550    8.350    8.122
    1.600    8.350    8.127
    1.650    8.350    8.127
    1.700    8.350    8.135
    1.750    8.350    8.141
    1.800    8.350    8.139
    1.850    8.350    8.142
    1.900    8.350    8.142
    1.950    8.350    8.149
    2.000    8.350    8.145
    2.050    8.350    8.148
    2.100    8.350    8.156
    2.150    8.350    8.158
    2.200    8.350    8.152
    2.250    8.350    8.155
    2.300    8.350    8.151
    2.350    8.350    8.151
    2.400    8.350    8.152
    2.450    8.350    8.150
    2.500    8.350    8.147
    2.550    8.350    8.144
    2.600    8.350    8.139
    2.650    8.350    8.136
    2.700    8.350    8.132
    2.750    8.350    8.129
    2.800    8.350    8.125
    2.850    8.350    8.122
    2.900    8.350    8.118
    2.950    8.350    8.116
    3.000    8.350    8.112
    3.050    8.350    8.110
    3.100    8.350    8.108
    3.150    8.350    8.106
    3.200    8.350    8.104
    3.250    8.350    8.102
    3.300    8.350    8.101
    3.350    8.350    8.100
    3.400    8.350    8.099
    3.450    8.350    8.095
    3.500    8.350    8.092
    3.550    8.350    8.083
    3.600    8.350    8.079
    3.650    8.350    8.071
    3.700    8.350    8.065
    3.750    8.350    8.060
    3.800    8.350    8.060
    3.850    8.350    8.056
    3.900    8.350    8.054
    3.950    8.350    8.056
    4.000    8.350    8.052
    4.050    8.350    8.052
    4.100    8.350    8.050
    4.150    8.350    8.049
    4.200    8.350    8.048
    4.250    8.350    8.052
    4.300    8.350    8.054
    4.350    8.350    8.051
    4.400    8.350    8.052
    4.450    8.350    8.055
    4.500    8.350    8.053
    4.550    8.350    8.050
    4.600    8.350    8.049
    4.650    8.350    8.050
    4.700    8.350    8.053
    4.750    8.350    8.050
    4.800    8.350    8.049
    4.850    8.350    8.048
    4.900    8.350    8.048
    4.950    8.350    8.048
    5.000    8.350    8.046
    5.050    8.350    8.044
    5.100    8.350    8.043
    5.150    8.350    8.044
    5.200    8.350    8.044
    5.250    8.350    8.044
    5.300    8.350    8.044
    5.350    8.350    8.044
    5.400    8.350    8.043
    5.450    8.350    8.041
    5.500    8.350    8.040
    5.550    8.350    8.038
    5.600    8.350    8.036
    5.650    8.350    8.035
    5.700    8.350    8.034
    5.750    8.350    8.031
    5.800    8.350    8.028
    5.850    8.350    8.026
    5.900    8.350    8.026
    5.950    8.350    8.027
    6.000    8.350    8.026
    6.050    8.350    8.026
    6.100    8.350    8.025
    6.150    8.350    8.023
    6.200    8.350    8.021
    6.250    8.350    8.020
    6.300    8.350    8.013
    6.350    8.350    8.009
    6.400    8.350    8.004
    6.450    8.350    7.997
    6.500    8.350    7.992
    6.550    8.350    7.983
    6.600    8.350    7.978
    6.650    8.350    7.962
    6.700    8.350    7.954
    6.750    8.350    7.941
    0.000    8.400    8.122
    0.050    8.400    8.122
    0.100    8.400    8.122
    0.150    8.400    8.122
    0.200    8.400    8.122
    0.250    8.400    8.122
    0.300    8.400    8.122
    0.350    8.400    8.122
    0.400    8.400    8.122
    0.450    8.400    8.122
    0.500    8.400    8.122
    0.550    8.400    8.122
    0.600    8.400    8.122
    0.650    8.400    8.122
    0.700    8.400    8.122
    0.750    8.400    8.122
    0.800    8.400    8.122
    0.850    8.400    8.122
    0.900    8.400    8.122
    0.950    8.400    8.122
    1.000    8.400    8.122
    1.050    8.400    8.122
    1.100    8.400    8.122
    1.150    8.400    8.122
    1.200    8.400    8.122
    1.250    8.400    8.122
    1.300    8.400    8.122
    1.350    8.400    8.122
    1.400    8.400    8.122
    1.450    8.400    8.122
    1.500    8.400    8.122
    1.550    8.400    8.122
    1.600    8.400    8.122
    1.650    8.400    8.132
    1.700    8.400    8.140
    1.750    8.400    8.140
    1.800    8.400    8.145
    1.850    8.400    8.147
    1.900    8.400    8.155
    1.950    8.400    8.149
    2.000    8.400    8.148
    2.050    8.400    8.155
    2.100    8.400    8.153
    2.150    8.400    8.160
    2.200    8.400    8.156
    2.250    8.400    8.159
    2.300    8.400    8.152
    2.350    8.400    8.152
    2.400    8.400    8.153
    2.450    8.400    8.154
    2.500    8.400    8.144
    2.550    8.400    8.148
    2.600    8.400    8.144
    2.650    8.400    8.141
    2.700    8.400    8.137
    2.750    8.400    8.134
    2.800    8.400    8.131
    2.850    8.400    8.128
    2.900    8.400    8.126
    2.950    8.400    8.123
    3.000    8.400    8.122
    3.050    8.400    8.118
    3.100    8.400    8.116
    3.150    8.400    8.112
    3.200    8.400    8.110
    3.250    8.400    8.108
    3.300    8.400    8.107
    3.350    8.400    8.105
    3.400    8.400    8.105
    3.450    8.400    8.102
    3.500    8.400    8.099
    3.550    8.400    8.096
    3.600    8.400    8.085
    3.650    8.400    8.079
    3.700    8.400    8.069
    3.750    8.400    8.064
    3.800    8.400    8.060
    3.850    8.400    8.061
    3.900    8.400    8.060
    3.950    8.400    8.059
    4.000    8.400    8.059
    4.050    8.400    8.062
    4.100    8.400    8.058
    4.150    8.400    8.054
    4.200    8.400    8.053
    4.250    8.400    8.053
    4.300    8.400    8.054
    4.350    8.400    8.058
    4.400    8.400    8.056
    4.450    8.400    8.061
    4.500    8.400    8.061
    4.550    8.400    8.060
    4.600    8.400    8.061
    4.650    8.400    8.061
    4.700    8.400    8.060
    4.750    8.400    8.057
    4.800    8.400    8.057
    4.850    8.400    8.055
    4.900    8.400    8.054
    4.950    8.400    8.050
    5.000    8.400    8.048
    5.050    8.400    8.046
    5.100    8.400    8.045
    5.150    8.400    8.044
    5.200    8.400    8.044
    5.250    8.400    8.044
    5.300    8.400    8.043
    5.350    8.400    8.042
    5.400    8.400    8.041
    5.450    8.400    8.040
    5.500    8.400    8.038
    5.550    8.400    8.037
    5.600    8.400    8.035
    5.650    8.400    8.033
    5.700    8.400    8.031
    5.750    8.400    8.024
    5.800    8.400    8.023
    5.850    8.400    8.021
    5.900    8.400    8.023
    5.950    8.400    8.023
    6.000    8.400    8.025
    6.050    8.400    8.025
    6.100    8.400    8.024
    6.150    8.400    8.023
    6.200    8.400    8.021
    6.250    8.400    8.017
    6.300    8.400    8.014
    6.350    8.400    8.010
    6.400    8.400    8.005
    6.450    8.400    8.001
    6.500    8.400    7.998
    6.550    8.400    7.994
    6.600    8.400    7.988
    6.650    8.400    7.984
    6.700    8.400    7.976
    6.750    8.400    7.962
