# Supplementary material for: Application of different building representation techniques in HEC-RAS 2-D for urban flood modeling using the Toce River experimental case
Source: PeerJ. 2021 Jul 2;9:e11667. doi: 10.7717/peerj.11667 (PMC8256810; doi:10.7717/peerj.11667)
Supplement: Supplemental Information 1 — The raw input data for HEC-RAS modeling was obtained from G. Testa, D. Zuccala, F. Alcrudo, J. Mulet and S. Soares-Frazao, “Flash flood flow experiment in a simplified urban district” Journal of Hydraulic research, 2007, VOL 45 Extra Issue, 37-44 DOI: 10.1080/00221686.2007.9521831. [file peerj-09-11667-s001.zip › SHORT_TOCE_ORI.DAT]

    6.900    2.000    7.997
    6.950    2.000    8.000
    6.800    2.050    7.997
    6.850    2.050    7.999
    6.900    2.050    8.002
    6.950    2.050    8.009
    6.700    2.100    7.998
    6.750    2.100    8.000
    6.800    2.100    8.002
    6.850    2.100    8.005
    6.900    2.100    8.007
    6.950    2.100    8.010
    6.550    2.150    7.996
    6.600    2.150    7.998
    6.650    2.150    8.000
    6.700    2.150    8.003
    6.750    2.150    8.005
    6.800    2.150    8.007
    6.850    2.150    8.010
    6.900    2.150    8.013
    6.950    2.150    8.015
    6.450    2.200    7.999
    6.500    2.200    8.000
    6.550    2.200    8.001
    6.600    2.200    8.003
    6.650    2.200    8.005
    6.700    2.200    8.007
    6.750    2.200    8.010
    6.800    2.200    8.012
    6.850    2.200    8.015
    6.900    2.200    8.018
    6.950    2.200    8.020
    6.350    2.250    8.002
    6.400    2.250    8.003
    6.450    2.250    8.004
    6.500    2.250    8.004
    6.550    2.250    8.005
    6.600    2.250    8.007
    6.650    2.250    8.009
    6.700    2.250    8.012
    6.750    2.250    8.014
    6.800    2.250    8.017
    6.850    2.250    8.019
    6.900    2.250    8.020
    6.950    2.250    8.021
    6.200    2.300    7.997
    6.250    2.300    8.003
    6.300    2.300    8.007
    6.350    2.300    8.008
    6.400    2.300    8.009
    6.450    2.300    8.009
    6.500    2.300    8.009
    6.550    2.300    8.009
    6.600    2.300    8.011
    6.650    2.300    8.014
    6.700    2.300    8.016
    6.750    2.300    8.018
    6.800    2.300    8.019
    6.850    2.300    8.021
    6.900    2.300    8.022
    6.950    2.300    8.023
    6.050    2.350    7.991
    6.100    2.350    7.998
    6.150    2.350    8.002
    6.200    2.350    8.005
    6.250    2.350    8.007
    6.300    2.350    8.009
    6.350    2.350    8.011
    6.400    2.350    8.012
    6.450    2.350    8.013
    6.500    2.350    8.013
    6.550    2.350    8.014
    6.600    2.350    8.015
    6.650    2.350    8.016
    6.700    2.350    8.018
    6.750    2.350    8.019
    6.800    2.350    8.021
    6.850    2.350    8.022
    6.900    2.350    8.024
    6.950    2.350    8.024
    5.900    2.400    7.996
    5.950    2.400    7.995
    6.000    2.400    7.998
    6.050    2.400    8.001
    6.100    2.400    8.003
    6.150    2.400    8.005
    6.200    2.400    8.007
    6.250    2.400    8.009
    6.300    2.400    8.010
    6.350    2.400    8.012
    6.400    2.400    8.013
    6.450    2.400    8.013
    6.500    2.400    8.014
    6.550    2.400    8.015
    6.600    2.400    8.016
    6.650    2.400    8.017
    6.700    2.400    8.019
    6.750    2.400    8.021
    6.800    2.400    8.022
    6.850    2.400    8.024
    6.900    2.400    8.025
    6.950    2.400    8.026
    5.800    2.450    7.994
    5.850    2.450    7.997
    5.900    2.450    7.998
    5.950    2.450    8.000
    6.000    2.450    8.002
    6.050    2.450    8.004
    6.100    2.450    8.006
    6.150    2.450    8.007
    6.200    2.450    8.008
    6.250    2.450    8.009
    6.300    2.450    8.011
    6.350    2.450    8.012
    6.400    2.450    8.013
    6.450    2.450    8.014
    6.500    2.450    8.015
    6.550    2.450    8.015
    6.600    2.450    8.017
    6.650    2.450    8.018
    6.700    2.450    8.020
    6.750    2.450    8.022
    6.800    2.450    8.023
    6.850    2.450    8.025
    6.900    2.450    8.026
    6.950    2.450    8.026
    5.650    2.500    7.995
    5.700    2.500    7.996
    5.750    2.500    7.998
    5.800    2.500    8.000
    5.850    2.500    8.002
    5.900    2.500    8.002
    5.950    2.500    8.004
    6.000    2.500    8.005
    6.050    2.500    8.005
    6.100    2.500    8.006
    6.150    2.500    8.007
    6.200    2.500    8.008
    6.250    2.500    8.010
    6.300    2.500    8.012
    6.350    2.500    8.013
    6.400    2.500    8.014
    6.450    2.500    8.015
    6.500    2.500    8.015
    6.550    2.500    8.016
    6.600    2.500    8.017
    6.650    2.500    8.018
    6.700    2.500    8.020
    6.750    2.500    8.022
    6.800    2.500    8.023
    6.850    2.500    8.025
    6.900    2.500    8.026
    6.950    2.500    8.026
    5.500    2.550    7.994
    5.550    2.550    7.994
    5.600    2.550    7.996
    5.650    2.550    7.999
    5.700    2.550    8.001
    5.750    2.550    8.003
    5.800    2.550    8.004
    5.850    2.550    8.006
    5.900    2.550    8.006
    5.950    2.550    8.007
    6.000    2.550    8.007
    6.050    2.550    8.006
    6.100    2.550    8.006
    6.150    2.550    8.007
    6.200    2.550    8.009
    6.250    2.550    8.011
    6.300    2.550    8.013
    6.350    2.550    8.014
    6.400    2.550    8.015
    6.450    2.550    8.016
    6.500    2.550    8.016
    6.550    2.550    8.016
    6.600    2.550    8.017
    6.650    2.550    8.018
    6.700    2.550    8.019
    6.750    2.550    8.021
    6.800    2.550    8.023
    6.850    2.550    8.024
    6.900    2.550    8.026
    6.950    2.550    8.026
    5.350    2.600    7.995
    5.400    2.600    7.994
    5.450    2.600    7.994
    5.500    2.600    7.996
    5.550    2.600    7.998
    5.600    2.600    8.001
    5.650    2.600    8.004
    5.700    2.600    8.006
    5.750    2.600    8.008
    5.800    2.600    8.009
    5.850    2.600    8.009
    5.900    2.600    8.009
    5.950    2.600    8.008
    6.000    2.600    8.008
    6.050    2.600    8.007
    6.100    2.600    8.007
    6.150    2.600    8.009
    6.200    2.600    8.010
    6.250    2.600    8.012
    6.300    2.600    8.013
    6.350    2.600    8.015
    6.400    2.600    8.015
    6.450    2.600    8.016
    6.500    2.600    8.016
    6.550    2.600    8.017
    6.600    2.600    8.017
    6.650    2.600    8.018
    6.700    2.600    8.019
    6.750    2.600    8.020
    6.800    2.600    8.022
    6.850    2.600    8.023
    6.900    2.600    8.025
    6.950    2.600    8.025
    5.200    2.650    7.999
    5.250    2.650    7.998
    5.300    2.650    7.997
    5.350    2.650    7.996
    5.400    2.650    7.996
    5.450    2.650    7.998
    5.500    2.650    8.001
    5.550    2.650    8.003
    5.600    2.650    8.006
    5.650    2.650    8.008
    5.700    2.650    8.010
    5.750    2.650    8.011
    5.800    2.650    8.012
    5.850    2.650    8.011
    5.900    2.650    8.011
    5.950    2.650    8.010
    6.000    2.650    8.009
    6.050    2.650    8.009
    6.100    2.650    8.009
    6.150    2.650    8.010
    6.200    2.650    8.011
    6.250    2.650    8.013
    6.300    2.650    8.014
    6.350    2.650    8.015
    6.400    2.650    8.015
    6.450    2.650    8.016
    6.500    2.650    8.016
    6.550    2.650    8.017
    6.600    2.650    8.017
    6.650    2.650    8.017
    6.700    2.650    8.018
    6.750    2.650    8.020
    6.800    2.650    8.021
    6.850    2.650    8.022
    6.900    2.650    8.023
    6.950    2.650    8.024
    5.100    2.700    7.999
    5.150    2.700    8.000
    5.200    2.700    8.000
    5.250    2.700    7.999
    5.300    2.700    8.000
    5.350    2.700    8.001
    5.400    2.700    8.003
    5.450    2.700    8.004
    5.500    2.700    8.006
    5.550    2.700    8.008
    5.600    2.700    8.010
    5.650    2.700    8.012
    5.700    2.700    8.013
    5.750    2.700    8.014
    5.800    2.700    8.014
    5.850    2.700    8.013
    5.900    2.700    8.013
    5.950    2.700    8.012
    6.000    2.700    8.011
    6.050    2.700    8.010
    6.100    2.700    8.011
    6.150    2.700    8.012
    6.200    2.700    8.013
    6.250    2.700    8.014
    6.300    2.700    8.015
    6.350    2.700    8.015
    6.400    2.700    8.016
    6.450    2.700    8.016
    6.500    2.700    8.016
    6.550    2.700    8.017
    6.600    2.700    8.017
    6.650    2.700    8.017
    6.700    2.700    8.018
    6.750    2.700    8.019
    6.800    2.700    8.020
    6.850    2.700    8.021
    6.900    2.700    8.022
    6.950    2.700    8.022
    4.900    2.750    8.005
    4.950    2.750    8.005
    5.000    2.750    8.006
    5.050    2.750    8.001
    5.100    2.750    8.002
    5.150    2.750    8.003
    5.200    2.750    8.005
    5.250    2.750    8.006
    5.300    2.750    8.007
    5.350    2.750    8.008
    5.400    2.750    8.009
    5.450    2.750    8.010
    5.500    2.750    8.012
    5.550    2.750    8.013
    5.600    2.750    8.014
    5.650    2.750    8.015
    5.700    2.750    8.015
    5.750    2.750    8.015
    5.800    2.750    8.015
    5.850    2.750    8.015
    5.900    2.750    8.014
    5.950    2.750    8.013
    6.000    2.750    8.013
    6.050    2.750    8.012
    6.100    2.750    8.012
    6.150    2.750    8.013
    6.200    2.750    8.014
    6.250    2.750    8.015
    6.300    2.750    8.016
    6.350    2.750    8.017
    6.400    2.750    8.017
    6.450    2.750    8.017
    6.500    2.750    8.016
    6.550    2.750    8.017
    6.600    2.750    8.017
    6.650    2.750    8.017
    6.700    2.750    8.017
    6.750    2.750    8.018
    6.800    2.750    8.018
    6.850    2.750    8.019
    6.900    2.750    8.020
    6.950    2.750    8.020
    4.800    2.800    8.005
    4.850    2.800    8.005
    4.900    2.800    8.006
    4.950    2.800    8.007
    5.000    2.800    8.008
    5.050    2.800    8.008
    5.100    2.800    8.007
    5.150    2.800    8.009
    5.200    2.800    8.010
    5.250    2.800    8.010
    5.300    2.800    8.011
    5.350    2.800    8.012
    5.400    2.800    8.013
    5.450    2.800    8.014
    5.500    2.800    8.015
    5.550    2.800    8.015
    5.600    2.800    8.016
    5.650    2.800    8.016
    5.700    2.800    8.016
    5.750    2.800    8.017
    5.800    2.800    8.017
    5.850    2.800    8.016
    5.900    2.800    8.016
    5.950    2.800    8.015
    6.000    2.800    8.015
    6.050    2.800    8.014
    6.100    2.800    8.014
    6.150    2.800    8.015
    6.200    2.800    8.016
    6.250    2.800    8.017
    6.300    2.800    8.018
    6.350    2.800    8.018
    6.400    2.800    8.018
    6.450    2.800    8.018
    6.500    2.800    8.017
    6.550    2.800    8.017
    6.600    2.800    8.017
    6.650    2.800    8.017
    6.700    2.800    8.017
    6.750    2.800    8.017
    6.800    2.800    8.017
    6.850    2.800    8.017
    6.900    2.800    8.018
    6.950    2.800    8.018
    4.650    2.850    8.002
    4.700    2.850    8.005
    4.750    2.850    8.005
    4.800    2.850    8.006
    4.850    2.850    8.006
    4.900    2.850    8.007
    4.950    2.850    8.008
    5.000    2.850    8.009
    5.050    2.850    8.010
    5.100    2.850    8.010
    5.150    2.850    8.013
    5.200    2.850    8.014
    5.250    2.850    8.015
    5.300    2.850    8.016
    5.350    2.850    8.017
    5.400    2.850    8.017
    5.450    2.850    8.017
    5.500    2.850    8.017
    5.550    2.850    8.018
    5.600    2.850    8.018
    5.650    2.850    8.018
    5.700    2.850    8.018
    5.750    2.850    8.018
    5.800    2.850    8.018
    5.850    2.850    8.018
    5.900    2.850    8.017
    5.950    2.850    8.017
    6.000    2.850    8.016
    6.050    2.850    8.016
    6.100    2.850    8.016
    6.150    2.850    8.016
    6.200    2.850    8.017
    6.250    2.850    8.018
    6.300    2.850    8.019
    6.350    2.850    8.019
    6.400    2.850    8.019
    6.450    2.850    8.019
    6.500    2.850    8.019
    6.550    2.850    8.018
    6.600    2.850    8.018
    6.650    2.850    8.017
    6.700    2.850    8.017
    6.750    2.850    8.016
    6.800    2.850    8.016
    6.850    2.850    8.016
    6.900    2.850    8.016
    6.950    2.850    8.016
    4.550    2.900    8.007
    4.600    2.900    8.006
    4.650    2.900    7.997
    4.700    2.900    8.006
    4.750    2.900    8.006
    4.800    2.900    8.007
    4.850    2.900    8.007
    4.900    2.900    8.008
    4.950    2.900    8.009
    5.000    2.900    8.011
    5.050    2.900    8.011
    5.100    2.900    8.013
    5.150    2.900    8.016
    5.200    2.900    8.017
    5.250    2.900    8.018
    5.300    2.900    8.018
    5.350    2.900    8.019
    5.400    2.900    8.019
    5.450    2.900    8.019
    5.500    2.900    8.019
    5.550    2.900    8.019
    5.600    2.900    8.019
    5.650    2.900    8.019
    5.700    2.900    8.019
    5.750    2.900    8.019
    5.800    2.900    8.019
    5.850    2.900    8.019
    5.900    2.900    8.019
    5.950    2.900    8.019
    6.000    2.900    8.018
    6.050    2.900    8.018
    6.100    2.900    8.018
    6.150    2.900    8.018
    6.200    2.900    8.019
    6.250    2.900    8.019
    6.300    2.900    8.020
    6.350    2.900    8.020
    6.400    2.900    8.020
    6.450    2.900    8.020
    6.500    2.900    8.019
    6.550    2.900    8.019
    6.600    2.900    8.019
    6.650    2.900    8.018
    6.700    2.900    8.017
    6.750    2.900    8.017
    6.800    2.900    8.016
    6.850    2.900    8.015
    6.900    2.900    8.014
    6.950    2.900    8.013
    4.450    2.950    8.003
    4.500    2.950    8.004
    4.550    2.950    8.005
    4.600    2.950    8.004
    4.650    2.950    8.004
    4.700    2.950    8.007
    4.750    2.950    8.007
    4.800    2.950    8.008
    4.850    2.950    8.008
    4.900    2.950    8.009
    4.950    2.950    8.010
    5.000    2.950    8.013
    5.050    2.950    8.015
    5.100    2.950    8.017
    5.150    2.950    8.018
    5.200    2.950    8.019
    5.250    2.950    8.020
    5.300    2.950    8.020
    5.350    2.950    8.020
    5.400    2.950    8.020
    5.450    2.950    8.020
    5.500    2.950    8.020
    5.550    2.950    8.021
    5.600    2.950    8.021
    5.650    2.950    8.021
    5.700    2.950    8.021
    5.750    2.950    8.021
    5.800    2.950    8.021
    5.850    2.950    8.021
    5.900    2.950    8.021
    5.950    2.950    8.021
    6.000    2.950    8.020
    6.050    2.950    8.020
    6.100    2.950    8.020
    6.150    2.950    8.020
    6.200    2.950    8.020
    6.250    2.950    8.020
    6.300    2.950    8.021
    6.350    2.950    8.021
    6.400    2.950    8.021
    6.450    2.950    8.020
    6.500    2.950    8.020
    6.550    2.950    8.020
    6.600    2.950    8.020
    6.650    2.950    8.019
    6.700    2.950    8.018
    6.750    2.950    8.017
    6.800    2.950    8.015
    6.850    2.950    8.013
    6.900    2.950    8.012
    6.950    2.950    8.013
    4.350    3.000    7.914
    4.400    3.000    7.993
    4.450    3.000    8.001
    4.500    3.000    8.004
    4.550    3.000    8.006
    4.600    3.000    8.005
    4.650    3.000    8.006
    4.700    3.000    8.007
    4.750    3.000    8.008
    4.800    3.000    8.009
    4.850    3.000    8.010
    4.900    3.000    8.011
    4.950    3.000    8.013
    5.000    3.000    8.015
    5.050    3.000    8.017
    5.100    3.000    8.018
    5.150    3.000    8.020
    5.200    3.000    8.021
    5.250    3.000    8.021
    5.300    3.000    8.021
    5.350    3.000    8.021
    5.400    3.000    8.021
    5.450    3.000    8.021
    5.500    3.000    8.021
    5.550    3.000    8.022
    5.600    3.000    8.022
    5.650    3.000    8.023
    5.700    3.000    8.024
    5.750    3.000    8.024
    5.800    3.000    8.024
    5.850    3.000    8.024
    5.900    3.000    8.024
    5.950    3.000    8.023
    6.000    3.000    8.022
    6.050    3.000    8.022
    6.100    3.000    8.021
    6.150    3.000    8.021
    6.200    3.000    8.021
    6.250    3.000    8.021
    6.300    3.000    8.021
    6.350    3.000    8.021
    6.400    3.000    8.021
    6.450    3.000    8.021
    6.500    3.000    8.021
    6.550    3.000    8.020
    6.600    3.000    8.020
    6.650    3.000    8.019
    6.700    3.000    8.018
    6.750    3.000    8.016
    6.800    3.000    8.014
    6.850    3.000    8.011
    6.900    3.000    8.011
    6.950    3.000    8.006
    4.250    3.050    7.866
    4.300    3.050    7.892
    4.350    3.050    7.939
    4.400    3.050    7.994
    4.450    3.050    8.001
    4.500    3.050    8.005
    4.550    3.050    8.007
    4.600    3.050    8.007
    4.650    3.050    8.008
    4.700    3.050    8.009
    4.750    3.050    8.010
    4.800    3.050    8.011
    4.850    3.050    8.012
    4.900    3.050    8.014
    4.950    3.050    8.015
    5.000    3.050    8.016
    5.050    3.050    8.018
    5.100    3.050    8.019
    5.150    3.050    8.021
    5.200    3.050    8.022
    5.250    3.050    8.022
    5.300    3.050    8.022
    5.350    3.050    8.022
    5.400    3.050    8.022
    5.450    3.050    8.022
    5.500    3.050    8.022
    5.550    3.050    8.023
    5.600    3.050    8.024
    5.650    3.050    8.025
    5.700    3.050    8.026
    5.750    3.050    8.027
    5.800    3.050    8.027
    5.850    3.050    8.027
    5.900    3.050    8.027
    5.950    3.050    8.026
    6.000    3.050    8.025
    6.050    3.050    8.024
    6.100    3.050    8.023
    6.150    3.050    8.022
    6.200    3.050    8.022
    6.250    3.050    8.022
    6.300    3.050    8.022
    6.350    3.050    8.022
    6.400    3.050    8.022
    6.450    3.050    8.022
    6.500    3.050    8.021
    6.550    3.050    8.020
    6.600    3.050    8.020
    6.650    3.050    8.018
    6.700    3.050    8.017
    6.750    3.050    8.014
    6.800    3.050    8.011
    6.850    3.050    8.011
    6.900    3.050    8.008
    6.950    3.050    7.999
    4.150    3.100    7.858
    4.200    3.100    7.871
    4.250    3.100    7.890
    4.300    3.100    7.913
    4.350    3.100    7.948
    4.400    3.100    7.995
    4.450    3.100    8.002
    4.500    3.100    8.006
    4.550    3.100    8.008
    4.600    3.100    8.009
    4.650    3.100    8.009
    4.700    3.100    8.010
    4.750    3.100    8.012
    4.800    3.100    8.013
    4.850    3.100    8.014
    4.900    3.100    8.015
    4.950    3.100    8.016
    5.000    3.100    8.017
    5.050    3.100    8.019
    5.100    3.100    8.020
    5.150    3.100    8.022
    5.200    3.100    8.023
    5.250    3.100    8.023
    5.300    3.100    8.023
    5.350    3.100    8.023
    5.400    3.100    8.023
    5.450    3.100    8.023
    5.500    3.100    8.024
    5.550    3.100    8.025
    5.600    3.100    8.026
    5.650    3.100    8.027
    5.700    3.100    8.028
    5.750    3.100    8.029
    5.800    3.100    8.030
    5.850    3.100    8.030
    5.900    3.100    8.029
    5.950    3.100    8.028
    6.000    3.100    8.027
    6.050    3.100    8.026
    6.100    3.100    8.025
    6.150    3.100    8.024
    6.200    3.100    8.024
    6.250    3.100    8.023
    6.300    3.100    8.023
    6.350    3.100    8.023
    6.400    3.100    8.023
    6.450    3.100    8.022
    6.500    3.100    8.021
    6.550    3.100    8.020
    6.600    3.100    8.019
    6.650    3.100    8.017
    6.700    3.100    8.015
    6.750    3.100    8.012
    6.800    3.100    8.016
    6.850    3.100    8.007
    6.900    3.100    8.001
    6.950    3.100    7.983
    4.050    3.150    7.856
    4.100    3.150    7.866
    4.150    3.150    7.879
    4.200    3.150    7.892
    4.250    3.150    7.910
    4.300    3.150    7.932
    4.350    3.150    7.957
    4.400    3.150    7.982
    4.450    3.150    8.004
    4.500    3.150    8.007
    4.550    3.150    8.009
    4.600    3.150    8.011
    4.650    3.150    8.011
    4.700    3.150    8.012
    4.750    3.150    8.013
    4.800    3.150    8.013
    4.850    3.150    8.014
    4.900    3.150    8.015
    4.950    3.150    8.017
    5.000    3.150    8.018
    5.050    3.150    8.020
    5.100    3.150    8.021
    5.150    3.150    8.022
    5.200    3.150    8.023
    5.250    3.150    8.024
    5.300    3.150    8.024
    5.350    3.150    8.024
    5.400    3.150    8.024
    5.450    3.150    8.024
    5.500    3.150    8.025
    5.550    3.150    8.026
    5.600    3.150    8.028
    5.650    3.150    8.029
    5.700    3.150    8.030
    5.750    3.150    8.031
    5.800    3.150    8.032
    5.850    3.150    8.032
    5.900    3.150    8.032
    5.950    3.150    8.031
    6.000    3.150    8.030
    6.050    3.150    8.028
    6.100    3.150    8.027
    6.150    3.150    8.026
    6.200    3.150    8.025
    6.250    3.150    8.025
    6.300    3.150    8.024
    6.350    3.150    8.024
    6.400    3.150    8.023
    6.450    3.150    8.022
    6.500    3.150    8.021
    6.550    3.150    8.020
    6.600    3.150    8.018
    6.650    3.150    8.015
    6.700    3.150    8.012
    6.750    3.150    8.007
    6.800    3.150    8.006
    6.850    3.150    7.999
    6.900    3.150    7.986
    6.950    3.150    7.969
    3.950    3.200    7.856
    4.000    3.200    7.865
    4.050    3.200    7.876
    4.100    3.200    7.886
    4.150    3.200    7.899
    4.200    3.200    7.913
    4.250    3.200    7.929
    4.300    3.200    7.946
    4.350    3.200    7.965
    4.400    3.200    7.983
    4.450    3.200    8.005
    4.500    3.200    8.009
    4.550    3.200    8.009
    4.600    3.200    8.010
    4.650    3.200    8.011
    4.700    3.200    8.012
    4.750    3.200    8.013
    4.800    3.200    8.014
    4.850    3.200    8.015
    4.900    3.200    8.016
    4.950    3.200    8.017
    5.000    3.200    8.019
    5.050    3.200    8.020
    5.100    3.200    8.022
    5.150    3.200    8.023
    5.200    3.200    8.024
    5.250    3.200    8.024
    5.300    3.200    8.025
    5.350    3.200    8.025
    5.400    3.200    8.025
    5.450    3.200    8.025
    5.500    3.200    8.026
    5.550    3.200    8.027
    5.600    3.200    8.029
    5.650    3.200    8.030
    5.700    3.200    8.032
    5.750    3.200    8.033
    5.800    3.200    8.033
    5.850    3.200    8.034
    5.900    3.200    8.034
    5.950    3.200    8.033
    6.000    3.200    8.032
    6.050    3.200    8.031
    6.100    3.200    8.029
    6.150    3.200    8.028
    6.200    3.200    8.027
    6.250    3.200    8.026
    6.300    3.200    8.025
    6.350    3.200    8.024
    6.400    3.200    8.023
    6.450    3.200    8.022
    6.500    3.200    8.021
    6.550    3.200    8.019
    6.600    3.200    8.017
    6.650    3.200    8.014
    6.700    3.200    8.011
    6.750    3.200    8.008
    6.800    3.200    7.997
    6.850    3.200    7.989
    6.900    3.200    7.969
    6.950    3.200    7.952
    3.800    3.250    7.853
    3.850    3.250    7.860
    3.900    3.250    7.867
    3.950    3.250    7.876
    4.000    3.250    7.885
    4.050    3.250    7.897
    4.100    3.250    7.908
    4.150    3.250    7.919
    4.200    3.250    7.931
    4.250    3.250    7.944
    4.300    3.250    7.958
    4.350    3.250    7.972
    4.400    3.250    7.987
    4.450    3.250    8.009
    4.500    3.250    8.010
    4.550    3.250    8.010
    4.600    3.250    8.010
    4.650    3.250    8.011
    4.700    3.250    8.011
    4.750    3.250    8.012
    4.800    3.250    8.013
    4.850    3.250    8.014
    4.900    3.250    8.016
    4.950    3.250    8.017
    5.000    3.250    8.019
    5.050    3.250    8.020
    5.100    3.250    8.022
    5.150    3.250    8.023
    5.200    3.250    8.024
    5.250    3.250    8.024
    5.300    3.250    8.025
    5.350    3.250    8.025
    5.400    3.250    8.025
    5.450    3.250    8.026
    5.500    3.250    8.027
    5.550    3.250    8.028
    5.600    3.250    8.030
    5.650    3.250    8.031
    5.700    3.250    8.033
    5.750    3.250    8.034
    5.800    3.250    8.035
    5.850    3.250    8.035
    5.900    3.250    8.035
    5.950    3.250    8.035
    6.000    3.250    8.034
    6.050    3.250    8.033
    6.100    3.250    8.032
    6.150    3.250    8.030
    6.200    3.250    8.029
    6.250    3.250    8.028
    6.300    3.250    8.027
    6.350    3.250    8.025
    6.400    3.250    8.024
    6.450    3.250    8.022
    6.500    3.250    8.020
    6.550    3.250    8.018
    6.600    3.250    8.015
    6.650    3.250    8.011
    6.700    3.250    8.011
    6.750    3.250    8.005
    6.800    3.250    7.990
    6.850    3.250    7.975
    6.900    3.250    7.954
    6.950    3.250    7.934
    3.700    3.300    7.916
    3.750    3.300    7.902
    3.800    3.300    7.894
    3.850    3.300    7.890
    3.900    3.300    7.894
    3.950    3.300    7.897
    4.000    3.300    7.907
    4.050    3.300    7.917
    4.100    3.300    7.927
    4.150    3.300    7.936
    4.200    3.300    7.946
    4.250    3.300    7.957
    4.300    3.300    7.967
    4.350    3.300    7.978
    4.400    3.300    7.989
    4.450    3.300    8.001
    4.500    3.300    8.010
    4.550    3.300    8.010
    4.600    3.300    8.010
    4.650    3.300    8.010
    4.700    3.300    8.010
    4.750    3.300    8.011
    4.800    3.300    8.012
    4.850    3.300    8.013
    4.900    3.300    8.015
    4.950    3.300    8.017
    5.000    3.300    8.018
    5.050    3.300    8.020
    5.100    3.300    8.021
    5.150    3.300    8.023
    5.200    3.300    8.024
    5.250    3.300    8.024
    5.300    3.300    8.025
    5.350    3.300    8.025
    5.400    3.300    8.025
    5.450    3.300    8.026
    5.500    3.300    8.027
    5.550    3.300    8.029
    5.600    3.300    8.031
    5.650    3.300    8.032
    5.700    3.300    8.034
    5.750    3.300    8.035
    5.800    3.300    8.036
    5.850    3.300    8.036
    5.900    3.300    8.036
    5.950    3.300    8.036
    6.000    3.300    8.036
    6.050    3.300    8.035
    6.100    3.300    8.033
    6.150    3.300    8.032
    6.200    3.300    8.031
    6.250    3.300    8.030
    6.300    3.300    8.028
    6.350    3.300    8.026
    6.400    3.300    8.024
    6.450    3.300    8.022
    6.500    3.300    8.019
    6.550    3.300    8.016
    6.600    3.300    8.012
    6.650    3.300    8.013
    6.700    3.300    8.001
    6.750    3.300    7.990
    6.800    3.300    7.975
    6.850    3.300    7.958
    6.900    3.300    7.938
    6.950    3.300    7.911
    3.600    3.350    7.944
    3.650    3.350    7.936
    3.700    3.350    7.928
    3.750    3.350    7.922
    3.800    3.350    7.919
    3.850    3.350    7.919
    3.900    3.350    7.921
    3.950    3.350    7.925
    4.000    3.350    7.931
    4.050    3.350    7.937
    4.100    3.350    7.945
    4.150    3.350    7.952
    4.200    3.350    7.959
    4.250    3.350    7.967
    4.300    3.350    7.975
    4.350    3.350    7.983
    4.400    3.350    7.991
    4.450    3.350    8.000
    4.500    3.350    8.011
    4.550    3.350    8.010
    4.600    3.350    8.009
    4.650    3.350    8.009
    4.700    3.350    8.009
    4.750    3.350    8.010
    4.800    3.350    8.011
    4.850    3.350    8.012
    4.900    3.350    8.014
    4.950    3.350    8.015
    5.000    3.350    8.018
    5.050    3.350    8.019
    5.100    3.350    8.021
    5.150    3.350    8.022
    5.200    3.350    8.023
    5.250    3.350    8.023
    5.300    3.350    8.024
    5.350    3.350    8.025
    5.400    3.350    8.025
    5.450    3.350    8.026
    5.500    3.350    8.028
    5.550    3.350    8.029
    5.600    3.350    8.031
    5.650    3.350    8.033
    5.700    3.350    8.034
    5.750    3.350    8.035
    5.800    3.350    8.036
    5.850    3.350    8.036
    5.900    3.350    8.037
    5.950    3.350    8.037
    6.000    3.350    8.037
    6.050    3.350    8.036
    6.100    3.350    8.035
    6.150    3.350    8.034
    6.200    3.350    8.032
    6.250    3.350    8.031
    6.300    3.350    8.029
    6.350    3.350    8.026
    6.400    3.350    8.024
    6.450    3.350    8.020
    6.500    3.350    8.016
    6.550    3.350    8.012
    6.600    3.350    8.007
    6.650    3.350    8.008
    6.700    3.350    7.991
    6.750    3.350    7.983
    6.800    3.350    7.961
    6.850    3.350    7.935
    6.900    3.350    7.907
    6.950    3.350    7.886
    3.500    3.400    7.967
    3.550    3.400    7.961
    3.600    3.400    7.955
    3.650    3.400    7.950
    3.700    3.400    7.947
    3.750    3.400    7.945
    3.800    3.400    7.945
    3.850    3.400    7.945
    3.900    3.400    7.947
    3.950    3.400    7.950
    4.000    3.400    7.953
    4.050    3.400    7.958
    4.100    3.400    7.962
    4.150    3.400    7.967
    4.200    3.400    7.972
    4.250    3.400    7.978
    4.300    3.400    7.983
    4.350    3.400    7.989
    4.400    3.400    7.994
    4.450    3.400    8.000
    4.500    3.400    8.005
    4.550    3.400    8.008
    4.600    3.400    8.007
    4.650    3.400    8.007
    4.700    3.400    8.007
    4.750    3.400    8.007
    4.800    3.400    8.009
    4.850    3.400    8.010
    4.900    3.400    8.012
    4.950    3.400    8.014
    5.000    3.400    8.016
    5.050    3.400    8.018
    5.100    3.400    8.019
    5.150    3.400    8.020
    5.200    3.400    8.022
    5.250    3.400    8.022
    5.300    3.400    8.023
    5.350    3.400    8.024
    5.400    3.400    8.025
    5.450    3.400    8.026
    5.500    3.400    8.028
    5.550    3.400    8.030
    5.600    3.400    8.031
    5.650    3.400    8.033
    5.700    3.400    8.034
    5.750    3.400    8.035
    5.800    3.400    8.036
    5.850    3.400    8.036
    5.900    3.400    8.038
    5.950    3.400    8.038
    6.000    3.400    8.038
    6.050    3.400    8.037
    6.100    3.400    8.035
    6.150    3.400    8.035
    6.200    3.400    8.033
    6.250    3.400    8.031
    6.300    3.400    8.029
    6.350    3.400    8.026
    6.400    3.400    8.022
    6.450    3.400    8.018
    6.500    3.400    8.013
    6.550    3.400    8.008
    6.600    3.400    8.004
    6.650    3.400    7.999
    6.700    3.400    7.985
    6.750    3.400    7.963
    6.800    3.400    7.938
    6.850    3.400    7.911
    6.900    3.400    7.885
    6.950    3.400    7.862
    3.400    3.450    7.987
    3.450    3.450    7.982
    3.500    3.450    7.977
    3.550    3.450    7.974
    3.600    3.450    7.972
    3.650    3.450    7.970
    3.700    3.450    7.970
    3.750    3.450    7.970
    3.800    3.450    7.970
    3.850    3.450    7.971
    3.900    3.450    7.972
    3.950    3.450    7.973
    4.000    3.450    7.975
    4.050    3.450    7.977
    4.100    3.450    7.979
    4.150    3.450    7.982
    4.200    3.450    7.985
    4.250    3.450    7.988
    4.300    3.450    7.991
    4.350    3.450    7.994
    4.400    3.450    7.998
    4.450    3.450    8.001
    4.500    3.450    8.003
    4.550    3.450    8.005
    4.600    3.450    8.004
    4.650    3.450    8.004
    4.700    3.450    8.004
    4.750    3.450    8.006
    4.800    3.450    8.008
    4.850    3.450    8.010
    4.900    3.450    8.012
    4.950    3.450    8.014
    5.000    3.450    8.016
    5.050    3.450    8.017
    5.100    3.450    8.018
    5.150    3.450    8.019
    5.200    3.450    8.020
    5.250    3.450    8.022
    5.300    3.450    8.023
    5.350    3.450    8.024
    5.400    3.450    8.026
    5.450    3.450    8.027
    5.500    3.450    8.028
    5.550    3.450    8.030
    5.600    3.450    8.031
    5.650    3.450    8.032
    5.700    3.450    8.032
    5.750    3.450    8.033
    5.800    3.450    8.035
    5.850    3.450    8.036
    5.900    3.450    8.037
    5.950    3.450    8.037
    6.000    3.450    8.037
    6.050    3.450    8.036
    6.100    3.450    8.035
    6.150    3.450    8.034
    6.200    3.450    8.033
    6.250    3.450    8.031
    6.300    3.450    8.028
    6.350    3.450    8.025
    6.400    3.450    8.021
    6.450    3.450    8.016
    6.500    3.450    8.010
    6.550    3.450    8.005
    6.600    3.450    7.997
    6.650    3.450    7.986
    6.700    3.450    7.973
    6.750    3.450    7.949
    6.800    3.450    7.916
    6.850    3.450    7.887
    6.900    3.450    7.858
    6.950    3.450    7.836
    3.300    3.500    8.005
    3.350    3.500    7.999
    3.400    3.500    7.995
    3.450    3.500    7.993
    3.500    3.500    7.992
    3.550    3.500    7.992
    3.600    3.500    7.992
    3.650    3.500    7.993
    3.700    3.500    7.993
    3.750    3.500    7.993
    3.800    3.500    7.994
    3.850    3.500    7.994
    3.900    3.500    7.993
    3.950    3.500    7.993
    4.000    3.500    7.993
    4.050    3.500    7.994
    4.100    3.500    7.995
    4.150    3.500    7.996
    4.200    3.500    7.997
    4.250    3.500    7.998
    4.300    3.500    7.999
    4.350    3.500    8.000
    4.400    3.500    8.001
    4.450    3.500    8.003
    4.500    3.500    8.003
    4.550    3.500    8.003
    4.600    3.500    8.002
    4.650    3.500    8.000
    4.700    3.500    8.002
    4.750    3.500    8.005
    4.800    3.500    8.007
    4.850    3.500    8.009
    4.900    3.500    8.012
    4.950    3.500    8.013
    5.000    3.500    8.015
    5.050    3.500    8.016
    5.100    3.500    8.018
    5.150    3.500    8.019
    5.200    3.500    8.020
    5.250    3.500    8.021
    5.300    3.500    8.022
    5.350    3.500    8.023
    5.400    3.500    8.024
    5.450    3.500    8.025
    5.500    3.500    8.028
    5.550    3.500    8.030
    5.600    3.500    8.030
    5.650    3.500    8.029
    5.700    3.500    8.029
    5.750    3.500    8.030
    5.800    3.500    8.032
    5.850    3.500    8.034
    5.900    3.500    8.036
    5.950    3.500    8.037
    6.000    3.500    8.037
    6.050    3.500    8.037
    6.100    3.500    8.033
    6.150    3.500    8.034
    6.200    3.500    8.033
    6.250    3.500    8.031
    6.300    3.500    8.028
    6.350    3.500    8.024
    6.400    3.500    8.019
    6.450    3.500    8.013
    6.500    3.500    8.007
    6.550    3.500    8.000
    6.600    3.500    7.992
    6.650    3.500    7.965
    6.700    3.500    7.936
    6.750    3.500    7.923
    6.800    3.500    7.887
    6.850    3.500    7.859
    6.900    3.500    7.843
    6.950    3.500    7.807
    3.200    3.550    8.021
    3.250    3.550    8.016
    3.300    3.550    8.012
    3.350    3.550    8.009
    3.400    3.550    8.008
    3.450    3.550    8.008
    3.500    3.550    8.010
    3.550    3.550    8.013
    3.600    3.550    8.014
    3.650    3.550    8.015
    3.700    3.550    8.015
    3.750    3.550    8.015
    3.800    3.550    8.014
    3.850    3.550    8.014
    3.900    3.550    8.012
    3.950    3.550    8.010
    4.000    3.550    8.009
    4.050    3.550    8.008
    4.100    3.550    8.008
    4.150    3.550    8.007
    4.200    3.550    8.006
    4.250    3.550    8.006
    4.300    3.550    8.005
    4.350    3.550    8.005
    4.400    3.550    8.005
    4.450    3.550    8.004
    4.500    3.550    8.003
    4.550    3.550    8.002
    4.600    3.550    8.000
    4.650    3.550    8.000
    4.700    3.550    8.000
    4.750    3.550    8.002
    4.800    3.550    8.005
    4.850    3.550    8.008
    4.900    3.550    8.010
    4.950    3.550    8.012
    5.000    3.550    8.013
    5.050    3.550    8.015
    5.100    3.550    8.016
    5.150    3.550    8.017
    5.200    3.550    8.018
    5.250    3.550    8.018
    5.300    3.550    8.019
    5.350    3.550    8.020
    5.400    3.550    8.021
    5.450    3.550    8.022
    5.500    3.550    8.023
    5.550    3.550    8.024
    5.600    3.550    8.027
    5.650    3.550    8.025
    5.700    3.550    8.026
    5.750    3.550    8.026
    5.800    3.550    8.028
    5.850    3.550    8.029
    5.900    3.550    8.033
    5.950    3.550    8.032
    6.000    3.550    8.032
    6.050    3.550    8.032
    6.100    3.550    8.031
    6.150    3.550    8.031
    6.200    3.550    8.030
    6.250    3.550    8.028
    6.300    3.550    8.025
    6.350    3.550    8.023
    6.400    3.550    8.018
    6.450    3.550    8.011
    6.500    3.550    8.002
    6.550    3.550    7.993
    6.600    3.550    7.974
    6.650    3.550    7.942
    6.700    3.550    7.908
    6.750    3.550    7.872
    6.800    3.550    7.848
    6.850    3.550    7.820
    6.900    3.550    7.787
    6.950    3.550    7.770
    3.100    3.600    8.035
    3.150    3.600    8.031
    3.200    3.600    8.028
    3.250    3.600    8.025
    3.300    3.600    8.023
    3.350    3.600    8.022
    3.400    3.600    8.023
    3.450    3.600    8.025
    3.500    3.600    8.027
    3.550    3.600    8.038
    3.600    3.600    8.037
    3.650    3.600    8.036
    3.700    3.600    8.035
    3.750    3.600    8.034
    3.800    3.600    8.033
    3.850    3.600    8.032
    3.900    3.600    8.031
    3.950    3.600    8.023
    4.000    3.600    8.021
    4.050    3.600    8.019
    4.100    3.600    8.018
    4.150    3.600    8.016
    4.200    3.600    8.014
    4.250    3.600    8.012
    4.300    3.600    8.009
    4.350    3.600    8.008
    4.400    3.600    8.007
    4.450    3.600    8.005
    4.500    3.600    8.002
    4.550    3.600    7.999
    4.600    3.600    7.997
    4.650    3.600    7.996
    4.700    3.600    7.997
    4.750    3.600    7.998
    4.800    3.600    8.001
    4.850    3.600    8.003
    4.900    3.600    8.006
    4.950    3.600    8.007
    5.000    3.600    8.009
    5.050    3.600    8.010
    5.100    3.600    8.012
    5.150    3.600    8.012
    5.200    3.600    8.013
    5.250    3.600    8.013
    5.300    3.600    8.014
    5.350    3.600    8.015
    5.400    3.600    8.016
    5.450    3.600    8.016
    5.500    3.600    8.016
    5.550    3.600    8.017
    5.600    3.600    8.021
    5.650    3.600    8.017
    5.700    3.600    8.020
    5.750    3.600    8.020
    5.800    3.600    8.022
    5.850    3.600    8.021
    5.900    3.600    8.025
    5.950    3.600    8.028
    6.000    3.600    8.029
    6.050    3.600    8.027
    6.100    3.600    8.027
    6.150    3.600    8.029
    6.200    3.600    8.029
    6.250    3.600    8.025
    6.300    3.600    8.023
    6.350    3.600    8.022
    6.400    3.600    8.017
    6.450    3.600    8.014
    6.500    3.600    7.997
    6.550    3.600    7.982
    6.600    3.600    7.952
    6.650    3.600    7.918
    6.700    3.600    7.881
    6.750    3.600    7.843
    6.800    3.600    7.813
    6.850    3.600    7.783
    6.900    3.600    7.754
    6.950    3.600    7.734
    3.000    3.650    8.039
    3.050    3.650    8.039
    3.100    3.650    8.037
    3.150    3.650    8.039
    3.200    3.650    8.035
    3.250    3.650    8.040
    3.300    3.650    8.033
    3.350    3.650    8.033
    3.400    3.650    8.042
    3.450    3.650    8.041
    3.500    3.650    8.041
    3.550    3.650    8.040
    3.600    3.650    8.039
    3.650    3.650    8.038
    3.700    3.650    8.036
    3.750    3.650    8.035
    3.800    3.650    8.033
    3.850    3.650    8.032
    3.900    3.650    8.033
    3.950    3.650    8.031
    4.000    3.650    8.030
    4.050    3.650    8.028
    4.100    3.650    8.027
    4.150    3.650    8.024
    4.200    3.650    8.022
    4.250    3.650    8.014
    4.300    3.650    8.011
    4.350    3.650    8.009
    4.400    3.650    8.007
    4.450    3.650    8.005
    4.500    3.650    8.000
    4.550    3.650    7.995
    4.600    3.650    7.990
    4.650    3.650    7.988
    4.700    3.650    7.989
    4.750    3.650    7.991
    4.800    3.650    7.993
    4.850    3.650    7.995
    4.900    3.650    7.997
    4.950    3.650    7.999
    5.000    3.650    8.000
    5.050    3.650    8.002
    5.100    3.650    8.003
    5.150    3.650    8.003
    5.200    3.650    8.004
    5.250    3.650    8.004
    5.300    3.650    8.004
    5.350    3.650    8.005
    5.400    3.650    8.006
    5.450    3.650    8.006
    5.500    3.650    8.006
    5.550    3.650    8.005
    5.600    3.650    8.005
    5.650    3.650    8.005
    5.700    3.650    8.005
    5.750    3.650    8.006
    5.800    3.650    8.007
    5.850    3.650    8.009
    5.900    3.650    8.013
    5.950    3.650    8.029
    6.000    3.650    8.027
    6.050    3.650    8.017
    6.100    3.650    8.018
    6.150    3.650    8.029
    6.200    3.650    8.030
    6.250    3.650    8.016
    6.300    3.650    8.014
    6.350    3.650    8.026
    6.400    3.650    8.021
    6.450    3.650    8.001
    6.500    3.650    7.986
    6.550    3.650    7.956
    6.600    3.650    7.935
    6.650    3.650    7.891
    6.700    3.650    7.857
    6.750    3.650    7.820
    6.800    3.650    7.783
    6.850    3.650    7.751
    6.900    3.650    7.725
    6.950    3.650    7.707
    2.900    3.700    8.045
    2.950    3.700    8.041
    3.000    3.700    8.041
    3.050    3.700    8.040
    3.100    3.700    8.039
    3.150    3.700    8.039
    3.200    3.700    8.039
    3.250    3.700    8.041
    3.300    3.700    8.042
    3.350    3.700    8.042
    3.400    3.700    8.043
    3.450    3.700    8.042
    3.500    3.700    8.041
    3.550    3.700    8.040
    3.600    3.700    8.039
    3.650    3.700    8.038
    3.700    3.700    8.036
    3.750    3.700    8.034
    3.800    3.700    8.035
    3.850    3.700    8.031
    3.900    3.700    8.031
    3.950    3.700    8.027
    4.000    3.700    8.025
    4.050    3.700    8.022
    4.100    3.700    8.019
    4.150    3.700    8.018
    4.200    3.700    8.015
    4.250    3.700    8.014
    4.300    3.700    8.013
    4.350    3.700    8.008
    4.400    3.700    8.007
    4.450    3.700    8.006
    4.500    3.700    8.003
    4.550    3.700    7.984
    4.600    3.700    7.978
    4.650    3.700    7.976
    4.700    3.700    7.979
    4.750    3.700    7.981
    4.800    3.700    7.982
    4.850    3.700    7.981
    4.900    3.700    7.982
    4.950    3.700    7.984
    5.000    3.700    7.985
    5.050    3.700    7.987
    5.100    3.700    7.988
    5.150    3.700    7.989
    5.200    3.700    7.989
    5.250    3.700    7.989
    5.300    3.700    7.989
    5.350    3.700    7.989
    5.400    3.700    7.990
    5.450    3.700    7.990
    5.500    3.700    7.989
    5.550    3.700    7.988
    5.600    3.700    7.987
    5.650    3.700    7.987
    5.700    3.700    7.989
    5.750    3.700    7.990
    5.800    3.700    7.992
    5.850    3.700    7.992
    5.900    3.700    7.996
    5.950    3.700    8.000
    6.000    3.700    8.002
    6.050    3.700    8.001
    6.100    3.700    8.002
    6.150    3.700    8.004
    6.200    3.700    8.003
    6.250    3.700    8.000
    6.300    3.700    7.998
    6.350    3.700    7.994
    6.400    3.700    7.987
    6.450    3.700    7.975
    6.500    3.700    7.965
    6.550    3.700    7.934
    6.600    3.700    7.904
    6.650    3.700    7.877
    6.700    3.700    7.825
    6.750    3.700    7.799
    6.800    3.700    7.759
    6.850    3.700    7.718
    6.900    3.700    7.695
    6.950    3.700    7.683
    2.750    3.750    8.059
    2.800    3.750    8.055
    2.850    3.750    8.048
    2.900    3.750    8.046
    2.950    3.750    8.043
    3.000    3.750    8.041
    3.050    3.750    8.040
    3.100    3.750    8.040
    3.150    3.750    8.040
    3.200    3.750    8.041
    3.250    3.750    8.041
    3.300    3.750    8.042
    3.350    3.750    8.042
    3.400    3.750    8.042
    3.450    3.750    8.041
    3.500    3.750    8.041
    3.550    3.750    8.039
    3.600    3.750    8.038
    3.650    3.750    8.036
    3.700    3.750    8.034
    3.750    3.750    8.034
    3.800    3.750    8.033
    3.850    3.750    8.028
    3.900    3.750    8.025
    3.950    3.750    8.023
    4.000    3.750    8.018
    4.050    3.750    8.015
    4.100    3.750    8.013
    4.150    3.750    8.008
    4.200    3.750    8.007
    4.250    3.750    8.006
    4.300    3.750    8.001
    4.350    3.750    7.997
    4.400    3.750    7.989
    4.450    3.750    7.986
    4.500    3.750    7.975
    4.550    3.750    7.964
    4.600    3.750    7.959
    4.650    3.750    7.958
    4.700    3.750    7.962
    4.750    3.750    7.979
    4.800    3.750    7.964
    4.850    3.750    7.961
    4.900    3.750    7.960
    4.950    3.750    7.961
    5.000    3.750    7.963
    5.050    3.750    7.965
    5.100    3.750    7.967
    5.150    3.750    7.968
    5.200    3.750    7.968
    5.250    3.750    7.968
    5.300    3.750    7.967
    5.350    3.750    7.968
    5.400    3.750    7.968
    5.450    3.750    7.968
    5.500    3.750    7.967
    5.550    3.750    7.965
    5.600    3.750    7.964
    5.650    3.750    7.964
    5.700    3.750    7.967
    5.750    3.750    7.983
    5.800    3.750    7.970
    5.850    3.750    7.970
    5.900    3.750    7.972
    5.950    3.750    7.975
    6.000    3.750    7.977
    6.050    3.750    7.978
    6.100    3.750    7.979
    6.150    3.750    7.979
    6.200    3.750    7.979
    6.250    3.750    7.977
    6.300    3.750    7.973
    6.350    3.750    7.967
    6.400    3.750    7.958
    6.450    3.750    7.946
    6.500    3.750    7.930
    6.550    3.750    7.909
    6.600    3.750    7.877
    6.650    3.750    7.851
    6.700    3.750    7.820
    6.750    3.750    7.779
    6.800    3.750    7.748
    6.850    3.750    7.702
    6.900    3.750    7.667
    6.950    3.750    7.665
    2.650    3.800    8.067
    2.700    3.800    8.062
    2.750    3.800    8.056
    2.800    3.800    8.052
    2.850    3.800    8.048
    2.900    3.800    8.045
    2.950    3.800    8.043
    3.000    3.800    8.041
    3.050    3.800    8.040
    3.100    3.800    8.040
    3.150    3.800    8.040
    3.200    3.800    8.040
    3.250    3.800    8.040
    3.300    3.800    8.040
    3.350    3.800    8.040
    3.400    3.800    8.040
    3.450    3.800    8.039
    3.500    3.800    8.038
    3.550    3.800    8.040
    3.600    3.800    8.039
    3.650    3.800    8.036
    3.700    3.800    8.035
    3.750    3.800    8.034
    3.800    3.800    8.027
    3.850    3.800    8.022
    3.900    3.800    8.018
    3.950    3.800    8.014
    4.000    3.800    8.010
    4.050    3.800    8.004
    4.100    3.800    8.000
    4.150    3.800    7.994
    4.200    3.800    7.987
    4.250    3.800    7.985
    4.300    3.800    7.978
    4.350    3.800    7.970
    4.400    3.800    7.968
    4.450    3.800    7.956
    4.500    3.800    7.943
    4.550    3.800    7.938
    4.600    3.800    7.934
    4.650    3.800    7.934
    4.700    3.800    7.937
    4.750    3.800    7.946
    4.800    3.800    7.937
    4.850    3.800    7.933
    4.900    3.800    7.933
    4.950    3.800    7.933
    5.000    3.800    7.935
    5.050    3.800    7.937
    5.100    3.800    7.939
    5.150    3.800    7.941
    5.200    3.800    7.941
    5.250    3.800    7.941
    5.300    3.800    7.941
    5.350    3.800    7.940
    5.400    3.800    7.940
    5.450    3.800    7.940
    5.500    3.800    7.938
    5.550    3.800    7.936
    5.600    3.800    7.934
    5.650    3.800    7.934
    5.700    3.800    7.938
    5.750    3.800    7.941
    5.800    3.800    7.942
    5.850    3.800    7.942
    5.900    3.800    7.944
    5.950    3.800    7.947
    6.000    3.800    7.949
    6.050    3.800    7.951
    6.100    3.800    7.951
    6.150    3.800    7.951
    6.200    3.800    7.951
    6.250    3.800    7.948
    6.300    3.800    7.944
    6.350    3.800    7.937
    6.400    3.800    7.930
    6.450    3.800    7.918
    6.500    3.800    7.901
    6.550    3.800    7.886
    6.600    3.800    7.852
    6.650    3.800    7.833
    6.700    3.800    7.806
    6.750    3.800    7.758
    6.800    3.800    7.724
    6.850    3.800    7.693
    6.900    3.800    7.668
    6.950    3.800    7.651
    2.500    3.850    8.079
    2.550    3.850    8.067
    2.600    3.850    8.064
    2.650    3.850    8.061
    2.700    3.850    8.057
    2.750    3.850    8.053
    2.800    3.850    8.049
    2.850    3.850    8.046
    2.900    3.850    8.044
    2.950    3.850    8.042
    3.000    3.850    8.041
    3.050    3.850    8.040
    3.100    3.850    8.040
    3.150    3.850    8.039
    3.200    3.850    8.039
    3.250    3.850    8.037
    3.300    3.850    8.040
    3.350    3.850    8.040
    3.400    3.850    8.040
    3.450    3.850    8.039
    3.500    3.850    8.038
    3.550    3.850    8.035
    3.600    3.850    8.036
    3.650    3.850    8.032
    3.700    3.850    8.028
    3.750    3.850    8.025
    3.800    3.850    8.021
    3.850    3.850    8.012
    3.900    3.850    8.004
    3.950    3.850    7.997
    4.000    3.850    7.992
    4.050    3.850    7.986
    4.100    3.850    7.976
    4.150    3.850    7.971
    4.200    3.850    7.965
    4.250    3.850    7.954
    4.300    3.850    7.948
    4.350    3.850    7.938
    4.400    3.850    7.929
    4.450    3.850    7.921
    4.500    3.850    7.913
    4.550    3.850    7.908
    4.600    3.850    7.906
    4.650    3.850    7.905
    4.700    3.850    7.906
    4.750    3.850    7.906
    4.800    3.850    7.905
    4.850    3.850    7.902
    4.900    3.850    7.901
    4.950    3.850    7.901
    5.000    3.850    7.903
    5.050    3.850    7.905
    5.100    3.850    7.908
    5.150    3.850    7.910
    5.200    3.850    7.911
    5.250    3.850    7.911
    5.300    3.850    7.910
    5.350    3.850    7.910
    5.400    3.850    7.909
    5.450    3.850    7.908
    5.500    3.850    7.905
    5.550    3.850    7.901
    5.600    3.850    7.899
    5.650    3.850    7.899
    5.700    3.850    7.902
    5.750    3.850    7.907
    5.800    3.850    7.908
    5.850    3.850    7.910
    5.900    3.850    7.913
    5.950    3.850    7.915
    6.000    3.850    7.918
    6.050    3.850    7.919
    6.100    3.850    7.920
    6.150    3.850    7.919
    6.200    3.850    7.918
    6.250    3.850    7.915
    6.300    3.850    7.910
    6.350    3.850    7.903
    6.400    3.850    7.897
    6.450    3.850    7.900
    6.500    3.850    7.875
    6.550    3.850    7.845
    6.600    3.850    7.826
    6.650    3.850    7.812
    6.700    3.850    7.765
    6.750    3.850    7.736
    6.800    3.850    7.705
    6.850    3.850    7.675
    6.900    3.850    7.653
    6.950    3.850    7.637
    2.400    3.900    8.080
    2.450    3.900    8.076
    2.500    3.900    8.064
    2.550    3.900    8.061
    2.600    3.900    8.060
    2.650    3.900    8.057
    2.700    3.900    8.054
    2.750    3.900    8.050
    2.800    3.900    8.047
    2.850    3.900    8.045
    2.900    3.900    8.043
    2.950    3.900    8.041
    3.000    3.900    8.040
    3.050    3.900    8.039
    3.100    3.900    8.040
    3.150    3.900    8.039
    3.200    3.900    8.039
    3.250    3.900    8.034
    3.300    3.900    8.035
    3.350    3.900    8.032
    3.400    3.900    8.033
    3.450    3.900    8.033
    3.500    3.900    8.032
    3.550    3.900    8.030
    3.600    3.900    8.023
    3.650    3.900    8.018
    3.700    3.900    8.013
    3.750    3.900    8.003
    3.800    3.900    7.996
    3.850    3.900    7.988
    3.900    3.900    7.978
    3.950    3.900    7.969
    4.000    3.900    7.960
    4.050    3.900    7.954
    4.100    3.900    7.950
    4.150    3.900    7.942
    4.200    3.900    7.933
    4.250    3.900    7.924
    4.300    3.900    7.912
    4.350    3.900    7.904
    4.400    3.900    7.896
    4.450    3.900    7.884
    4.500    3.900    7.877
    4.550    3.900    7.877
    4.600    3.900    7.875
    4.650    3.900    7.875
    4.700    3.900    7.874
    4.750    3.900    7.873
    4.800    3.900    7.871
    4.850    3.900    7.869
    4.900    3.900    7.868
    4.950    3.900    7.868
    5.000    3.900    7.870
    5.050    3.900    7.873
    5.100    3.900    7.876
    5.150    3.900    7.878
    5.200    3.900    7.879
    5.250    3.900    7.879
    5.300    3.900    7.879
    5.350    3.900    7.878
    5.400    3.900    7.877
    5.450    3.900    7.874
    5.500    3.900    7.871
    5.550    3.900    7.863
    5.600    3.900    7.853
    5.650    3.900    7.861
    5.700    3.900    7.864
    5.750    3.900    7.872
    5.800    3.900    7.871
    5.850    3.900    7.876
    5.900    3.900    7.879
    5.950    3.900    7.882
    6.000    3.900    7.884
    6.050    3.900    7.885
    6.100    3.900    7.885
    6.150    3.900    7.884
    6.200    3.900    7.882
    6.250    3.900    7.878
    6.300    3.900    7.872
    6.350    3.900    7.865
    6.400    3.900    7.857
    6.450    3.900    7.854
    6.500    3.900    7.833
    6.550    3.900    7.816
    6.600    3.900    7.793
    6.650    3.900    7.772
    6.700    3.900    7.742
    6.750    3.900    7.712
    6.800    3.900    7.685
    6.850    3.900    7.657
    6.900    3.900    7.621
    6.950    3.900    7.622
    2.250    3.950    7.999
    2.300    3.950    8.074
    2.350    3.950    8.083
    2.400    3.950    8.069
    2.450    3.950    8.065
    2.500    3.950    8.061
    2.550    3.950    8.059
    2.600    3.950    8.056
    2.650    3.950    8.054
    2.700    3.950    8.050
    2.750    3.950    8.047
    2.800    3.950    8.045
    2.850    3.950    8.042
    2.900    3.950    8.040
    2.950    3.950    8.039
    3.000    3.950    8.040
    3.050    3.950    8.039
    3.100    3.950    8.038
    3.150    3.950    8.037
    3.200    3.950    8.034
    3.250    3.950    8.027
    3.300    3.950    8.022
    3.350    3.950    8.019
    3.400    3.950    8.018
    3.450    3.950    8.017
    3.500    3.950    8.012
    3.550    3.950    8.007
    3.600    3.950    8.000
    3.650    3.950    7.990
    3.700    3.950    7.981
    3.750    3.950    7.975
    3.800    3.950    7.965
    3.850    3.950    7.953
    3.900    3.950    7.947
    3.950    3.950    7.937
    4.000    3.950    7.925
    4.050    3.950    7.917
    4.100    3.950    7.914
    4.150    3.950    7.905
    4.200    3.950    7.896
    4.250    3.950    7.886
    4.300    3.950    7.878
    4.350    3.950    7.870
    4.400    3.950    7.861
    4.450    3.950    7.852
    4.500    3.950    7.846
    4.550    3.950    7.845
    4.600    3.950    7.844
    4.650    3.950    7.843
    4.700    3.950    7.843
    4.750    3.950    7.841
    4.800    3.950    7.840
    4.850    3.950    7.838
    4.900    3.950    7.837
    4.950    3.950    7.837
    5.000    3.950    7.838
    5.050    3.950    7.841
    5.100    3.950    7.844
    5.150    3.950    7.847
    5.200    3.950    7.848
    5.250    3.950    7.849
    5.300    3.950    7.848
    5.350    3.950    7.847
    5.400    3.950    7.845
    5.450    3.950    7.843
    5.500    3.950    7.838
    5.550    3.950    7.831
    5.600    3.950    7.808
    5.650    3.950    7.828
    5.700    3.950    7.831
    5.750    3.950    7.816
    5.800    3.950    7.838
    5.850    3.950    7.843
    5.900    3.950    7.846
    5.950    3.950    7.848
    6.000    3.950    7.849
    6.050    3.950    7.849
    6.100    3.950    7.849
    6.150    3.950    7.848
    6.200    3.950    7.845
    6.250    3.950    7.840
    6.300    3.950    7.833
    6.350    3.950    7.824
    6.400    3.950    7.814
    6.450    3.950    7.796
    6.500    3.950    7.801
    6.550    3.950    7.776
    6.600    3.950    7.758
    6.650    3.950    7.737
    6.700    3.950    7.714
    6.750    3.950    7.690
    6.800    3.950    7.665
    6.850    3.950    7.638
    6.900    3.950    7.613
    6.950    3.950    7.608
    2.150    4.000    8.085
    2.200    4.000    8.078
    2.250    4.000    8.073
    2.300    4.000    8.071
    2.350    4.000    8.070
    2.400    4.000    8.061
    2.450    4.000    8.057
    2.500    4.000    8.058
    2.550    4.000    8.055
    2.600    4.000    8.052
    2.650    4.000    8.050
    2.700    4.000    8.047
    2.750    4.000    8.044
    2.800    4.000    8.041
    2.850    4.000    8.041
    2.900    4.000    8.039
    2.950    4.000    8.038
    3.000    4.000    8.036
    3.050    4.000    8.032
    3.100    4.000    8.030
    3.150    4.000    8.024
    3.200    4.000    8.020
    3.250    4.000    8.011
    3.300    4.000    8.003
    3.350    4.000    7.995
    3.400    4.000    7.989
    3.450    4.000    7.975
    3.500    4.000    7.973
    3.550    4.000    7.961
    3.600    4.000    7.958
    3.650    4.000    7.952
    3.700    4.000    7.941
    3.750    4.000    7.934
    3.800    4.000    7.928
    3.850    4.000    7.918
    3.900    4.000    7.907
    3.950    4.000    7.896
    4.000    4.000    7.886
    4.050    4.000    7.881
    4.100    4.000    7.874
    4.150    4.000    7.868
    4.200    4.000    7.861
    4.250    4.000    7.853
    4.300    4.000    7.844
    4.350    4.000    7.836
    4.400    4.000    7.827
    4.450    4.000    7.815
    4.500    4.000    7.813
    4.550    4.000    7.814
    4.600    4.000    7.813
    4.650    4.000    7.813
    4.700    4.000    7.812
    4.750    4.000    7.812
    4.800    4.000    7.810
    4.850    4.000    7.809
    4.900    4.000    7.808
    4.950    4.000    7.808
    5.000    4.000    7.810
    5.050    4.000    7.812
    5.100    4.000    7.815
    5.150    4.000    7.818
    5.200    4.000    7.820
    5.250    4.000    7.820
    5.300    4.000    7.820
    5.350    4.000    7.819
    5.400    4.000    7.817
    5.450    4.000    7.814
    5.500    4.000    7.810
    5.550    4.000    7.804
    5.600    4.000    7.802
    5.650    4.000    7.801
    5.700    4.000    7.803
    5.750    4.000    7.805
    5.800    4.000    7.808
    5.850    4.000    7.812
    5.900    4.000    7.814
    5.950    4.000    7.815
    6.000    4.000    7.816
    6.050    4.000    7.815
    6.100    4.000    7.814
    6.150    4.000    7.812
    6.200    4.000    7.808
    6.250    4.000    7.802
    6.300    4.000    7.794
    6.350    4.000    7.781
    6.400    4.000    7.767
    6.450    4.000    7.761
    6.500    4.000    7.751
    6.550    4.000    7.740
    6.600    4.000    7.725
    6.650    4.000    7.707
    6.700    4.000    7.688
    6.750    4.000    7.668
    6.800    4.000    7.646
    6.850    4.000    7.625
    6.900    4.000    7.597
    6.950    4.000    7.599
    2.050    4.050    8.098
    2.100    4.050    8.090
    2.150    4.050    8.082
    2.200    4.050    8.077
    2.250    4.050    8.070
    2.300    4.050    8.063
    2.350    4.050    8.061
    2.400    4.050    8.060
    2.450    4.050    8.054
    2.500    4.050    8.051
    2.550    4.050    8.049
    2.600    4.050    8.050
    2.650    4.050    8.046
    2.700    4.050    8.043
    2.750    4.050    8.041
    2.800    4.050    8.039
    2.850    4.050    8.035
    2.900    4.050    8.032
    2.950    4.050    8.031
    3.000    4.050    8.025
    3.050    4.050    8.021
    3.100    4.050    8.015
    3.150    4.050    8.004
    3.200    4.050    7.998
    3.250    4.050    7.986
    3.300    4.050    7.970
    3.350    4.050    7.959
    3.400    4.050    7.950
    3.450    4.050    7.936
    3.500    4.050    7.930
    3.550    4.050    7.924
    3.600    4.050    7.916
    3.650    4.050    7.909
    3.700    4.050    7.902
    3.750    4.050    7.896
    3.800    4.050    7.886
    3.850    4.050    7.875
    3.900    4.050    7.865
    3.950    4.050    7.856
    4.000    4.050    7.850
    4.050    4.050    7.845
    4.100    4.050    7.839
    4.150    4.050    7.832
    4.200    4.050    7.826
    4.250    4.050    7.819
    4.300    4.050    7.811
    4.350    4.050    7.803
    4.400    4.050    7.790
    4.450    4.050    7.784
    4.500    4.050    7.785
    4.550    4.050    7.783
    4.600    4.050    7.782
    4.650    4.050    7.782
    4.700    4.050    7.783
    4.750    4.050    7.783
    4.800    4.050    7.783
    4.850    4.050    7.783
    4.900    4.050    7.783
    4.950    4.050    7.783
    5.000    4.050    7.785
    5.050    4.050    7.787
    5.100    4.050    7.789
    5.150    4.050    7.792
    5.200    4.050    7.794
    5.250    4.050    7.795
    5.300    4.050    7.795
    5.350    4.050    7.794
    5.400    4.050    7.792
    5.450    4.050    7.790
    5.500    4.050    7.786
    5.550    4.050    7.783
    5.600    4.050    7.781
    5.650    4.050    7.781
    5.700    4.050    7.782
    5.750    4.050    7.783
    5.800    4.050    7.784
    5.850    4.050    7.785
    5.900    4.050    7.785
    5.950    4.050    7.785
    6.000    4.050    7.784
    6.050    4.050    7.783
    6.100    4.050    7.781
    6.150    4.050    7.778
    6.200    4.050    7.773
    6.250    4.050    7.766
    6.300    4.050    7.757
    6.350    4.050    7.745
    6.400    4.050    7.724
    6.450    4.050    7.719
    6.500    4.050    7.705
    6.550    4.050    7.705
    6.600    4.050    7.695
    6.650    4.050    7.681
    6.700    4.050    7.665
    6.750    4.050    7.648
    6.800    4.050    7.630
    6.850    4.050    7.613
    6.900    4.050    7.600
    6.950    4.050    7.591
    1.900    4.100    8.021
    1.950    4.100    8.099
    2.000    4.100    8.097
    2.050    4.100    8.087
    2.100    4.100    8.082
    2.150    4.100    8.076
    2.200    4.100    8.071
    2.250    4.100    8.065
    2.300    4.100    8.062
    2.350    4.100    8.055
    2.400    4.100    8.053
    2.450    4.100    8.049
    2.500    4.100    8.050
    2.550    4.100    8.047
    2.600    4.100    8.043
    2.650    4.100    8.040
    2.700    4.100    8.038
    2.750    4.100    8.035
    2.800    4.100    8.031
    2.850    4.100    8.026
    2.900    4.100    8.021
    2.950    4.100    8.012
    3.000    4.100    8.003
    3.050    4.100    7.997
    3.100    4.100    7.988
    3.150    4.100    7.979
    3.200    4.100    7.964
    3.250    4.100    7.948
    3.300    4.100    7.936
    3.350    4.100    7.919
    3.400    4.100    7.907
    3.450    4.100    7.898
    3.500    4.100    7.891
    3.550    4.100    7.882
    3.600    4.100    7.875
    3.650    4.100    7.866
    3.700    4.100    7.857
    3.750    4.100    7.850
    3.800    4.100    7.843
    3.850    4.100    7.840
    3.900    4.100    7.826
    3.950    4.100    7.819
    4.000    4.100    7.813
    4.050    4.100    7.807
    4.100    4.100    7.805
    4.150    4.100    7.799
    4.200    4.100    7.792
    4.250    4.100    7.785
    4.300    4.100    7.776
    4.350    4.100    7.767
    4.400    4.100    7.764
    4.450    4.100    7.757
    4.500    4.100    7.752
    4.550    4.100    7.752
    4.600    4.100    7.749
    4.650    4.100    7.752
    4.700    4.100    7.753
    4.750    4.100    7.755
    4.800    4.100    7.756
    4.850    4.100    7.760
    4.900    4.100    7.759
    4.950    4.100    7.760
    5.000    4.100    7.762
    5.050    4.100    7.764
    5.100    4.100    7.766
    5.150    4.100    7.768
    5.200    4.100    7.770
    5.250    4.100    7.772
    5.300    4.100    7.772
    5.350    4.100    7.772
    5.400    4.100    7.771
    5.450    4.100    7.769
    5.500    4.100    7.767
    5.550    4.100    7.764
    5.600    4.100    7.763
    5.650    4.100    7.762
    5.700    4.100    7.762
    5.750    4.100    7.761
    5.800    4.100    7.761
    5.850    4.100    7.761
    5.900    4.100    7.760
    5.950    4.100    7.758
    6.000    4.100    7.756
    6.050    4.100    7.754
    6.100    4.100    7.751
    6.150    4.100    7.747
    6.200    4.100    7.742
    6.250    4.100    7.735
    6.300    4.100    7.726
    6.350    4.100    7.712
    6.400    4.100    7.689
    6.450    4.100    7.682
    6.500    4.100    7.684
    6.550    4.100    7.678
    6.600    4.100    7.670
    6.650    4.100    7.658
    6.700    4.100    7.644
    6.750    4.100    7.630
    6.800    4.100    7.616
    6.850    4.100    7.603
    6.900    4.100    7.592
    6.950    4.100    7.585
    1.800    4.150    8.122
    1.850    4.150    8.107
    1.900    4.150    8.098
    1.950    4.150    8.091
    2.000    4.150    8.086
    2.050    4.150    8.080
    2.100    4.150    8.076
    2.150    4.150    8.070
    2.200    4.150    8.067
    2.250    4.150    8.061
    2.300    4.150    8.057
    2.350    4.150    8.052
    2.400    4.150    8.039
    2.450    4.150    8.042
    2.500    4.150    8.038
    2.550    4.150    8.037
    2.600    4.150    8.032
    2.650    4.150    8.028
    2.700    4.150    8.022
    2.750    4.150    8.018
    2.800    4.150    8.009
    2.850    4.150    8.005
    2.900    4.150    7.996
    2.950    4.150    7.982
    3.000    4.150    7.973
    3.050    4.150    7.966
    3.100    4.150    7.958
    3.150    4.150    7.944
    3.200    4.150    7.931
    3.250    4.150    7.917
    3.300    4.150    7.903
    3.350    4.150    7.888
    3.400    4.150    7.874
    3.450    4.150    7.863
    3.500    4.150    7.847
    3.550    4.150    7.846
    3.600    4.150    7.836
    3.650    4.150    7.833
    3.700    4.150    7.825
    3.750    4.150    7.814
    3.800    4.150    7.810
    3.850    4.150    7.805
    3.900    4.150    7.798
    3.950    4.150    7.787
    4.000    4.150    7.780
    4.050    4.150    7.773
    4.100    4.150    7.769
    4.150    4.150    7.763
    4.200    4.150    7.760
    4.250    4.150    7.754
    4.300    4.150    7.747
    4.350    4.150    7.739
    4.400    4.150    7.735
    4.450    4.150    7.728
    4.500    4.150    7.722
    4.550    4.150    7.721
    4.600    4.150    7.718
    4.650    4.150    7.720
    4.700    4.150    7.726
    4.750    4.150    7.725
    4.800    4.150    7.730
    4.850    4.150    7.733
    4.900    4.150    7.735
    4.950    4.150    7.738
    5.000    4.150    7.741
    5.050    4.150    7.742
    5.100    4.150    7.744
    5.150    4.150    7.745
    5.200    4.150    7.749
    5.250    4.150    7.751
    5.300    4.150    7.752
    5.350    4.150    7.753
    5.400    4.150    7.753
    5.450    4.150    7.752
    5.500    4.150    7.750
    5.550    4.150    7.748
    5.600    4.150    7.746
    5.650    4.150    7.744
    5.700    4.150    7.743
    5.750    4.150    7.742
    5.800    4.150    7.741
    5.850    4.150    7.739
    5.900    4.150    7.737
    5.950    4.150    7.734
    6.000    4.150    7.731
    6.050    4.150    7.729
    6.100    4.150    7.725
    6.150    4.150    7.721
    6.200    4.150    7.716
    6.250    4.150    7.709
    6.300    4.150    7.700
    6.350    4.150    7.688
    6.400    4.150    7.670
    6.450    4.150    7.665
    6.500    4.150    7.663
    6.550    4.150    7.658
    6.600    4.150    7.649
    6.650    4.150    7.639
    6.700    4.150    7.627
    6.750    4.150    7.615
    6.800    4.150    7.603
    6.850    4.150    7.593
    6.900    4.150    7.584
    6.950    4.150    7.578
    1.650    4.200    8.235
    1.700    4.200    8.112
    1.750    4.200    8.102
    1.800    4.200    8.103
    1.850    4.200    8.096
    1.900    4.200    8.090
    1.950    4.200    8.082
    2.000    4.200    8.077
    2.050    4.200    8.073
    2.100    4.200    8.067
    2.150    4.200    8.061
    2.200    4.200    8.058
    2.250    4.200    8.053
    2.300    4.200    8.044
    2.350    4.200    8.039
    2.400    4.200    8.036
    2.450    4.200    8.024
    2.500    4.200    8.021
    2.550    4.200    8.017
    2.600    4.200    8.013
    2.650    4.200    8.007
    2.700    4.200    7.999
    2.750    4.200    7.992
    2.800    4.200    7.983
    2.850    4.200    7.976
    2.900    4.200    7.965
    2.950    4.200    7.956
    3.000    4.200    7.946
    3.050    4.200    7.934
    3.100    4.200    7.926
    3.150    4.200    7.917
    3.200    4.200    7.900
    3.250    4.200    7.885
    3.300    4.200    7.872
    3.350    4.200    7.854
    3.400    4.200    7.838
    3.450    4.200    7.829
    3.500    4.200    7.815
    3.550    4.200    7.807
    3.600    4.200    7.801
    3.650    4.200    7.798
    3.700    4.200    7.792
    3.750    4.200    7.786
    3.800    4.200    7.780
    3.850    4.200    7.774
    3.900    4.200    7.768
    3.950    4.200    7.764
    4.000    4.200    7.753
    4.050    4.200    7.748
    4.100    4.200    7.743
    4.150    4.200    7.732
    4.200    4.200    7.732
    4.250    4.200    7.726
    4.300    4.200    7.721
    4.350    4.200    7.715
    4.400    4.200    7.709
    4.450    4.200    7.705
    4.500    4.200    7.698
    4.550    4.200    7.691
    4.600    4.200    7.692
    4.650    4.200    7.697
    4.700    4.200    7.700
    4.750    4.200    7.704
    4.800    4.200    7.705
    4.850    4.200    7.710
    4.900    4.200    7.713
    4.950    4.200    7.716
    5.000    4.200    7.719
    5.050    4.200    7.719
    5.100    4.200    7.723
    5.150    4.200    7.727
    5.200    4.200    7.729
    5.250    4.200    7.728
    5.300    4.200    7.734
    5.350    4.200    7.735
    5.400    4.200    7.738
    5.450    4.200    7.738
    5.500    4.200    7.736
    5.550    4.200    7.733
    5.600    4.200    7.731
    5.650    4.200    7.729
    5.700    4.200    7.727
    5.750    4.200    7.725
    5.800    4.200    7.723
    5.850    4.200    7.720
    5.900    4.200    7.717
    5.950    4.200    7.713
    6.000    4.200    7.709
    6.050    4.200    7.706
    6.100    4.200    7.703
    6.150    4.200    7.699
    6.200    4.200    7.694
    6.250    4.200    7.688
    6.300    4.200    7.681
    6.350    4.200    7.671
    6.400    4.200    7.658
    6.450    4.200    7.650
    6.500    4.200    7.649
    6.550    4.200    7.642
    6.600    4.200    7.633
    6.650    4.200    7.623
    6.700    4.200    7.612
    6.750    4.200    7.602
    6.800    4.200    7.592
    6.850    4.200    7.583
    6.900    4.200    7.576
    6.950    4.200    7.571
    1.400    4.250    8.240
    1.450    4.250    8.240
    1.500    4.250    8.239
    1.550    4.250    8.236
    1.600    4.250    8.105
    1.650    4.250    8.116
    1.700    4.250    8.103
    1.750    4.250    8.102
    1.800    4.250    8.093
    1.850    4.250    8.083
    1.900    4.250    8.080
    1.950    4.250    8.074
    2.000    4.250    8.068
    2.050    4.250    8.062
    2.100    4.250    8.050
    2.150    4.250    8.048
    2.200    4.250    8.039
    2.250    4.250    8.031
    2.300    4.250    8.022
    2.350    4.250    8.015
    2.400    4.250    8.012
    2.450    4.250    8.004
    2.500    4.250    7.997
    2.550    4.250    7.994
    2.600    4.250    7.985
    2.650    4.250    7.978
    2.700    4.250    7.971
    2.750    4.250    7.963
    2.800    4.250    7.956
    2.850    4.250    7.947
    2.900    4.250    7.939
    2.950    4.250    7.929
    3.000    4.250    7.924
    3.050    4.250    7.912
    3.100    4.250    7.890
    3.150    4.250    7.879
    3.200    4.250    7.867
    3.250    4.250    7.855
    3.300    4.250    7.844
    3.350    4.250    7.830
    3.400    4.250    7.813
    3.450    4.250    7.798
    3.500    4.250    7.791
    3.550    4.250    7.784
    3.600    4.250    7.770
    3.650    4.250    7.769
    3.700    4.250    7.760
    3.750    4.250    7.755
    3.800    4.250    7.752
    3.850    4.250    7.746
    3.900    4.250    7.740
    3.950    4.250    7.734
    4.000    4.250    7.727
    4.050    4.250    7.722
    4.100    4.250    7.716
    4.150    4.250    7.711
    4.200    4.250    7.706
    4.250    4.250    7.700
    4.300    4.250    7.695
    4.350    4.250    7.690
    4.400    4.250    7.685
    4.450    4.250    7.680
    4.500    4.250    7.675
    4.550    4.250    7.669
    4.600    4.250    7.670
    4.650    4.250    7.673
    4.700    4.250    7.676
    4.750    4.250    7.680
    4.800    4.250    7.684
    4.850    4.250    7.688
    4.900    4.250    7.691
    4.950    4.250    7.692
    5.000    4.250    7.687
    5.050    4.250    7.694
    5.100    4.250    7.703
    5.150    4.250    7.706
    5.200    4.250    7.710
    5.250    4.250    7.713
    5.300    4.250    7.718
    5.350    4.250    7.721
    5.400    4.250    7.725
    5.450    4.250    7.727
    5.500    4.250    7.724
    5.550    4.250    7.721
    5.600    4.250    7.718
    5.650    4.250    7.715
    5.700    4.250    7.712
    5.750    4.250    7.709
    5.800    4.250    7.706
    5.850    4.250    7.703
    5.900    4.250    7.699
    5.950    4.250    7.695
    6.000    4.250    7.685
    6.050    4.250    7.688
    6.100    4.250    7.685
    6.150    4.250    7.681
    6.200    4.250    7.677
    6.250    4.250    7.671
    6.300    4.250    7.665
    6.350    4.250    7.659
    6.400    4.250    7.654
    6.450    4.250    7.648
    6.500    4.250    7.637
    6.550    4.250    7.629
    6.600    4.250    7.620
    6.650    4.250    7.610
    6.700    4.250    7.600
    6.750    4.250    7.591
    6.800    4.250    7.582
    6.850    4.250    7.575
    6.900    4.250    7.569
    6.950    4.250    7.564
    1.400    4.300    8.242
    1.450    4.300    8.239
    1.500    4.300    8.107
    1.550    4.300    8.114
    1.600    4.300    8.108
    1.650    4.300    8.106
    1.700    4.300    8.098
    1.750    4.300    8.092
    1.800    4.300    8.082
    1.850    4.300    8.072
    1.900    4.300    8.066
    1.950    4.300    8.057
    2.000    4.300    8.050
    2.050    4.300    8.039
    2.100    4.300    8.030
    2.150    4.300    8.020
    2.200    4.300    8.012
    2.250    4.300    8.006
    2.300    4.300    7.998
    2.350    4.300    7.991
    2.400    4.300    7.983
    2.450    4.300    7.974
    2.500    4.300    7.969
    2.550    4.300    7.964
    2.600    4.300    7.960
    2.650    4.300    7.953
    2.700    4.300    7.946
    2.750    4.300    7.938
    2.800    4.300    7.930
    2.850    4.300    7.921
    2.900    4.300    7.913
    2.950    4.300    7.903
    3.000    4.300    7.894
    3.050    4.300    7.884
    3.100    4.300    7.872
    3.150    4.300    7.850
    3.200    4.300    7.843
    3.250    4.300    7.830
    3.300    4.300    7.817
    3.350    4.300    7.803
    3.400    4.300    7.789
    3.450    4.300    7.776
    3.500    4.300    7.763
    3.550    4.300    7.750
    3.600    4.300    7.748
    3.650    4.300    7.742
    3.700    4.300    7.736
    3.750    4.300    7.731
    3.800    4.300    7.725
    3.850    4.300    7.720
    3.900    4.300    7.711
    3.950    4.300    7.703
    4.000    4.300    7.702
    4.050    4.300    7.697
    4.100    4.300    7.691
    4.150    4.300    7.686
    4.200    4.300    7.680
    4.250    4.300    7.675
    4.300    4.300    7.670
    4.350    4.300    7.666
    4.400    4.300    7.661
    4.450    4.300    7.656
    4.500    4.300    7.650
    4.550    4.300    7.643
    4.600    4.300    7.647
    4.650    4.300    7.649
    4.700    4.300    7.653
    4.750    4.300    7.657
    4.800    4.300    7.662
    4.850    4.300    7.666
    4.900    4.300    7.670
    4.950    4.300    7.674
    5.000    4.300    7.678
    5.050    4.300    7.682
    5.100    4.300    7.686
    5.150    4.300    7.689
    5.200    4.300    7.693
    5.250    4.300    7.697
    5.300    4.300    7.701
    5.350    4.300    7.710
    5.400    4.300    7.713
    5.450    4.300    7.715
    5.500    4.300    7.712
    5.550    4.300    7.709
    5.600    4.300    7.705
    5.650    4.300    7.701
    5.700    4.300    7.698
    5.750    4.300    7.695
    5.800    4.300    7.691
    5.850    4.300    7.687
    5.900    4.300    7.683
    5.950    4.300    7.679
    6.000    4.300    7.675
    6.050    4.300    7.672
    6.100    4.300    7.669
    6.150    4.300    7.666
    6.200    4.300    7.662
    6.250    4.300    7.658
    6.300    4.300    7.653
    6.350    4.300    7.648
    6.400    4.300    7.643
    6.450    4.300    7.636
    6.500    4.300    7.627
    6.550    4.300    7.618
    6.600    4.300    7.609
    6.650    4.300    7.599
    6.700    4.300    7.588
    6.750    4.300    7.581
    6.800    4.300    7.574
    6.850    4.300    7.567
    6.900    4.300    7.562
    6.950    4.300    7.558
    1.300    4.350    8.238
    1.350    4.350    8.188
    1.400    4.350    8.117
    1.450    4.350    8.103
    1.500    4.350    8.106
    1.550    4.350    8.108
    1.600    4.350    8.103
    1.650    4.350    8.094
    1.700    4.350    8.082
    1.750    4.350    8.077
    1.800    4.350    8.063
    1.850    4.350    8.053
    1.900    4.350    8.042
    1.950    4.350    8.034
    2.000    4.350    8.027
    2.050    4.350    8.015
    2.100    4.350    8.005
    2.150    4.350    7.997
    2.200    4.350    7.989
    2.250    4.350    7.982
    2.300    4.350    7.974
    2.350    4.350    7.966
    2.400    4.350    7.959
    2.450    4.350    7.947
    2.500    4.350    7.941
    2.550    4.350    7.945
    2.600    4.350    7.935
    2.650    4.350    7.928
    2.700    4.350    7.921
    2.750    4.350    7.913
    2.800    4.350    7.905
    2.850    4.350    7.896
    2.900    4.350    7.888
    2.950    4.350    7.878
    3.000    4.350    7.868
    3.050    4.350    7.856
    3.100    4.350    7.844
    3.150    4.350    7.833
    3.200    4.350    7.817
    3.250    4.350    7.804
    3.300    4.350    7.790
    3.350    4.350    7.777
    3.400    4.350    7.763
    3.450    4.350    7.750
    3.500    4.350    7.735
    3.550    4.350    7.724
    3.600    4.350    7.722
    3.650    4.350    7.715
    3.700    4.350    7.710
    3.750    4.350    7.705
    3.800    4.350    7.699
    3.850    4.350    7.694
    3.900    4.350    7.689
    3.950    4.350    7.684
    4.000    4.350    7.678
    4.050    4.350    7.673
    4.100    4.350    7.667
    4.150    4.350    7.661
    4.200    4.350    7.655
    4.250    4.350    7.648
    4.300    4.350    7.643
    4.350    4.350    7.641
    4.400    4.350    7.639
    4.450    4.350    7.629
    4.500    4.350    7.628
    4.550    4.350    7.620
    4.600    4.350    7.620
    4.650    4.350    7.623
    4.700    4.350    7.627
    4.750    4.350    7.634
    4.800    4.350    7.641
    4.850    4.350    7.646
    4.900    4.350    7.650
    4.950    4.350    7.655
    5.000    4.350    7.659
    5.050    4.350    7.663
    5.100    4.350    7.667
    5.150    4.350    7.671
    5.200    4.350    7.675
    5.250    4.350    7.679
    5.300    4.350    7.684
    5.350    4.350    7.688
    5.400    4.350    7.694
    5.450    4.350    7.701
    5.500    4.350    7.702
    5.550    4.350    7.698
    5.600    4.350    7.692
    5.650    4.350    7.688
    5.700    4.350    7.684
    5.750    4.350    7.681
    5.800    4.350    7.677
    5.850    4.350    7.673
    5.900    4.350    7.670
    5.950    4.350    7.666
    6.000    4.350    7.662
    6.050    4.350    7.659
    6.100    4.350    7.655
    6.150    4.350    7.653
    6.200    4.350    7.650
    6.250    4.350    7.646
    6.300    4.350    7.642
    6.350    4.350    7.637
    6.400    4.350    7.632
    6.450    4.350    7.625
    6.500    4.350    7.617
    6.550    4.350    7.608
    6.600    4.350    7.599
    6.650    4.350    7.590
    6.700    4.350    7.581
    6.750    4.350    7.573
    6.800    4.350    7.564
    6.850    4.350    7.559
    6.900    4.350    7.555
    6.950    4.350    7.551
    1.200    4.400    8.216
    1.250    4.400    8.116
    1.300    4.400    8.124
    1.350    4.400    8.123
    1.400    4.400    8.101
    1.450    4.400    8.101
    1.500    4.400    8.100
    1.550    4.400    8.094
    1.600    4.400    8.086
    1.650    4.400    8.072
    1.700    4.400    8.065
    1.750    4.400    8.047
    1.800    4.400    8.036
    1.850    4.400    8.022
    1.900    4.400    8.017
    1.950    4.400    8.003
    2.000    4.400    8.002
    2.050    4.400    7.989
    2.100    4.400    7.981
    2.150    4.400    7.972
    2.200    4.400    7.965
    2.250    4.400    7.957
    2.300    4.400    7.950
    2.350    4.400    7.942
    2.400    4.400    7.935
    2.450    4.400    7.925
    2.500    4.400    7.922
    2.550    4.400    7.918
    2.600    4.400    7.912
    2.650    4.400    7.905
    2.700    4.400    7.897
    2.750    4.400    7.890
    2.800    4.400    7.881
    2.850    4.400    7.872
    2.900    4.400    7.863
    2.950    4.400    7.853
    3.000    4.400    7.843
    3.050    4.400    7.831
    3.100    4.400    7.818
    3.150    4.400    7.805
    3.200    4.400    7.792
    3.250    4.400    7.779
    3.300    4.400    7.765
    3.350    4.400    7.751
    3.400    4.400    7.738
    3.450    4.400    7.724
    3.500    4.400    7.710
    3.550    4.400    7.699
    3.600    4.400    7.696
    3.650    4.400    7.690
    3.700    4.400    7.685
    3.750    4.400    7.680
    3.800    4.400    7.675
    3.850    4.400    7.670
    3.900    4.400    7.665
    3.950    4.400    7.660
    4.000    4.400    7.655
    4.050    4.400    7.650
    4.100    4.400    7.640
    4.150    4.400    7.636
    4.200    4.400    7.628
    4.250    4.400    7.628
    4.300    4.400    7.622
    4.350    4.400    7.618
    4.400    4.400    7.616
    4.450    4.400    7.612
    4.500    4.400    7.609
    4.550    4.400    7.605
    4.600    4.400    7.602
    4.650    4.400    7.604
    4.700    4.400    7.608
    4.750    4.400    7.614
    4.800    4.400    7.618
    4.850    4.400    7.624
    4.900    4.400    7.632
    4.950    4.400    7.637
    5.000    4.400    7.642
    5.050    4.400    7.646
    5.100    4.400    7.650
    5.150    4.400    7.654
    5.200    4.400    7.658
    5.250    4.400    7.662
    5.300    4.400    7.667
    5.350    4.400    7.672
    5.400    4.400    7.676
    5.450    4.400    7.682
    5.500    4.400    7.687
    5.550    4.400    7.679
    5.600    4.400    7.677
    5.650    4.400    7.674
    5.700    4.400    7.672
    5.750    4.400    7.669
    5.800    4.400    7.665
    5.850    4.400    7.662
    5.900    4.400    7.658
    5.950    4.400    7.655
    6.000    4.400    7.651
    6.050    4.400    7.648
    6.100    4.400    7.645
    6.150    4.400    7.642
    6.200    4.400    7.639
    6.250    4.400    7.636
    6.300    4.400    7.633
    6.350    4.400    7.628
    6.400    4.400    7.622
    6.450    4.400    7.615
    6.500    4.400    7.607
    6.550    4.400    7.599
    6.600    4.400    7.590
    6.650    4.400    7.582
    6.700    4.400    7.573
    6.750    4.400    7.565
    6.800    4.400    7.557
    6.850    4.400    7.551
    6.900    4.400    7.547
    6.950    4.400    7.544
    1.050    4.450    8.229
    1.100    4.450    8.224
    1.150    4.450    8.194
    1.200    4.450    8.126
    1.250    4.450    8.112
    1.300    4.450    8.114
    1.350    4.450    8.107
    1.400    4.450    8.097
    1.450    4.450    8.091
    1.500    4.450    8.083
    1.550    4.450    8.073
    1.600    4.450    8.064
    1.650    4.450    8.048
    1.700    4.450    8.035
    1.750    4.450    8.024
    1.800    4.450    8.012
    1.850    4.450    8.002
    1.900    4.450    7.992
    1.950    4.450    7.983
    2.000    4.450    7.974
    2.050    4.450    7.965
    2.100    4.450    7.957
    2.150    4.450    7.949
    2.200    4.450    7.941
    2.250    4.450    7.934
    2.300    4.450    7.926
    2.350    4.450    7.919
    2.400    4.450    7.913
    2.450    4.450    7.905
    2.500    4.450    7.896
    2.550    4.450    7.900
    2.600    4.450    7.887
    2.650    4.450    7.877
    2.700    4.450    7.870
    2.750    4.450    7.867
    2.800    4.450    7.858
    2.850    4.450    7.849
    2.900    4.450    7.839
    2.950    4.450    7.829
    3.000    4.450    7.818
    3.050    4.450    7.806
    3.100    4.450    7.794
    3.150    4.450    7.781
    3.200    4.450    7.768
    3.250    4.450    7.755
    3.300    4.450    7.741
    3.350    4.450    7.727
    3.400    4.450    7.713
    3.450    4.450    7.700
    3.500    4.450    7.682
    3.550    4.450    7.678
    3.600    4.450    7.671
    3.650    4.450    7.666
    3.700    4.450    7.661
    3.750    4.450    7.656
    3.800    4.450    7.652
    3.850    4.450    7.645
    3.900    4.450    7.645
    3.950    4.450    7.636
    4.000    4.450    7.633
    4.050    4.450    7.631
    4.100    4.450    7.623
    4.150    4.450    7.617
    4.200    4.450    7.612
    4.250    4.450    7.610
    4.300    4.450    7.607
    4.350    4.450    7.603
    4.400    4.450    7.600
    4.450    4.450    7.600
    4.500    4.450    7.597
    4.550    4.450    7.592
    4.600    4.450    7.590
    4.650    4.450    7.589
    4.700    4.450    7.596
    4.750    4.450    7.596
    4.800    4.450    7.602
    4.850    4.450    7.607
    4.900    4.450    7.614
    4.950    4.450    7.619
    5.000    4.450    7.626
    5.050    4.450    7.630
    5.100    4.450    7.635
    5.150    4.450    7.639
    5.200    4.450    7.643
    5.250    4.450    7.647
    5.300    4.450    7.651
    5.350    4.450    7.656
    5.400    4.450    7.660
    5.450    4.450    7.664
    5.500    4.450    7.667
    5.550    4.450    7.662
    5.600    4.450    7.663
    5.650    4.450    7.661
    5.700    4.450    7.660
    5.750    4.450    7.657
    5.800    4.450    7.654
    5.850    4.450    7.651
    5.900    4.450    7.648
    5.950    4.450    7.645
    6.000    4.450    7.642
    6.050    4.450    7.639
    6.100    4.450    7.636
    6.150    4.450    7.633
    6.200    4.450    7.630
    6.250    4.450    7.626
    6.300    4.450    7.623
    6.350    4.450    7.618
    6.400    4.450    7.612
    6.450    4.450    7.605
    6.500    4.450    7.598
    6.550    4.450    7.590
    6.600    4.450    7.582
    6.650    4.450    7.574
    6.700    4.450    7.566
    6.750    4.450    7.558
    6.800    4.450    7.551
    6.850    4.450    7.543
    6.900    4.450    7.537
    6.950    4.450    7.539
     .950    4.500    8.175
    1.000    4.500    8.180
    1.050    4.500    8.136
    1.100    4.500    8.125
    1.150    4.500    8.122
    1.200    4.500    8.118
    1.250    4.500    8.110
    1.300    4.500    8.090
    1.350    4.500    8.088
    1.400    4.500    8.081
    1.450    4.500    8.072
    1.500    4.500    8.062
    1.550    4.500    8.050
    1.600    4.500    8.041
    1.650    4.500    8.025
    1.700    4.500    8.012
    1.750    4.500    7.999
    1.800    4.500    7.989
    1.850    4.500    7.977
    1.900    4.500    7.967
    1.950    4.500    7.958
    2.000    4.500    7.950
    2.050    4.500    7.940
    2.100    4.500    7.934
    2.150    4.500    7.927
    2.200    4.500    7.919
    2.250    4.500    7.911
    2.300    4.500    7.904
    2.350    4.500    7.898
    2.400    4.500    7.891
    2.450    4.500    7.885
    2.500    4.500    7.880
    2.550    4.500    7.873
    2.600    4.500    7.867
    2.650    4.500    7.863
    2.700    4.500    7.850
    2.750    4.500    7.845
    2.800    4.500    7.839
    2.850    4.500    7.829
    2.900    4.500    7.814
    2.950    4.500    7.807
    3.000    4.500    7.795
    3.050    4.500    7.783
    3.100    4.500    7.771
    3.150    4.500    7.758
    3.200    4.500    7.745
    3.250    4.500    7.732
    3.300    4.500    7.718
    3.350    4.500    7.704
    3.400    4.500    7.690
    3.450    4.500    7.673
    3.500    4.500    7.660
    3.550    4.500    7.649
    3.600    4.500    7.646
    3.650    4.500    7.641
    3.700    4.500    7.637
    3.750    4.500    7.633
    3.800    4.500    7.625
    3.850    4.500    7.621
    3.900    4.500    7.619
    3.950    4.500    7.613
    4.000    4.500    7.611
    4.050    4.500    7.608
    4.100    4.500    7.602
    4.150    4.500    7.603
    4.200    4.500    7.598
    4.250    4.500    7.597
    4.300    4.500    7.596
    4.350    4.500    7.594
    4.400    4.500    7.592
    4.450    4.500    7.588
    4.500    4.500    7.588
    4.550    4.500    7.584
    4.600    4.500    7.582
    4.650    4.500    7.581
    4.700    4.500    7.582
    4.750    4.500    7.585
    4.800    4.500    7.588
    4.850    4.500    7.594
    4.900    4.500    7.599
    4.950    4.500    7.603
    5.000    4.500    7.607
    5.050    4.500    7.612
    5.100    4.500    7.617
    5.150    4.500    7.623
    5.200    4.500    7.629
    5.250    4.500    7.633
    5.300    4.500    7.635
    5.350    4.500    7.635
    5.400    4.500    7.641
    5.450    4.500    7.648
    5.500    4.500    7.651
    5.550    4.500    7.657
    5.600    4.500    7.654
    5.650    4.500    7.652
    5.700    4.500    7.649
    5.750    4.500    7.647
    5.800    4.500    7.644
    5.850    4.500    7.641
    5.900    4.500    7.638
    5.950    4.500    7.635
    6.000    4.500    7.632
    6.050    4.500    7.629
    6.100    4.500    7.626
    6.150    4.500    7.623
    6.200    4.500    7.620
    6.250    4.500    7.617
    6.300    4.500    7.612
    6.350    4.500    7.607
    6.400    4.500    7.601
    6.450    4.500    7.595
    6.500    4.500    7.588
    6.550    4.500    7.581
    6.600    4.500    7.574
    6.650    4.500    7.566
    6.700    4.500    7.559
    6.750    4.500    7.552
    6.800    4.500    7.545
    6.850    4.500    7.535
    6.900    4.500    7.533
    6.950    4.500    7.535
     .800    4.550    8.196
     .850    4.550    8.138
     .900    4.550    8.134
     .950    4.550    8.132
    1.000    4.550    8.127
    1.050    4.550    8.122
    1.100    4.550    8.114
    1.150    4.550    8.107
    1.200    4.550    8.100
    1.250    4.550    8.089
    1.300    4.550    8.076
    1.350    4.550    8.072
    1.400    4.550    8.063
    1.450    4.550    8.053
    1.500    4.550    8.039
    1.550    4.550    8.029
    1.600    4.550    8.015
    1.650    4.550    8.000
    1.700    4.550    7.987
    1.750    4.550    7.974
    1.800    4.550    7.963
    1.850    4.550    7.952
    1.900    4.550    7.942
    1.950    4.550    7.933
    2.000    4.550    7.923
    2.050    4.550    7.918
    2.100    4.550    7.910
    2.150    4.550    7.905
    2.200    4.550    7.898
    2.250    4.550    7.891
    2.300    4.550    7.883
    2.350    4.550    7.877
    2.400    4.550    7.869
    2.450    4.550    7.865
    2.500    4.550    7.856
    2.550    4.550    7.852
    2.600    4.550    7.850
    2.650    4.550    7.843
    2.700    4.550    7.834
    2.750    4.550    7.826
    2.800    4.550    7.816
    2.850    4.550    7.807
    2.900    4.550    7.797
    2.950    4.550    7.786
    3.000    4.550    7.775
    3.050    4.550    7.762
    3.100    4.550    7.750
    3.150    4.550    7.737
    3.200    4.550    7.724
    3.250    4.550    7.711
    3.300    4.550    7.697
    3.350    4.550    7.683
    3.400    4.550    7.665
    3.450    4.550    7.653
    3.500    4.550    7.636
    3.550    4.550    7.626
    3.600    4.550    7.626
    3.650    4.550    7.618
    3.700    4.550    7.616
    3.750    4.550    7.610
    3.800    4.550    7.608
    3.850    4.550    7.607
    3.900    4.550    7.603
    3.950    4.550    7.599
    4.000    4.550    7.595
    4.050    4.550    7.592
    4.100    4.550    7.590
    4.150    4.550    7.588
    4.200    4.550    7.586
    4.250    4.550    7.590
    4.300    4.550    7.585
    4.350    4.550    7.583
    4.400    4.550    7.584
    4.450    4.550    7.583
    4.500    4.550    7.582
    4.550    4.550    7.580
    4.600    4.550    7.579
    4.650    4.550    7.579
    4.700    4.550    7.576
    4.750    4.550    7.578
    4.800    4.550    7.581
    4.850    4.550    7.583
    4.900    4.550    7.588
    4.950    4.550    7.593
    5.000    4.550    7.597
    5.050    4.550    7.601
    5.100    4.550    7.605
    5.150    4.550    7.610
    5.200    4.550    7.615
    5.250    4.550    7.618
    5.300    4.550    7.620
    5.350    4.550    7.624
    5.400    4.550    7.629
    5.450    4.550    7.633
    5.500    4.550    7.638
    5.550    4.550    7.644
    5.600    4.550    7.642
    5.650    4.550    7.641
    5.700    4.550    7.639
    5.750    4.550    7.637
    5.800    4.550    7.634
    5.850    4.550    7.631
    5.900    4.550    7.628
    5.950    4.550    7.626
    6.000    4.550    7.623
    6.050    4.550    7.620
    6.100    4.550    7.616
    6.150    4.550    7.613
    6.200    4.550    7.610
    6.250    4.550    7.606
    6.300    4.550    7.602
    6.350    4.550    7.597
    6.400    4.550    7.592
    6.450    4.550    7.586
    6.500    4.550    7.579
    6.550    4.550    7.573
    6.600    4.550    7.566
    6.650    4.550    7.559
    6.700    4.550    7.553
    6.750    4.550    7.546
    6.800    4.550    7.537
    6.850    4.550    7.532
    6.900    4.550    7.529
    6.950    4.550    7.531
     .650    4.600    7.925
     .700    4.600    8.139
     .750    4.600    8.125
     .800    4.600    8.116
     .850    4.600    8.114
     .900    4.600    8.116
     .950    4.600    8.120
    1.000    4.600    8.107
    1.050    4.600    8.100
    1.100    4.600    8.097
    1.150    4.600    8.088
    1.200    4.600    8.079
    1.250    4.600    8.076
    1.300    4.600    8.064
    1.350    4.600    8.054
    1.400    4.600    8.044
    1.450    4.600    8.027
    1.500    4.600    8.017
    1.550    4.600    8.003
    1.600    4.600    7.989
    1.650    4.600    7.976
    1.700    4.600    7.965
    1.750    4.600    7.950
    1.800    4.600    7.935
    1.850    4.600    7.922
    1.900    4.600    7.916
    1.950    4.600    7.905
    2.000    4.600    7.900
    2.050    4.600    7.897
    2.100    4.600    7.892
    2.150    4.600    7.883
    2.200    4.600    7.876
    2.250    4.600    7.869
    2.300    4.600    7.862
    2.350    4.600    7.856
    2.400    4.600    7.849
    2.450    4.600    7.840
    2.500    4.600    7.834
    2.550    4.600    7.833
    2.600    4.600    7.828
    2.650    4.600    7.822
    2.700    4.600    7.815
    2.750    4.600    7.807
    2.800    4.600    7.797
    2.850    4.600    7.788
    2.900    4.600    7.777
    2.950    4.600    7.766
    3.000    4.600    7.755
    3.050    4.600    7.743
    3.100    4.600    7.730
    3.150    4.600    7.717
    3.200    4.600    7.704
    3.250    4.600    7.687
    3.300    4.600    7.674
    3.350    4.600    7.659
    3.400    4.600    7.647
    3.450    4.600    7.629
    3.500    4.600    7.617
    3.550    4.600    7.611
    3.600    4.600    7.606
    3.650    4.600    7.604
    3.700    4.600    7.600
    3.750    4.600    7.597
    3.800    4.600    7.595
    3.850    4.600    7.594
    3.900    4.600    7.594
    3.950    4.600    7.590
    4.000    4.600    7.588
    4.050    4.600    7.586
    4.100    4.600    7.585
    4.150    4.600    7.581
    4.200    4.600    7.581
    4.250    4.600    7.580
    4.300    4.600    7.576
    4.350    4.600    7.579
    4.400    4.600    7.579
    4.450    4.600    7.578
    4.500    4.600    7.577
    4.550    4.600    7.576
    4.600    4.600    7.575
    4.650    4.600    7.574
    4.700    4.600    7.575
    4.750    4.600    7.576
    4.800    4.600    7.579
    4.850    4.600    7.582
    4.900    4.600    7.585
    4.950    4.600    7.588
    5.000    4.600    7.592
    5.050    4.600    7.596
    5.100    4.600    7.596
    5.150    4.600    7.600
    5.200    4.600    7.606
    5.250    4.600    7.610
    5.300    4.600    7.612
    5.350    4.600    7.614
    5.400    4.600    7.621
    5.450    4.600    7.625
    5.500    4.600    7.630
    5.550    4.600    7.633
    5.600    4.600    7.632
    5.650    4.600    7.631
    5.700    4.600    7.629
    5.750    4.600    7.627
    5.800    4.600    7.624
    5.850    4.600    7.622
    5.900    4.600    7.619
    5.950    4.600    7.616
    6.000    4.600    7.613
    6.050    4.600    7.610
    6.100    4.600    7.607
    6.150    4.600    7.603
    6.200    4.600    7.600
    6.250    4.600    7.596
    6.300    4.600    7.592
    6.350    4.600    7.587
    6.400    4.600    7.582
    6.450    4.600    7.577
    6.500    4.600    7.571
    6.550    4.600    7.565
    6.600    4.600    7.559
    6.650    4.600    7.553
    6.700    4.600    7.547
    6.750    4.600    7.542
    6.800    4.600    7.536
    6.850    4.600    7.529
    6.900    4.600    7.530
    6.950    4.600    7.529
     .550    4.650    8.128
     .600    4.650    8.126
     .650    4.650    8.124
     .700    4.650    8.121
     .750    4.650    8.117
     .800    4.650    8.116
     .850    4.650    8.114
     .900    4.650    8.110
     .950    4.650    8.104
    1.000    4.650    8.099
    1.050    4.650    8.090
    1.100    4.650    8.083
    1.150    4.650    8.072
    1.200    4.650    8.062
    1.250    4.650    8.053
    1.300    4.650    8.043
    1.350    4.650    8.030
    1.400    4.650    8.014
    1.450    4.650    8.001
    1.500    4.650    7.987
    1.550    4.650    7.977
    1.600    4.650    7.962
    1.650    4.650    7.945
    1.700    4.650    7.933
    1.750    4.650    7.917
    1.800    4.650    7.907
    1.850    4.650    7.892
    1.900    4.650    7.886
    1.950    4.650    7.878
    2.000    4.650    7.873
    2.050    4.650    7.871
    2.100    4.650    7.865
    2.150    4.650    7.863
    2.200    4.650    7.855
    2.250    4.650    7.848
    2.300    4.650    7.842
    2.350    4.650    7.835
    2.400    4.650    7.829
    2.450    4.650    7.819
    2.500    4.650    7.819
    2.550    4.650    7.814
    2.600    4.650    7.809
    2.650    4.650    7.803
    2.700    4.650    7.796
    2.750    4.650    7.788
    2.800    4.650    7.778
    2.850    4.650    7.769
    2.900    4.650    7.758
    2.950    4.650    7.747
    3.000    4.650    7.735
    3.050    4.650    7.724
    3.100    4.650    7.712
    3.150    4.650    7.699
    3.200    4.650    7.686
    3.250    4.650    7.670
    3.300    4.650    7.656
    3.350    4.650    7.639
    3.400    4.650    7.627
    3.450    4.650    7.616
    3.500    4.650    7.608
    3.550    4.650    7.601
    3.600    4.650    7.598
    3.650    4.650    7.592
    3.700    4.650    7.590
    3.750    4.650    7.589
    3.800    4.650    7.588
    3.850    4.650    7.587
    3.900    4.650    7.586
    3.950    4.650    7.586
    4.000    4.650    7.585
    4.050    4.650    7.583
    4.100    4.650    7.581
    4.150    4.650    7.580
    4.200    4.650    7.578
    4.250    4.650    7.577
    4.300    4.650    7.576
    4.350    4.650    7.576
    4.400    4.650    7.575
    4.450    4.650    7.574
    4.500    4.650    7.573
    4.550    4.650    7.572
    4.600    4.650    7.572
    4.650    4.650    7.571
    4.700    4.650    7.572
    4.750    4.650    7.573
    4.800    4.650    7.575
    4.850    4.650    7.577
    4.900    4.650    7.580
    4.950    4.650    7.583
    5.000    4.650    7.587
    5.050    4.650    7.590
    5.100    4.650    7.593
    5.150    4.650    7.597
    5.200    4.650    7.598
    5.250    4.650    7.604
    5.300    4.650    7.607
    5.350    4.650    7.611
    5.400    4.650    7.615
    5.450    4.650    7.618
    5.500    4.650    7.621
    5.550    4.650    7.623
    5.600    4.650    7.622
    5.650    4.650    7.622
    5.700    4.650    7.620
    5.750    4.650    7.618
    5.800    4.650    7.615
    5.850    4.650    7.612
    5.900    4.650    7.609
    5.950    4.650    7.606
    6.000    4.650    7.603
    6.050    4.650    7.600
    6.100    4.650    7.597
    6.150    4.650    7.593
    6.200    4.650    7.590
    6.250    4.650    7.586
    6.300    4.650    7.582
    6.350    4.650    7.578
    6.400    4.650    7.573
    6.450    4.650    7.569
    6.500    4.650    7.564
    6.550    4.650    7.559
    6.600    4.650    7.553
    6.650    4.650    7.548
    6.700    4.650    7.543
    6.750    4.650    7.538
    6.800    4.650    7.534
    6.850    4.650    7.530
    6.900    4.650    7.527
    6.950    4.650    7.526
     .450    4.700    8.128
     .500    4.700    8.128
     .550    4.700    8.126
     .600    4.700    8.123
     .650    4.700    8.119
     .700    4.700    8.115
     .750    4.700    8.112
     .800    4.700    8.105
     .850    4.700    8.103
     .900    4.700    8.097
     .950    4.700    8.093
    1.000    4.700    8.083
    1.050    4.700    8.074
    1.100    4.700    8.063
    1.150    4.700    8.053
    1.200    4.700    8.037
    1.250    4.700    8.022
    1.300    4.700    8.015
    1.350    4.700    8.001
    1.400    4.700    7.988
    1.450    4.700    7.972
    1.500    4.700    7.958
    1.550    4.700    7.943
    1.600    4.700    7.928
    1.650    4.700    7.913
    1.700    4.700    7.899
    1.750    4.700    7.885
    1.800    4.700    7.868
    1.850    4.700    7.862
    1.900    4.700    7.849
    1.950    4.700    7.844
    2.000    4.700    7.845
    2.050    4.700    7.845
    2.100    4.700    7.843
    2.150    4.700    7.836
    2.200    4.700    7.834
    2.250    4.700    7.827
    2.300    4.700    7.821
    2.350    4.700    7.815
    2.400    4.700    7.809
    2.450    4.700    7.804
    2.500    4.700    7.800
    2.550    4.700    7.796
    2.600    4.700    7.791
    2.650    4.700    7.784
    2.700    4.700    7.777
    2.750    4.700    7.769
    2.800    4.700    7.760
    2.850    4.700    7.750
    2.900    4.700    7.740
    2.950    4.700    7.728
    3.000    4.700    7.717
    3.050    4.700    7.705
    3.100    4.700    7.694
    3.150    4.700    7.682
    3.200    4.700    7.671
    3.250    4.700    7.658
    3.300    4.700    7.641
    3.350    4.700    7.626
    3.400    4.700    7.616
    3.450    4.700    7.606
    3.500    4.700    7.599
    3.550    4.700    7.594
    3.600    4.700    7.588
    3.650    4.700    7.586
    3.700    4.700    7.583
    3.750    4.700    7.586
    3.800    4.700    7.585
    3.850    4.700    7.584
    3.900    4.700    7.583
    3.950    4.700    7.582
    4.000    4.700    7.581
    4.050    4.700    7.579
    4.100    4.700    7.578
    4.150    4.700    7.577
    4.200    4.700    7.575
    4.250    4.700    7.574
    4.300    4.700    7.573
    4.350    4.700    7.573
    4.400    4.700    7.572
    4.450    4.700    7.572
    4.500    4.700    7.571
    4.550    4.700    7.570
    4.600    4.700    7.569
    4.650    4.700    7.569
    4.700    4.700    7.570
    4.750    4.700    7.571
    4.800    4.700    7.572
    4.850    4.700    7.574
    4.900    4.700    7.577
    4.950    4.700    7.579
    5.000    4.700    7.582
    5.050    4.700    7.585
    5.100    4.700    7.588
    5.150    4.700    7.591
    5.200    4.700    7.595
    5.250    4.700    7.598
    5.300    4.700    7.601
    5.350    4.700    7.605
    5.400    4.700    7.608
    5.450    4.700    7.612
    5.500    4.700    7.615
    5.550    4.700    7.615
    5.600    4.700    7.615
    5.650    4.700    7.614
    5.700    4.700    7.612
    5.750    4.700    7.610
    5.800    4.700    7.607
    5.850    4.700    7.604
    5.900    4.700    7.600
    5.950    4.700    7.597
    6.000    4.700    7.594
    6.050    4.700    7.591
    6.100    4.700    7.587
    6.150    4.700    7.584
    6.200    4.700    7.580
    6.250    4.700    7.576
    6.300    4.700    7.573
    6.350    4.700    7.570
    6.400    4.700    7.566
    6.450    4.700    7.561
    6.500    4.700    7.557
    6.550    4.700    7.553
    6.600    4.700    7.548
    6.650    4.700    7.544
    6.700    4.700    7.540
    6.750    4.700    7.536
    6.800    4.700    7.532
    6.850    4.700    7.523
    6.900    4.700    7.524
    6.950    4.700    7.523
     .350    4.750    8.126
     .400    4.750    8.125
     .450    4.750    8.125
     .500    4.750    8.123
     .550    4.750    8.120
     .600    4.750    8.116
     .650    4.750    8.111
     .700    4.750    8.110
     .750    4.750    8.105
     .800    4.750    8.099
     .850    4.750    8.092
     .900    4.750    8.085
     .950    4.750    8.075
    1.000    4.750    8.066
    1.050    4.750    8.054
    1.100    4.750    8.041
    1.150    4.750    8.027
    1.200    4.750    8.011
    1.250    4.750    7.996
    1.300    4.750    7.984
    1.350    4.750    7.975
    1.400    4.750    7.957
    1.450    4.750    7.941
    1.500    4.750    7.923
    1.550    4.750    7.909
    1.600    4.750    7.894
    1.650    4.750    7.876
    1.700    4.750    7.867
    1.750    4.750    7.853
    1.800    4.750    7.839
    1.850    4.750    7.823
    1.900    4.750    7.815
    1.950    4.750    7.810
    2.000    4.750    7.811
    2.050    4.750    7.816
    2.100    4.750    7.811
    2.150    4.750    7.812
    2.200    4.750    7.808
    2.250    4.750    7.805
    2.300    4.750    7.802
    2.350    4.750    7.796
    2.400    4.750    7.789
    2.450    4.750    7.786
    2.500    4.750    7.779
    2.550    4.750    7.777
    2.600    4.750    7.772
    2.650    4.750    7.766
    2.700    4.750    7.759
    2.750    4.750    7.751
    2.800    4.750    7.742
    2.850    4.750    7.732
    2.900    4.750    7.721
    2.950    4.750    7.710
    3.000    4.750    7.699
    3.050    4.750    7.688
    3.100    4.750    7.677
    3.150    4.750    7.666
    3.200    4.750    7.654
    3.250    4.750    7.642
    3.300    4.750    7.629
    3.350    4.750    7.621
    3.400    4.750    7.612
    3.450    4.750    7.601
    3.500    4.750    7.592
    3.550    4.750    7.587
    3.600    4.750    7.585
    3.650    4.750    7.584
    3.700    4.750    7.583
    3.750    4.750    7.582
    3.800    4.750    7.581
    3.850    4.750    7.581
    3.900    4.750    7.580
    3.950    4.750    7.579
    4.000    4.750    7.578
    4.050    4.750    7.577
    4.100    4.750    7.575
    4.150    4.750    7.574
    4.200    4.750    7.573
    4.250    4.750    7.572
    4.300    4.750    7.571
    4.350    4.750    7.571
    4.400    4.750    7.571
    4.450    4.750    7.570
    4.500    4.750    7.569
    4.550    4.750    7.569
    4.600    4.750    7.568
    4.650    4.750    7.568
    4.700    4.750    7.568
    4.750    4.750    7.568
    4.800    4.750    7.569
    4.850    4.750    7.571
    4.900    4.750    7.573
    4.950    4.750    7.575
    5.000    4.750    7.578
    5.050    4.750    7.581
    5.100    4.750    7.583
    5.150    4.750    7.586
    5.200    4.750    7.589
    5.250    4.750    7.592
    5.300    4.750    7.596
    5.350    4.750    7.599
    5.400    4.750    7.602
    5.450    4.750    7.605
    5.500    4.750    7.608
    5.550    4.750    7.608
    5.600    4.750    7.607
    5.650    4.750    7.606
    5.700    4.750    7.604
    5.750    4.750    7.602
    5.800    4.750    7.598
    5.850    4.750    7.595
    5.900    4.750    7.592
    5.950    4.750    7.588
    6.000    4.750    7.585
    6.050    4.750    7.582
    6.100    4.750    7.578
    6.150    4.750    7.575
    6.200    4.750    7.571
    6.250    4.750    7.567
    6.300    4.750    7.564
    6.350    4.750    7.560
    6.400    4.750    7.557
    6.450    4.750    7.554
    6.500    4.750    7.551
    6.550    4.750    7.547
    6.600    4.750    7.544
    6.650    4.750    7.540
    6.700    4.750    7.537
    6.750    4.750    7.533
    6.800    4.750    7.530
    6.850    4.750    7.519
    6.900    4.750    7.524
    6.950    4.750    7.523
     .200    4.800    8.112
     .250    4.800    8.123
     .300    4.800    8.122
     .350    4.800    8.122
     .400    4.800    8.120
     .450    4.800    8.118
     .500    4.800    8.115
     .550    4.800    8.112
     .600    4.800    8.108
     .650    4.800    8.104
     .700    4.800    8.099
     .750    4.800    8.095
     .800    4.800    8.089
     .850    4.800    8.078
     .900    4.800    8.070
     .950    4.800    8.056
    1.000    4.800    8.045
    1.050    4.800    8.025
    1.100    4.800    8.013
    1.150    4.800    7.998
    1.200    4.800    7.981
    1.250    4.800    7.967
    1.300    4.800    7.950
    1.350    4.800    7.939
    1.400    4.800    7.921
    1.450    4.800    7.903
    1.500    4.800    7.887
    1.550    4.800    7.868
    1.600    4.800    7.862
    1.650    4.800    7.848
    1.700    4.800    7.836
    1.750    4.800    7.822
    1.800    4.800    7.808
    1.850    4.800    7.791
    1.900    4.800    7.779
    1.950    4.800    7.779
    2.000    4.800    7.784
    2.050    4.800    7.785
    2.100    4.800    7.784
    2.150    4.800    7.786
    2.200    4.800    7.785
    2.250    4.800    7.785
    2.300    4.800    7.780
    2.350    4.800    7.776
    2.400    4.800    7.771
    2.450    4.800    7.766
    2.500    4.800    7.760
    2.550    4.800    7.759
    2.600    4.800    7.754
    2.650    4.800    7.748
    2.700    4.800    7.741
    2.750    4.800    7.733
    2.800    4.800    7.724
    2.850    4.800    7.714
    2.900    4.800    7.703
    2.950    4.800    7.692
    3.000    4.800    7.681
    3.050    4.800    7.669
    3.100    4.800    7.661
    3.150    4.800    7.647
    3.200    4.800    7.640
    3.250    4.800    7.629
    3.300    4.800    7.621
    3.350    4.800    7.612
    3.400    4.800    7.606
    3.450    4.800    7.596
    3.500    4.800    7.588
    3.550    4.800    7.583
    3.600    4.800    7.584
    3.650    4.800    7.582
    3.700    4.800    7.581
    3.750    4.800    7.580
    3.800    4.800    7.579
    3.850    4.800    7.578
    3.900    4.800    7.577
    3.950    4.800    7.577
    4.000    4.800    7.576
    4.050    4.800    7.575
    4.100    4.800    7.573
    4.150    4.800    7.572
    4.200    4.800    7.571
    4.250    4.800    7.570
    4.300    4.800    7.570
    4.350    4.800    7.570
    4.400    4.800    7.569
    4.450    4.800    7.569
    4.500    4.800    7.568
    4.550    4.800    7.567
    4.600    4.800    7.567
    4.650    4.800    7.566
    4.700    4.800    7.566
    4.750    4.800    7.567
    4.800    4.800    7.567
    4.850    4.800    7.569
    4.900    4.800    7.570
    4.950    4.800    7.572
    5.000    4.800    7.574
    5.050    4.800    7.576
    5.100    4.800    7.579
    5.150    4.800    7.581
    5.200    4.800    7.584
    5.250    4.800    7.587
    5.300    4.800    7.590
    5.350    4.800    7.593
    5.400    4.800    7.596
    5.450    4.800    7.599
    5.500    4.800    7.601
    5.550    4.800    7.601
    5.600    4.800    7.600
    5.650    4.800    7.599
    5.700    4.800    7.597
    5.750    4.800    7.594
    5.800    4.800    7.590
    5.850    4.800    7.586
    5.900    4.800    7.583
    5.950    4.800    7.580
    6.000    4.800    7.576
    6.050    4.800    7.573
    6.100    4.800    7.569
    6.150    4.800    7.565
    6.200    4.800    7.562
    6.250    4.800    7.558
    6.300    4.800    7.555
    6.350    4.800    7.552
    6.400    4.800    7.549
    6.450    4.800    7.547
    6.500    4.800    7.545
    6.550    4.800    7.542
    6.600    4.800    7.540
    6.650    4.800    7.537
    6.700    4.800    7.534
    6.750    4.800    7.531
    6.800    4.800    7.527
    6.850    4.800    7.517
    6.900    4.800    7.524
    6.950    4.800    7.524
     .100    4.850    8.113
     .150    4.850    8.117
     .200    4.850    8.118
     .250    4.850    8.119
     .300    4.850    8.117
     .350    4.850    8.116
     .400    4.850    8.114
     .450    4.850    8.111
     .500    4.850    8.108
     .550    4.850    8.103
     .600    4.850    8.101
     .650    4.850    8.097
     .700    4.850    8.089
     .750    4.850    8.080
     .800    4.850    8.071
     .850    4.850    8.064
     .900    4.850    8.039
     .950    4.850    8.030
    1.000    4.850    8.016
    1.050    4.850    7.994
    1.100    4.850    7.979
    1.150    4.850    7.964
    1.200    4.850    7.947
    1.250    4.850    7.931
    1.300    4.850    7.918
    1.350    4.850    7.901
    1.400    4.850    7.884
    1.450    4.850    7.865
    1.500    4.850    7.855
    1.550    4.850    7.845
    1.600    4.850    7.826
    1.650    4.850    7.815
    1.700    4.850    7.804
    1.750    4.850    7.791
    1.800    4.850    7.777
    1.850    4.850    7.766
    1.900    4.850    7.751
    1.950    4.850    7.746
    2.000    4.850    7.742
    2.050    4.850    7.748
    2.100    4.850    7.753
    2.150    4.850    7.755
    2.200    4.850    7.756
    2.250    4.850    7.751
    2.300    4.850    7.749
    2.350    4.850    7.752
    2.400    4.850    7.744
    2.450    4.850    7.746
    2.500    4.850    7.744
    2.550    4.850    7.739
    2.600    4.850    7.735
    2.650    4.850    7.729
    2.700    4.850    7.725
    2.750    4.850    7.714
    2.800    4.850    7.705
    2.850    4.850    7.695
    2.900    4.850    7.685
    2.950    4.850    7.675
    3.000    4.850    7.664
    3.050    4.850    7.655
    3.100    4.850    7.644
    3.150    4.850    7.635
    3.200    4.850    7.627
    3.250    4.850    7.619
    3.300    4.850    7.611
    3.350    4.850    7.606
    3.400    4.850    7.599
    3.450    4.850    7.593
    3.500    4.850    7.586
    3.550    4.850    7.581
    3.600    4.850    7.583
    3.650    4.850    7.581
    3.700    4.850    7.579
    3.750    4.850    7.578
    3.800    4.850    7.577
    3.850    4.850    7.577
    3.900    4.850    7.576
    3.950    4.850    7.575
    4.000    4.850    7.574
    4.050    4.850    7.573
    4.100    4.850    7.572
    4.150    4.850    7.571
    4.200    4.850    7.570
    4.250    4.850    7.569
    4.300    4.850    7.569
    4.350    4.850    7.568
    4.400    4.850    7.568
    4.450    4.850    7.568
    4.500    4.850    7.567
    4.550    4.850    7.566
    4.600    4.850    7.566
    4.650    4.850    7.565
    4.700    4.850    7.565
    4.750    4.850    7.565
    4.800    4.850    7.566
    4.850    4.850    7.567
    4.900    4.850    7.568
    4.950    4.850    7.569
    5.000    4.850    7.571
    5.050    4.850    7.573
    5.100    4.850    7.575
    5.150    4.850    7.577
    5.200    4.850    7.579
    5.250    4.850    7.582
    5.300    4.850    7.584
    5.350    4.850    7.587
    5.400    4.850    7.590
    5.450    4.850    7.592
    5.500    4.850    7.594
    5.550    4.850    7.593
    5.600    4.850    7.593
    5.650    4.850    7.591
    5.700    4.850    7.589
    5.750    4.850    7.586
    5.800    4.850    7.582
    5.850    4.850    7.579
    5.900    4.850    7.575
    5.950    4.850    7.572
    6.000    4.850    7.568
    6.050    4.850    7.565
    6.100    4.850    7.561
    6.150    4.850    7.558
    6.200    4.850    7.553
    6.250    4.850    7.549
    6.300    4.850    7.545
    6.350    4.850    7.545
    6.400    4.850    7.544
    6.450    4.850    7.542
    6.500    4.850    7.541
    6.550    4.850    7.539
    6.600    4.850    7.536
    6.650    4.850    7.534
    6.700    4.850    7.531
    6.750    4.850    7.528
    6.800    4.850    7.523
    6.850    4.850    7.516
    6.900    4.850    7.523
    6.950    4.850    7.524
     .000    4.900    8.106
     .050    4.900    8.109
     .100    4.900    8.112
     .150    4.900    8.114
     .200    4.900    8.114
     .250    4.900    8.112
     .300    4.900    8.118
     .350    4.900    8.111
     .400    4.900    8.108
     .450    4.900    8.104
     .500    4.900    8.103
     .550    4.900    8.097
     .600    4.900    8.092
     .650    4.900    8.085
     .700    4.900    8.070
     .750    4.900    8.059
     .800    4.900    8.048
     .850    4.900    8.034
     .900    4.900    8.021
     .950    4.900    7.996
    1.000    4.900    7.972
    1.050    4.900    7.956
    1.100    4.900    7.939
    1.150    4.900    7.922
    1.200    4.900    7.910
    1.250    4.900    7.895
    1.300    4.900    7.881
    1.350    4.900    7.865
    1.400    4.900    7.849
    1.450    4.900    7.829
    1.500    4.900    7.814
    1.550    4.900    7.803
    1.600    4.900    7.796
    1.650    4.900    7.781
    1.700    4.900    7.771
    1.750    4.900    7.760
    1.800    4.900    7.743
    1.850    4.900    7.737
    1.900    4.900    7.730
    1.950    4.900    7.717
    2.000    4.900    7.712
    2.050    4.900    7.713
    2.100    4.900    7.725
    2.150    4.900    7.726
    2.200    4.900    7.722
    2.250    4.900    7.727
    2.300    4.900    7.725
    2.350    4.900    7.726
    2.400    4.900    7.725
    2.450    4.900    7.723
    2.500    4.900    7.725
    2.550    4.900    7.720
    2.600    4.900    7.717
    2.650    4.900    7.710
    2.700    4.900    7.708
    2.750    4.900    7.696
    2.800    4.900    7.687
    2.850    4.900    7.678
    2.900    4.900    7.665
    2.950    4.900    7.653
    3.000    4.900    7.649
    3.050    4.900    7.638
    3.100    4.900    7.633
    3.150    4.900    7.624
    3.200    4.900    7.616
    3.250    4.900    7.610
    3.300    4.900    7.606
    3.350    4.900    7.601
    3.400    4.900    7.591
    3.450    4.900    7.594
    3.500    4.900    7.585
    3.550    4.900    7.583
    3.600    4.900    7.581
    3.650    4.900    7.580
    3.700    4.900    7.578
    3.750    4.900    7.577
    3.800    4.900    7.577
    3.850    4.900    7.576
    3.900    4.900    7.575
    3.950    4.900    7.574
    4.000    4.900    7.573
    4.050    4.900    7.572
    4.100    4.900    7.571
    4.150    4.900    7.570
    4.200    4.900    7.569
    4.250    4.900    7.569
    4.300    4.900    7.568
    4.350    4.900    7.568
    4.400    4.900    7.567
    4.450    4.900    7.567
    4.500    4.900    7.567
    4.550    4.900    7.566
    4.600    4.900    7.565
    4.650    4.900    7.565
    4.700    4.900    7.565
    4.750    4.900    7.565
    4.800    4.900    7.565
    4.850    4.900    7.566
    4.900    4.900    7.567
    4.950    4.900    7.568
    5.000    4.900    7.568
    5.050    4.900    7.570
    5.100    4.900    7.571
    5.150    4.900    7.573
    5.200    4.900    7.575
    5.250    4.900    7.577
    5.300    4.900    7.579
    5.350    4.900    7.581
    5.400    4.900    7.583
    5.450    4.900    7.586
    5.500    4.900    7.587
    5.550    4.900    7.586
    5.600    4.900    7.585
    5.650    4.900    7.584
    5.700    4.900    7.581
    5.750    4.900    7.578
    5.800    4.900    7.575
    5.850    4.900    7.571
    5.900    4.900    7.568
    5.950    4.900    7.564
    6.000    4.900    7.561
    6.050    4.900    7.558
    6.100    4.900    7.554
    6.150    4.900    7.551
    6.200    4.900    7.544
    6.250    4.900    7.544
    6.300    4.900    7.542
    6.350    4.900    7.541
    6.400    4.900    7.540
    6.450    4.900    7.539
    6.500    4.900    7.537
    6.550    4.900    7.536
    6.600    4.900    7.534
    6.650    4.900    7.532
    6.700    4.900    7.530
    6.750    4.900    7.524
    6.800    4.900    7.523
    6.850    4.900    7.520
    6.900    4.900    7.524
    6.950    4.900    7.524
     .000    4.950    8.103
     .050    4.950    8.106
     .100    4.950    8.110
     .150    4.950    8.111
     .200    4.950    8.112
     .250    4.950    8.110
     .300    4.950    8.106
     .350    4.950    8.106
     .400    4.950    8.103
     .450    4.950    8.102
     .500    4.950    8.094
     .550    4.950    8.088
     .600    4.950    8.078
     .650    4.950    8.058
     .700    4.950    8.044
     .750    4.950    8.026
     .800    4.950    8.014
     .850    4.950    7.998
     .900    4.950    7.980
     .950    4.950    7.960
    1.000    4.950    7.931
    1.050    4.950    7.914
    1.100    4.950    7.900
    1.150    4.950    7.888
    1.200    4.950    7.874
    1.250    4.950    7.866
    1.300    4.950    7.844
    1.350    4.950    7.829
    1.400    4.950    7.816
    1.450    4.950    7.789
    1.500    4.950    7.787
    1.550    4.950    7.771
    1.600    4.950    7.764
    1.650    4.950    7.757
    1.700    4.950    7.741
    1.750    4.950    7.729
    1.800    4.950    7.720
    1.850    4.950    7.715
    1.900    4.950    7.706
    1.950    4.950    7.693
    2.000    4.950    7.692
    2.050    4.950    7.695
    2.100    4.950    7.693
    2.150    4.950    7.699
    2.200    4.950    7.696
    2.250    4.950    7.701
    2.300    4.950    7.703
    2.350    4.950    7.701
    2.400    4.950    7.696
    2.450    4.950    7.701
    2.500    4.950    7.704
    2.550    4.950    7.703
    2.600    4.950    7.695
    2.650    4.950    7.692
    2.700    4.950    7.691
    2.750    4.950    7.679
    2.800    4.950    7.666
    2.850    4.950    7.661
    2.900    4.950    7.648
    2.950    4.950    7.643
    3.000    4.950    7.635
    3.050    4.950    7.629
    3.100    4.950    7.622
    3.150    4.950    7.614
    3.200    4.950    7.609
    3.250    4.950    7.604
    3.300    4.950    7.602
    3.350    4.950    7.597
    3.400    4.950    7.596
    3.450    4.950    7.599
    3.500    4.950    7.593
    3.550    4.950    7.583
    3.600    4.950    7.581
    3.650    4.950    7.579
    3.700    4.950    7.578
    3.750    4.950    7.577
    3.800    4.950    7.576
    3.850    4.950    7.575
    3.900    4.950    7.574
    3.950    4.950    7.574
    4.000    4.950    7.573
    4.050    4.950    7.572
    4.100    4.950    7.571
    4.150    4.950    7.570
    4.200    4.950    7.569
    4.250    4.950    7.569
    4.300    4.950    7.568
    4.350    4.950    7.568
    4.400    4.950    7.567
    4.450    4.950    7.567
    4.500    4.950    7.567
    4.550    4.950    7.566
    4.600    4.950    7.565
    4.650    4.950    7.565
    4.700    4.950    7.564
    4.750    4.950    7.564
    4.800    4.950    7.564
    4.850    4.950    7.565
    4.900    4.950    7.565
    4.950    4.950    7.566
    5.000    4.950    7.566
    5.050    4.950    7.567
    5.100    4.950    7.568
    5.150    4.950    7.569
    5.200    4.950    7.571
    5.250    4.950    7.573
    5.300    4.950    7.574
    5.350    4.950    7.576
    5.400    4.950    7.577
    5.450    4.950    7.579
    5.500    4.950    7.579
    5.550    4.950    7.578
    5.600    4.950    7.578
    5.650    4.950    7.576
    5.700    4.950    7.573
    5.750    4.950    7.571
    5.800    4.950    7.567
    5.850    4.950    7.564
    5.900    4.950    7.561
    5.950    4.950    7.558
    6.000    4.950    7.555
    6.050    4.950    7.552
    6.100    4.950    7.549
    6.150    4.950    7.546
    6.200    4.950    7.543
    6.250    4.950    7.541
    6.300    4.950    7.539
    6.350    4.950    7.538
    6.400    4.950    7.537
    6.450    4.950    7.536
    6.500    4.950    7.535
    6.550    4.950    7.533
    6.600    4.950    7.532
    6.650    4.950    7.530
    6.700    4.950    7.529
    6.750    4.950    7.523
    6.800    4.950    7.522
    6.850    4.950    7.523
    6.900    4.950    7.524
    6.950    4.950    7.523
     .000    5.000    8.101
     .050    5.000    8.104
     .100    5.000    8.107
     .150    5.000    8.111
     .200    5.000    8.110
     .250    5.000    8.107
     .300    5.000    8.104
     .350    5.000    8.088
     .400    5.000    8.095
     .450    5.000    8.090
     .500    5.000    8.077
     .550    5.000    8.065
     .600    5.000    8.047
     .650    5.000    8.033
     .700    5.000    8.003
     .750    5.000    7.992
     .800    5.000    7.971
     .850    5.000    7.944
     .900    5.000    7.939
     .950    5.000    7.909
    1.000    5.000    7.893
    1.050    5.000    7.879
    1.100    5.000    7.871
    1.150    5.000    7.851
    1.200    5.000    7.842
    1.250    5.000    7.819
    1.300    5.000    7.803
    1.350    5.000    7.785
    1.400    5.000    7.775
    1.450    5.000    7.761
    1.500    5.000    7.761
    1.550    5.000    7.750
    1.600    5.000    7.740
    1.650    5.000    7.728
    1.700    5.000    7.717
    1.750    5.000    7.711
    1.800    5.000    7.700
    1.850    5.000    7.695
    1.900    5.000    7.686
    1.950    5.000    7.674
    2.000    5.000    7.672
    2.050    5.000    7.675
    2.100    5.000    7.675
    2.150    5.000    7.672
    2.200    5.000    7.677
    2.250    5.000    7.674
    2.300    5.000    7.679
    2.350    5.000    7.674
    2.400    5.000    7.672
    2.450    5.000    7.676
    2.500    5.000    7.677
    2.550    5.000    7.681
    2.600    5.000    7.675
    2.650    5.000    7.671
    2.700    5.000    7.667
    2.750    5.000    7.659
    2.800    5.000    7.653
    2.850    5.000    7.646
    2.900    5.000    7.638
    2.950    5.000    7.627
    3.000    5.000    7.623
    3.050    5.000    7.618
    3.100    5.000    7.610
    3.150    5.000    7.608
    3.200    5.000    7.604
    3.250    5.000    7.602
    3.300    5.000    7.597
    3.350    5.000    7.596
    3.400    5.000    7.598
    3.450    5.000    7.596
    3.500    5.000    7.599
    3.550    5.000    7.584
    3.600    5.000    7.581
    3.650    5.000    7.579
    3.700    5.000    7.578
    3.750    5.000    7.576
    3.800    5.000    7.575
    3.850    5.000    7.575
    3.900    5.000    7.574
    3.950    5.000    7.573
    4.000    5.000    7.572
    4.050    5.000    7.571
    4.100    5.000    7.571
    4.150    5.000    7.570
    4.200    5.000    7.569
    4.250    5.000    7.569
    4.300    5.000    7.569
    4.350    5.000    7.568
    4.400    5.000    7.568
    4.450    5.000    7.567
    4.500    5.000    7.567
    4.550    5.000    7.566
    4.600    5.000    7.565
    4.650    5.000    7.565
    4.700    5.000    7.564
    4.750    5.000    7.564
    4.800    5.000    7.564
    4.850    5.000    7.564
    4.900    5.000    7.564
    4.950    5.000    7.565
    5.000    5.000    7.565
    5.050    5.000    7.565
    5.100    5.000    7.566
    5.150    5.000    7.567
    5.200    5.000    7.568
    5.250    5.000    7.569
    5.300    5.000    7.570
    5.350    5.000    7.571
    5.400    5.000    7.572
    5.450    5.000    7.572
    5.500    5.000    7.572
    5.550    5.000    7.571
    5.600    5.000    7.571
    5.650    5.000    7.569
    5.700    5.000    7.566
    5.750    5.000    7.563
    5.800    5.000    7.561
    5.850    5.000    7.558
    5.900    5.000    7.555
    5.950    5.000    7.553
    6.000    5.000    7.550
    6.050    5.000    7.547
    6.100    5.000    7.545
    6.150    5.000    7.542
    6.200    5.000    7.535
    6.250    5.000    7.538
    6.300    5.000    7.537
    6.350    5.000    7.536
    6.400    5.000    7.535
    6.450    5.000    7.534
    6.500    5.000    7.533
    6.550    5.000    7.532
    6.600    5.000    7.530
    6.650    5.000    7.529
    6.700    5.000    7.528
    6.750    5.000    7.525
    6.800    5.000    7.524
    6.850    5.000    7.524
    6.900    5.000    7.524
    6.950    5.000    7.523
     .050    5.050    8.102
     .100    5.050    8.105
     .150    5.050    8.108
     .200    5.050    8.103
     .250    5.050    8.104
     .300    5.050    8.096
     .350    5.050    8.087
     .400    5.050    8.073
     .450    5.050    8.063
     .500    5.050    8.043
     .550    5.050    8.033
     .600    5.050    8.009
     .650    5.050    7.987
     .700    5.050    7.963
     .750    5.050    7.947
     .800    5.050    7.928
     .850    5.050    7.915
     .900    5.050    7.891
     .950    5.050    7.865
    1.000    5.050    7.860
    1.050    5.050    7.839
    1.100    5.050    7.828
    1.150    5.050    7.813
    1.200    5.050    7.794
    1.250    5.050    7.785
    1.300    5.050    7.767
    1.350    5.050    7.768
    1.400    5.050    7.756
    1.450    5.050    7.746
    1.500    5.050    7.735
    1.550    5.050    7.730
    1.600    5.050    7.719
    1.650    5.050    7.708
    1.700    5.050    7.700
    1.750    5.050    7.693
    1.800    5.050    7.686
    1.850    5.050    7.675
    1.900    5.050    7.668
    1.950    5.050    7.660
    2.000    5.050    7.658
    2.050    5.050    7.655
    2.100    5.050    7.654
    2.150    5.050    7.653
    2.200    5.050    7.653
    2.250    5.050    7.655
    2.300    5.050    7.654
    2.350    5.050    7.652
    2.400    5.050    7.653
    2.450    5.050    7.659
    2.500    5.050    7.660
    2.550    5.050    7.661
    2.600    5.050    7.658
    2.650    5.050    7.655
    2.700    5.050    7.653
    2.750    5.050    7.647
    2.800    5.050    7.640
    2.850    5.050    7.634
    2.900    5.050    7.623
    2.950    5.050    7.618
    3.000    5.050    7.611
    3.050    5.050    7.610
    3.100    5.050    7.604
    3.150    5.050    7.599
    3.200    5.050    7.599
    3.250    5.050    7.597
    3.300    5.050    7.593
    3.350    5.050    7.594
    3.400    5.050    7.598
    3.450    5.050    7.590
    3.500    5.050    7.589
    3.550    5.050    7.593
    3.600    5.050    7.583
    3.650    5.050    7.576
    3.700    5.050    7.577
    3.750    5.050    7.576
    3.800    5.050    7.575
    3.850    5.050    7.574
    3.900    5.050    7.574
    3.950    5.050    7.573
    4.000    5.050    7.572
    4.050    5.050    7.571
    4.100    5.050    7.571
    4.150    5.050    7.570
    4.200    5.050    7.570
    4.250    5.050    7.569
    4.300    5.050    7.569
    4.350    5.050    7.569
    4.400    5.050    7.568
    4.450    5.050    7.568
    4.500    5.050    7.567
    4.550    5.050    7.566
    4.600    5.050    7.566
    4.650    5.050    7.565
    4.700    5.050    7.564
    4.750    5.050    7.564
    4.800    5.050    7.563
    4.850    5.050    7.563
    4.900    5.050    7.563
    4.950    5.050    7.564
    5.000    5.050    7.564
    5.050    5.050    7.564
    5.100    5.050    7.564
    5.150    5.050    7.565
    5.200    5.050    7.565
    5.250    5.050    7.566
    5.300    5.050    7.566
    5.350    5.050    7.567
    5.400    5.050    7.567
    5.450    5.050    7.567
    5.500    5.050    7.566
    5.550    5.050    7.565
    5.600    5.050    7.562
    5.650    5.050    7.561
    5.700    5.050    7.559
    5.750    5.050    7.557
    5.800    5.050    7.555
    5.850    5.050    7.553
    5.900    5.050    7.550
    5.950    5.050    7.548
    6.000    5.050    7.546
    6.050    5.050    7.543
    6.100    5.050    7.541
    6.150    5.050    7.539
    6.200    5.050    7.538
    6.250    5.050    7.536
    6.300    5.050    7.535
    6.350    5.050    7.534
    6.400    5.050    7.533
    6.450    5.050    7.532
    6.500    5.050    7.531
    6.550    5.050    7.530
    6.600    5.050    7.529
    6.650    5.050    7.528
    6.700    5.050    7.527
    6.750    5.050    7.525
    6.800    5.050    7.524
    6.850    5.050    7.524
    6.900    5.050    7.523
    6.950    5.050    7.523
     .050    5.100    8.099
     .100    5.100    8.102
     .150    5.100    8.106
     .200    5.100    8.098
     .250    5.100    8.087
     .300    5.100    8.080
     .350    5.100    8.050
     .400    5.100    8.035
     .450    5.100    8.022
     .500    5.100    8.003
     .550    5.100    7.988
     .600    5.100    7.963
     .650    5.100    7.936
     .700    5.100    7.914
     .750    5.100    7.899
     .800    5.100    7.891
     .850    5.100    7.877
     .900    5.100    7.860
     .950    5.100    7.844
    1.000    5.100    7.822
    1.050    5.100    7.814
    1.100    5.100    7.792
    1.150    5.100    7.781
    1.200    5.100    7.764
    1.250    5.100    7.766
    1.300    5.100    7.751
    1.350    5.100    7.742
    1.400    5.100    7.736
    1.450    5.100    7.724
    1.500    5.100    7.720
    1.550    5.100    7.712
    1.600    5.100    7.702
    1.650    5.100    7.694
    1.700    5.100    7.688
    1.750    5.100    7.677
    1.800    5.100    7.669
    1.850    5.100    7.664
    1.900    5.100    7.657
    1.950    5.100    7.649
    2.000    5.100    7.646
    2.050    5.100    7.642
    2.100    5.100    7.640
    2.150    5.100    7.640
    2.200    5.100    7.640
    2.250    5.100    7.641
    2.300    5.100    7.640
    2.350    5.100    7.639
    2.400    5.100    7.642
    2.450    5.100    7.643
    2.500    5.100    7.645
    2.550    5.100    7.649
    2.600    5.100    7.648
    2.650    5.100    7.642
    2.700    5.100    7.638
    2.750    5.100    7.633
    2.800    5.100    7.629
    2.850    5.100    7.620
    2.900    5.100    7.611
    2.950    5.100    7.609
    3.000    5.100    7.606
    3.050    5.100    7.602
    3.100    5.100    7.595
    3.150    5.100    7.595
    3.200    5.100    7.598
    3.250    5.100    7.594
    3.300    5.100    7.592
    3.350    5.100    7.599
    3.400    5.100    7.583
    3.450    5.100    7.589
    3.500    5.100    7.591
    3.550    5.100    7.588
    3.600    5.100    7.580
    3.650    5.100    7.579
    3.700    5.100    7.577
    3.750    5.100    7.576
    3.800    5.100    7.575
    3.850    5.100    7.574
    3.900    5.100    7.574
    3.950    5.100    7.573
    4.000    5.100    7.572
    4.050    5.100    7.571
    4.100    5.100    7.571
    4.150    5.100    7.570
    4.200    5.100    7.570
    4.250    5.100    7.570
    4.300    5.100    7.570
    4.350    5.100    7.569
    4.400    5.100    7.569
    4.450    5.100    7.568
    4.500    5.100    7.568
    4.550    5.100    7.567
    4.600    5.100    7.566
    4.650    5.100    7.565
    4.700    5.100    7.564
    4.750    5.100    7.563
    4.800    5.100    7.563
    4.850    5.100    7.563
    4.900    5.100    7.563
    4.950    5.100    7.563
    5.000    5.100    7.563
    5.050    5.100    7.563
    5.100    5.100    7.563
    5.150    5.100    7.563
    5.200    5.100    7.563
    5.250    5.100    7.563
    5.300    5.100    7.563
    5.350    5.100    7.563
    5.400    5.100    7.563
    5.450    5.100    7.562
    5.500    5.100    7.561
    5.550    5.100    7.560
    5.600    5.100    7.558
    5.650    5.100    7.556
    5.700    5.100    7.554
    5.750    5.100    7.552
    5.800    5.100    7.550
    5.850    5.100    7.548
    5.900    5.100    7.546
    5.950    5.100    7.544
    6.000    5.100    7.542
    6.050    5.100    7.540
    6.100    5.100    7.539
    6.150    5.100    7.537
    6.200    5.100    7.536
    6.250    5.100    7.534
    6.300    5.100    7.533
    6.350    5.100    7.532
    6.400    5.100    7.532
    6.450    5.100    7.531
    6.500    5.100    7.530
    6.550    5.100    7.529
    6.600    5.100    7.528
    6.650    5.100    7.527
    6.700    5.100    7.526
    6.750    5.100    7.524
    6.800    5.100    7.524
    6.850    5.100    7.524
    6.900    5.100    7.523
    6.950    5.100    7.522
     .050    5.150    8.085
     .100    5.150    8.104
     .150    5.150    8.105
     .200    5.150    8.079
     .250    5.150    8.051
     .300    5.150    8.029
     .350    5.150    8.007
     .400    5.150    7.987
     .450    5.150    7.971
     .500    5.150    7.957
     .550    5.150    7.938
     .600    5.150    7.916
     .650    5.150    7.893
     .700    5.150    7.880
     .750    5.150    7.872
     .800    5.150    7.850
     .850    5.150    7.843
     .900    5.150    7.821
     .950    5.150    7.811
    1.000    5.150    7.794
    1.050    5.150    7.781
    1.100    5.150    7.772
    1.150    5.150    7.761
    1.200    5.150    7.754
    1.250    5.150    7.742
    1.300    5.150    7.732
    1.350    5.150    7.726
    1.400    5.150    7.716
    1.450    5.150    7.711
    1.500    5.150    7.701
    1.550    5.150    7.696
    1.600    5.150    7.688
    1.650    5.150    7.682
    1.700    5.150    7.673
    1.750    5.150    7.667
    1.800    5.150    7.662
    1.850    5.150    7.655
    1.900    5.150    7.649
    1.950    5.150    7.644
    2.000    5.150    7.640
    2.050    5.150    7.637
    2.100    5.150    7.635
    2.150    5.150    7.634
    2.200    5.150    7.633
    2.250    5.150    7.632
    2.300    5.150    7.632
    2.350    5.150    7.632
    2.400    5.150    7.628
    2.450    5.150    7.628
    2.500    5.150    7.633
    2.550    5.150    7.634
    2.600    5.150    7.635
    2.650    5.150    7.631
    2.700    5.150    7.627
    2.750    5.150    7.618
    2.800    5.150    7.613
    2.850    5.150    7.610
    2.900    5.150    7.605
    2.950    5.150    7.605
    3.000    5.150    7.600
    3.050    5.150    7.594
    3.100    5.150    7.583
    3.150    5.150    7.599
    3.200    5.150    7.597
    3.250    5.150    7.593
    3.300    5.150    7.590
    3.350    5.150    7.595
    3.400    5.150    7.592
    3.450    5.150    7.580
    3.500    5.150    7.589
    3.550    5.150    7.581
    3.600    5.150    7.568
    3.650    5.150    7.579
    3.700    5.150    7.576
    3.750    5.150    7.576
    3.800    5.150    7.575
    3.850    5.150    7.574
    3.900    5.150    7.574
    3.950    5.150    7.573
    4.000    5.150    7.572
    4.050    5.150    7.572
    4.100    5.150    7.571
    4.150    5.150    7.571
    4.200    5.150    7.571
    4.250    5.150    7.571
    4.300    5.150    7.570
    4.350    5.150    7.570
    4.400    5.150    7.569
    4.450    5.150    7.569
    4.500    5.150    7.568
    4.550    5.150    7.567
    4.600    5.150    7.566
    4.650    5.150    7.565
    4.700    5.150    7.565
    4.750    5.150    7.564
    4.800    5.150    7.563
    4.850    5.150    7.562
    4.900    5.150    7.562
    4.950    5.150    7.562
    5.000    5.150    7.562
    5.050    5.150    7.561
    5.100    5.150    7.561
    5.150    5.150    7.561
    5.200    5.150    7.561
    5.250    5.150    7.561
    5.300    5.150    7.560
    5.350    5.150    7.560
    5.400    5.150    7.559
    5.450    5.150    7.558
    5.500    5.150    7.557
    5.550    5.150    7.556
    5.600    5.150    7.554
    5.650    5.150    7.552
    5.700    5.150    7.550
    5.750    5.150    7.548
    5.800    5.150    7.546
    5.850    5.150    7.545
    5.900    5.150    7.543
    5.950    5.150    7.541
    6.000    5.150    7.540
    6.050    5.150    7.538
    6.100    5.150    7.537
    6.150    5.150    7.535
    6.200    5.150    7.534
    6.250    5.150    7.533
    6.300    5.150    7.532
    6.350    5.150    7.531
    6.400    5.150    7.531
    6.450    5.150    7.530
    6.500    5.150    7.529
    6.550    5.150    7.528
    6.600    5.150    7.528
    6.650    5.150    7.527
    6.700    5.150    7.526
    6.750    5.150    7.524
    6.800    5.150    7.524
    6.850    5.150    7.523
    6.900    5.150    7.523
    6.950    5.150    7.522
     .100    5.200    8.024
     .150    5.200    8.031
     .200    5.200    8.022
     .250    5.200    8.006
     .300    5.200    7.982
     .350    5.200    7.959
     .400    5.200    7.939
     .450    5.200    7.926
     .500    5.200    7.913
     .550    5.200    7.892
     .600    5.200    7.893
     .650    5.200    7.853
     .700    5.200    7.844
     .750    5.200    7.830
     .800    5.200    7.819
     .850    5.200    7.807
     .900    5.200    7.792
     .950    5.200    7.784
    1.000    5.200    7.772
    1.050    5.200    7.759
    1.100    5.200    7.751
    1.150    5.200    7.745
    1.200    5.200    7.737
    1.250    5.200    7.728
    1.300    5.200    7.736
    1.350    5.200    7.712
    1.400    5.200    7.705
    1.450    5.200    7.699
    1.500    5.200    7.692
    1.550    5.200    7.685
    1.600    5.200    7.678
    1.650    5.200    7.671
    1.700    5.200    7.664
    1.750    5.200    7.658
    1.800    5.200    7.652
    1.850    5.200    7.646
    1.900    5.200    7.641
    1.950    5.200    7.636
    2.000    5.200    7.632
    2.050    5.200    7.629
    2.100    5.200    7.627
    2.150    5.200    7.625
    2.200    5.200    7.624
    2.250    5.200    7.624
    2.300    5.200    7.623
    2.350    5.200    7.623
    2.400    5.200    7.620
    2.450    5.200    7.618
    2.500    5.200    7.618
    2.550    5.200    7.624
    2.600    5.200    7.622
    2.650    5.200    7.620
    2.700    5.200    7.614
    2.750    5.200    7.611
    2.800    5.200    7.605
    2.850    5.200    7.601
    2.900    5.200    7.598
    2.950    5.200    7.597
    3.000    5.200    7.594
    3.050    5.200    7.592
    3.100    5.200    7.596
    3.150    5.200    7.594
    3.200    5.200    7.599
    3.250    5.200    7.593
    3.300    5.200    7.594
    3.350    5.200    7.588
    3.400    5.200    7.589
    3.450    5.200    7.595
    3.500    5.200    7.588
    3.550    5.200    7.577
    3.600    5.200    7.568
    3.650    5.200    7.576
    3.700    5.200    7.576
    3.750    5.200    7.576
    3.800    5.200    7.575
    3.850    5.200    7.574
    3.900    5.200    7.574
    3.950    5.200    7.573
    4.000    5.200    7.572
    4.050    5.200    7.572
    4.100    5.200    7.571
    4.150    5.200    7.571
    4.200    5.200    7.571
    4.250    5.200    7.571
    4.300    5.200    7.570
    4.350    5.200    7.570
    4.400    5.200    7.569
    4.450    5.200    7.569
    4.500    5.200    7.568
    4.550    5.200    7.567
    4.600    5.200    7.566
    4.650    5.200    7.566
    4.700    5.200    7.565
    4.750    5.200    7.564
    4.800    5.200    7.563
    4.850    5.200    7.562
    4.900    5.200    7.561
    4.950    5.200    7.561
    5.000    5.200    7.561
    5.050    5.200    7.560
    5.100    5.200    7.560
    5.150    5.200    7.559
    5.200    5.200    7.559
    5.250    5.200    7.558
    5.300    5.200    7.558
    5.350    5.200    7.557
    5.400    5.200    7.556
    5.450    5.200    7.555
    5.500    5.200    7.553
    5.550    5.200    7.552
    5.600    5.200    7.550
    5.650    5.200    7.548
    5.700    5.200    7.547
    5.750    5.200    7.545
    5.800    5.200    7.543
    5.850    5.200    7.542
    5.900    5.200    7.541
    5.950    5.200    7.539
    6.000    5.200    7.538
    6.050    5.200    7.536
    6.100    5.200    7.535
    6.150    5.200    7.534
    6.200    5.200    7.533
    6.250    5.200    7.532
    6.300    5.200    7.531
    6.350    5.200    7.530
    6.400    5.200    7.530
    6.450    5.200    7.529
    6.500    5.200    7.529
    6.550    5.200    7.528
    6.600    5.200    7.527
    6.650    5.200    7.527
    6.700    5.200    7.526
    6.750    5.200    7.523
    6.800    5.200    7.524
    6.850    5.200    7.523
    6.900    5.200    7.522
    6.950    5.200    7.522
     .100    5.250    7.996
     .150    5.250    7.987
     .200    5.250    7.973
     .250    5.250    7.955
     .300    5.250    7.933
     .350    5.250    7.913
     .400    5.250    7.895
     .450    5.250    7.880
     .500    5.250    7.859
     .550    5.250    7.848
     .600    5.250    7.834
     .650    5.250    7.823
     .700    5.250    7.811
     .750    5.250    7.801
     .800    5.250    7.788
     .850    5.250    7.777
     .900    5.250    7.767
     .950    5.250    7.761
    1.000    5.250    7.748
    1.050    5.250    7.742
    1.100    5.250    7.734
    1.150    5.250    7.727
    1.200    5.250    7.721
    1.250    5.250    7.714
    1.300    5.250    7.707
    1.350    5.250    7.700
    1.400    5.250    7.693
    1.450    5.250    7.687
    1.500    5.250    7.680
    1.550    5.250    7.674
    1.600    5.250    7.668
    1.650    5.250    7.661
    1.700    5.250    7.655
    1.750    5.250    7.649
    1.800    5.250    7.644
    1.850    5.250    7.638
    1.900    5.250    7.633
    1.950    5.250    7.628
    2.000    5.250    7.624
    2.050    5.250    7.622
    2.100    5.250    7.620
    2.150    5.250    7.619
    2.200    5.250    7.618
    2.250    5.250    7.613
    2.300    5.250    7.614
    2.350    5.250    7.615
    2.400    5.250    7.615
    2.450    5.250    7.614
    2.500    5.250    7.613
    2.550    5.250    7.613
    2.600    5.250    7.614
    2.650    5.250    7.611
    2.700    5.250    7.608
    2.750    5.250    7.603
    2.800    5.250    7.600
    2.850    5.250    7.596
    2.900    5.250    7.593
    2.950    5.250    7.595
    3.000    5.250    7.591
    3.050    5.250    7.589
    3.100    5.250    7.582
    3.150    5.250    7.596
    3.200    5.250    7.596
    3.250    5.250    7.595
    3.300    5.250    7.590
    3.350    5.250    7.591
    3.400    5.250    7.589
    3.450    5.250    7.586
    3.500    5.250    7.582
    3.550    5.250    7.575
    3.600    5.250    7.571
    3.650    5.250    7.576
    3.700    5.250    7.575
    3.750    5.250    7.575
    3.800    5.250    7.575
    3.850    5.250    7.574
    3.900    5.250    7.574
    3.950    5.250    7.573
    4.000    5.250    7.572
    4.050    5.250    7.572
    4.100    5.250    7.571
    4.150    5.250    7.571
    4.200    5.250    7.571
    4.250    5.250    7.570
    4.300    5.250    7.570
    4.350    5.250    7.570
    4.400    5.250    7.569
    4.450    5.250    7.569
    4.500    5.250    7.568
    4.550    5.250    7.567
    4.600    5.250    7.566
    4.650    5.250    7.566
    4.700    5.250    7.565
    4.750    5.250    7.564
    4.800    5.250    7.563
    4.850    5.250    7.562
    4.900    5.250    7.561
    4.950    5.250    7.560
    5.000    5.250    7.559
    5.050    5.250    7.559
    5.100    5.250    7.558
    5.150    5.250    7.558
    5.200    5.250    7.557
    5.250    5.250    7.556
    5.300    5.250    7.555
    5.350    5.250    7.554
    5.400    5.250    7.553
    5.450    5.250    7.552
    5.500    5.250    7.550
    5.550    5.250    7.549
    5.600    5.250    7.547
    5.650    5.250    7.546
    5.700    5.250    7.544
    5.750    5.250    7.543
    5.800    5.250    7.541
    5.850    5.250    7.540
    5.900    5.250    7.539
    5.950    5.250    7.538
    6.000    5.250    7.536
    6.050    5.250    7.535
    6.100    5.250    7.534
    6.150    5.250    7.533
    6.200    5.250    7.532
    6.250    5.250    7.531
    6.300    5.250    7.530
    6.350    5.250    7.530
    6.400    5.250    7.529
    6.450    5.250    7.529
    6.500    5.250    7.528
    6.550    5.250    7.528
    6.600    5.250    7.527
    6.650    5.250    7.526
    6.700    5.250    7.526
    6.750    5.250    7.524
    6.800    5.250    7.524
    6.850    5.250    7.523
    6.900    5.250    7.522
    6.950    5.250    7.521
     .100    5.300    7.940
     .150    5.300    7.941
     .200    5.300    7.925
     .250    5.300    7.907
     .300    5.300    7.882
     .350    5.300    7.868
     .400    5.300    7.851
     .450    5.300    7.839
     .500    5.300    7.825
     .550    5.300    7.810
     .600    5.300    7.798
     .650    5.300    7.796
     .700    5.300    7.780
     .750    5.300    7.775
     .800    5.300    7.767
     .850    5.300    7.761
     .900    5.300    7.750
     .950    5.300    7.739
    1.000    5.300    7.735
    1.050    5.300    7.727
    1.100    5.300    7.719
    1.150    5.300    7.716
    1.200    5.300    7.709
    1.250    5.300    7.702
    1.300    5.300    7.695
    1.350    5.300    7.685
    1.400    5.300    7.683
    1.450    5.300    7.676
    1.500    5.300    7.671
    1.550    5.300    7.664
    1.600    5.300    7.658
    1.650    5.300    7.652
    1.700    5.300    7.646
    1.750    5.300    7.641
    1.800    5.300    7.635
    1.850    5.300    7.630
    1.900    5.300    7.625
    1.950    5.300    7.621
    2.000    5.300    7.617
    2.050    5.300    7.615
    2.100    5.300    7.614
    2.150    5.300    7.611
    2.200    5.300    7.611
    2.250    5.300    7.608
    2.300    5.300    7.609
    2.350    5.300    7.610
    2.400    5.300    7.607
    2.450    5.300    7.606
    2.500    5.300    7.614
    2.550    5.300    7.610
    2.600    5.300    7.608
    2.650    5.300    7.625
    2.700    5.300    7.620
    2.750    5.300    7.609
    2.800    5.300    7.601
    2.850    5.300    7.599
    2.900    5.300    7.596
    2.950    5.300    7.595
    3.000    5.300    7.595
    3.050    5.300    7.598
    3.100    5.300    7.591
    3.150    5.300    7.583
    3.200    5.300    7.593
    3.250    5.300    7.597
    3.300    5.300    7.589
    3.350    5.300    7.584
    3.400    5.300    7.585
    3.450    5.300    7.581
    3.500    5.300    7.580
    3.550    5.300    7.577
    3.600    5.300    7.576
    3.650    5.300    7.578
    3.700    5.300    7.575
    3.750    5.300    7.575
    3.800    5.300    7.575
    3.850    5.300    7.574
    3.900    5.300    7.573
    3.950    5.300    7.573
    4.000    5.300    7.572
    4.050    5.300    7.571
    4.100    5.300    7.571
    4.150    5.300    7.570
    4.200    5.300    7.570
    4.250    5.300    7.570
    4.300    5.300    7.570
    4.350    5.300    7.570
    4.400    5.300    7.569
    4.450    5.300    7.568
    4.500    5.300    7.568
    4.550    5.300    7.567
    4.600    5.300    7.566
    4.650    5.300    7.565
    4.700    5.300    7.564
    4.750    5.300    7.563
    4.800    5.300    7.562
    4.850    5.300    7.561
    4.900    5.300    7.560
    4.950    5.300    7.559
    5.000    5.300    7.558
    5.050    5.300    7.558
    5.100    5.300    7.557
    5.150    5.300    7.556
    5.200    5.300    7.555
    5.250    5.300    7.555
    5.300    5.300    7.554
    5.350    5.300    7.553
    5.400    5.300    7.551
    5.450    5.300    7.550
    5.500    5.300    7.549
    5.550    5.300    7.547
    5.600    5.300    7.546
    5.650    5.300    7.544
    5.700    5.300    7.543
    5.750    5.300    7.541
    5.800    5.300    7.540
    5.850    5.300    7.539
    5.900    5.300    7.538
    5.950    5.300    7.537
    6.000    5.300    7.535
    6.050    5.300    7.534
    6.100    5.300    7.533
    6.150    5.300    7.532
    6.200    5.300    7.531
    6.250    5.300    7.530
    6.300    5.300    7.530
    6.350    5.300    7.529
    6.400    5.300    7.529
    6.450    5.300    7.529
    6.500    5.300    7.528
    6.550    5.300    7.528
    6.600    5.300    7.527
    6.650    5.300    7.526
    6.700    5.300    7.525
    6.750    5.300    7.524
    6.800    5.300    7.523
    6.850    5.300    7.522
    6.900    5.300    7.522
    6.950    5.300    7.521
     .100    5.350    7.907
     .150    5.350    7.898
     .200    5.350    7.875
     .250    5.350    7.853
     .300    5.350    7.844
     .350    5.350    7.833
     .400    5.350    7.820
     .450    5.350    7.809
     .500    5.350    7.795
     .550    5.350    7.788
     .600    5.350    7.778
     .650    5.350    7.775
     .700    5.350    7.768
     .750    5.350    7.763
     .800    5.350    7.752
     .850    5.350    7.747
     .900    5.350    7.739
     .950    5.350    7.732
    1.000    5.350    7.724
    1.050    5.350    7.717
    1.100    5.350    7.710
    1.150    5.350    7.704
    1.200    5.350    7.697
    1.250    5.350    7.686
    1.300    5.350    7.682
    1.350    5.350    7.673
    1.400    5.350    7.673
    1.450    5.350    7.667
    1.500    5.350    7.661
    1.550    5.350    7.655
    1.600    5.350    7.649
    1.650    5.350    7.644
    1.700    5.350    7.638
    1.750    5.350    7.633
    1.800    5.350    7.628
    1.850    5.350    7.623
    1.900    5.350    7.619
    1.950    5.350    7.615
    2.000    5.350    7.611
    2.050    5.350    7.615
    2.100    5.350    7.615
    2.150    5.350    7.615
    2.200    5.350    7.608
    2.250    5.350    7.607
    2.300    5.350    7.606
    2.350    5.350    7.604
    2.400    5.350    7.608
    2.450    5.350    7.608
    2.500    5.350    7.610
    2.550    5.350    7.609
    2.600    5.350    7.613
    2.650    5.350    7.622
    2.700    5.350    7.608
    2.750    5.350    7.603
    2.800    5.350    7.599
    2.850    5.350    7.597
    2.900    5.350    7.595
    2.950    5.350    7.593
    3.000    5.350    7.595
    3.050    5.350    7.599
    3.100    5.350    7.595
    3.150    5.350    7.588
    3.200    5.350    7.599
    3.250    5.350    7.593
    3.300    5.350    7.588
    3.350    5.350    7.585
    3.400    5.350    7.584
    3.450    5.350    7.582
    3.500    5.350    7.579
    3.550    5.350    7.583
    3.600    5.350    7.578
    3.650    5.350    7.577
    3.700    5.350    7.576
    3.750    5.350    7.575
    3.800    5.350    7.575
    3.850    5.350    7.574
    3.900    5.350    7.573
    3.950    5.350    7.573
    4.000    5.350    7.572
    4.050    5.350    7.571
    4.100    5.350    7.571
    4.150    5.350    7.570
    4.200    5.350    7.570
    4.250    5.350    7.569
    4.300    5.350    7.569
    4.350    5.350    7.569
    4.400    5.350    7.569
    4.450    5.350    7.568
    4.500    5.350    7.567
    4.550    5.350    7.567
    4.600    5.350    7.566
    4.650    5.350    7.565
    4.700    5.350    7.564
    4.750    5.350    7.563
    4.800    5.350    7.562
    4.850    5.350    7.561
    4.900    5.350    7.560
    4.950    5.350    7.559
    5.000    5.350    7.558
    5.050    5.350    7.557
    5.100    5.350    7.556
    5.150    5.350    7.555
    5.200    5.350    7.555
    5.250    5.350    7.554
    5.300    5.350    7.553
    5.350    5.350    7.552
    5.400    5.350    7.550
    5.450    5.350    7.549
    5.500    5.350    7.548
    5.550    5.350    7.546
    5.600    5.350    7.545
    5.650    5.350    7.543
    5.700    5.350    7.542
    5.750    5.350    7.541
    5.800    5.350    7.539
    5.850    5.350    7.538
    5.900    5.350    7.537
    5.950    5.350    7.536
    6.000    5.350    7.535
    6.050    5.350    7.533
    6.100    5.350    7.532
    6.150    5.350    7.531
    6.200    5.350    7.530
    6.250    5.350    7.530
    6.300    5.350    7.529
    6.350    5.350    7.529
    6.400    5.350    7.529
    6.450    5.350    7.528
    6.500    5.350    7.528
    6.550    5.350    7.528
    6.600    5.350    7.527
    6.650    5.350    7.526
    6.700    5.350    7.525
    6.750    5.350    7.524
    6.800    5.350    7.523
    6.850    5.350    7.522
    6.900    5.350    7.521
    6.950    5.350    7.520
     .150    5.400    7.845
     .200    5.400    7.834
     .250    5.400    7.819
     .300    5.400    7.809
     .350    5.400    7.801
     .400    5.400    7.800
     .450    5.400    7.790
     .500    5.400    7.779
     .550    5.400    7.770
     .600    5.400    7.767
     .650    5.400    7.761
     .700    5.400    7.756
     .750    5.400    7.749
     .800    5.400    7.742
     .850    5.400    7.734
     .900    5.400    7.727
     .950    5.400    7.720
    1.000    5.400    7.713
    1.050    5.400    7.706
    1.100    5.400    7.699
    1.150    5.400    7.692
    1.200    5.400    7.685
    1.250    5.400    7.674
    1.300    5.400    7.672
    1.350    5.400    7.668
    1.400    5.400    7.663
    1.450    5.400    7.658
    1.500    5.400    7.652
    1.550    5.400    7.646
    1.600    5.400    7.641
    1.650    5.400    7.635
    1.700    5.400    7.630
    1.750    5.400    7.625
    1.800    5.400    7.621
    1.850    5.400    7.617
    1.900    5.400    7.614
    1.950    5.400    7.611
    2.000    5.400    7.613
    2.050    5.400    7.614
    2.100    5.400    7.613
    2.150    5.400    7.603
    2.200    5.400    7.605
    2.250    5.400    7.604
    2.300    5.400    7.605
    2.350    5.400    7.611
    2.400    5.400    7.608
    2.450    5.400    7.611
    2.500    5.400    7.605
    2.550    5.400    7.608
    2.600    5.400    7.610
    2.650    5.400    7.612
    2.700    5.400    7.604
    2.750    5.400    7.602
    2.800    5.400    7.598
    2.850    5.400    7.596
    2.900    5.400    7.594
    2.950    5.400    7.593
    3.000    5.400    7.591
    3.050    5.400    7.598
    3.100    5.400    7.599
    3.150    5.400    7.594
    3.200    5.400    7.589
    3.250    5.400    7.588
    3.300    5.400    7.585
    3.350    5.400    7.583
    3.400    5.400    7.582
    3.450    5.400    7.581
    3.500    5.400    7.580
    3.550    5.400    7.579
    3.600    5.400    7.578
    3.650    5.400    7.577
    3.700    5.400    7.576
    3.750    5.400    7.575
    3.800    5.400    7.574
    3.850    5.400    7.574
    3.900    5.400    7.573
    3.950    5.400    7.572
    4.000    5.400    7.572
    4.050    5.400    7.571
    4.100    5.400    7.570
    4.150    5.400    7.570
    4.200    5.400    7.569
    4.250    5.400    7.569
    4.300    5.400    7.569
    4.350    5.400    7.569
    4.400    5.400    7.568
    4.450    5.400    7.568
    4.500    5.400    7.567
    4.550    5.400    7.566
    4.600    5.400    7.566
    4.650    5.400    7.565
    4.700    5.400    7.563
    4.750    5.400    7.562
    4.800    5.400    7.561
    4.850    5.400    7.560
    4.900    5.400    7.559
    4.950    5.400    7.558
    5.000    5.400    7.557
    5.050    5.400    7.556
    5.100    5.400    7.556
    5.150    5.400    7.555
    5.200    5.400    7.554
    5.250    5.400    7.553
    5.300    5.400    7.552
    5.350    5.400    7.551
    5.400    5.400    7.550
    5.450    5.400    7.549
    5.500    5.400    7.547
    5.550    5.400    7.546
    5.600    5.400    7.544
    5.650    5.400    7.542
    5.700    5.400    7.541
    5.750    5.400    7.540
    5.800    5.400    7.538
    5.850    5.400    7.537
    5.900    5.400    7.536
    5.950    5.400    7.535
    6.000    5.400    7.534
    6.050    5.400    7.533
    6.100    5.400    7.532
    6.150    5.400    7.531
    6.200    5.400    7.530
    6.250    5.400    7.529
    6.300    5.400    7.529
    6.350    5.400    7.529
    6.400    5.400    7.528
    6.450    5.400    7.528
    6.500    5.400    7.528
    6.550    5.400    7.527
    6.600    5.400    7.527
    6.650    5.400    7.526
    6.700    5.400    7.525
    6.750    5.400    7.524
    6.800    5.400    7.523
    6.850    5.400    7.522
    6.900    5.400    7.521
    6.950    5.400    7.520
     .150    5.450    7.800
     .200    5.450    7.807
     .250    5.450    7.802
     .300    5.450    7.790
     .350    5.450    7.785
     .400    5.450    7.779
     .450    5.450    7.772
     .500    5.450    7.769
     .550    5.450    7.760
     .600    5.450    7.757
     .650    5.450    7.751
     .700    5.450    7.744
     .750    5.450    7.738
     .800    5.450    7.731
     .850    5.450    7.724
     .900    5.450    7.716
     .950    5.450    7.710
    1.000    5.450    7.703
    1.050    5.450    7.696
    1.100    5.450    7.689
    1.150    5.450    7.682
    1.200    5.450    7.676
    1.250    5.450    7.670
    1.300    5.450    7.665
    1.350    5.450    7.659
    1.400    5.450    7.654
    1.450    5.450    7.649
    1.500    5.450    7.643
    1.550    5.450    7.638
    1.600    5.450    7.632
    1.650    5.450    7.628
    1.700    5.450    7.623
    1.750    5.450    7.619
    1.800    5.450    7.616
    1.850    5.450    7.613
    1.900    5.450    7.611
    1.950    5.450    7.609
    2.000    5.450    7.606
    2.050    5.450    7.607
    2.100    5.450    7.609
    2.150    5.450    7.614
    2.200    5.450    7.602
    2.250    5.450    7.608
    2.300    5.450    7.602
    2.350    5.450    7.601
    2.400    5.450    7.606
    2.450    5.450    7.610
    2.500    5.450    7.603
    2.550    5.450    7.604
    2.600    5.450    7.603
    2.650    5.450    7.602
    2.700    5.450    7.600
    2.750    5.450    7.598
    2.800    5.450    7.597
    2.850    5.450    7.595
    2.900    5.450    7.594
    2.950    5.450    7.592
    3.000    5.450    7.587
    3.050    5.450    7.596
    3.100    5.450    7.590
    3.150    5.450    7.585
    3.200    5.450    7.589
    3.250    5.450    7.584
    3.300    5.450    7.585
    3.350    5.450    7.584
    3.400    5.450    7.583
    3.450    5.450    7.581
    3.500    5.450    7.581
    3.550    5.450    7.580
    3.600    5.450    7.578
    3.650    5.450    7.577
    3.700    5.450    7.576
    3.750    5.450    7.574
    3.800    5.450    7.574
    3.850    5.450    7.573
    3.900    5.450    7.572
    3.950    5.450    7.572
    4.000    5.450    7.571
    4.050    5.450    7.570
    4.100    5.450    7.570
    4.150    5.450    7.569
    4.200    5.450    7.569
    4.250    5.450    7.569
    4.300    5.450    7.569
    4.350    5.450    7.568
    4.400    5.450    7.568
    4.450    5.450    7.568
    4.500    5.450    7.567
    4.550    5.450    7.566
    4.600    5.450    7.565
    4.650    5.450    7.564
    4.700    5.450    7.563
    4.750    5.450    7.562
    4.800    5.450    7.561
    4.850    5.450    7.560
    4.900    5.450    7.559
    4.950    5.450    7.558
    5.000    5.450    7.557
    5.050    5.450    7.556
    5.100    5.450    7.555
    5.150    5.450    7.554
    5.200    5.450    7.553
    5.250    5.450    7.552
    5.300    5.450    7.551
    5.350    5.450    7.550
    5.400    5.450    7.549
    5.450    5.450    7.548
    5.500    5.450    7.547
    5.550    5.450    7.545
    5.600    5.450    7.543
    5.650    5.450    7.542
    5.700    5.450    7.540
    5.750    5.450    7.539
    5.800    5.450    7.538
    5.850    5.450    7.537
    5.900    5.450    7.536
    5.950    5.450    7.535
    6.000    5.450    7.534
    6.050    5.450    7.532
    6.100    5.450    7.531
    6.150    5.450    7.530
    6.200    5.450    7.529
    6.250    5.450    7.529
    6.300    5.450    7.528
    6.350    5.450    7.528
    6.400    5.450    7.528
    6.450    5.450    7.528
    6.500    5.450    7.528
    6.550    5.450    7.527
    6.600    5.450    7.527
    6.650    5.450    7.526
    6.700    5.450    7.525
    6.750    5.450    7.524
    6.800    5.450    7.523
    6.850    5.450    7.522
    6.900    5.450    7.521
    6.950    5.450    7.520
     .150    5.500    7.783
     .200    5.500    7.788
     .250    5.500    7.789
     .300    5.500    7.782
     .350    5.500    7.775
     .400    5.500    7.770
     .450    5.500    7.763
     .500    5.500    7.758
     .550    5.500    7.752
     .600    5.500    7.746
     .650    5.500    7.740
     .700    5.500    7.734
     .750    5.500    7.727
     .800    5.500    7.720
     .850    5.500    7.713
     .900    5.500    7.706
     .950    5.500    7.699
    1.000    5.500    7.692
    1.050    5.500    7.686
    1.100    5.500    7.680
    1.150    5.500    7.673
    1.200    5.500    7.667
    1.250    5.500    7.661
    1.300    5.500    7.656
    1.350    5.500    7.650
    1.400    5.500    7.645
    1.450    5.500    7.639
    1.500    5.500    7.635
    1.550    5.500    7.630
    1.600    5.500    7.625
    1.650    5.500    7.618
    1.700    5.500    7.617
    1.750    5.500    7.612
    1.800    5.500    7.610
    1.850    5.500    7.607
    1.900    5.500    7.606
    1.950    5.500    7.604
    2.000    5.500    7.601
    2.050    5.500    7.601
    2.100    5.500    7.599
    2.150    5.500    7.598
    2.200    5.500    7.601
    2.250    5.500    7.600
    2.300    5.500    7.599
    2.350    5.500    7.599
    2.400    5.500    7.598
    2.450    5.500    7.599
    2.500    5.500    7.600
    2.550    5.500    7.600
    2.600    5.500    7.600
    2.650    5.500    7.600
    2.700    5.500    7.598
    2.750    5.500    7.597
    2.800    5.500    7.596
    2.850    5.500    7.595
    2.900    5.500    7.593
    2.950    5.500    7.593
    3.000    5.500    7.593
    3.050    5.500    7.592
    3.100    5.500    7.591
    3.150    5.500    7.591
    3.200    5.500    7.589
    3.250    5.500    7.588
    3.300    5.500    7.586
    3.350    5.500    7.584
    3.400    5.500    7.582
    3.450    5.500    7.581
    3.500    5.500    7.580
    3.550    5.500    7.579
    3.600    5.500    7.578
    3.650    5.500    7.577
    3.700    5.500    7.575
    3.750    5.500    7.574
    3.800    5.500    7.573
    3.850    5.500    7.573
    3.900    5.500    7.572
    3.950    5.500    7.571
    4.000    5.500    7.571
    4.050    5.500    7.570
    4.100    5.500    7.570
    4.150    5.500    7.569
    4.200    5.500    7.569
    4.250    5.500    7.569
    4.300    5.500    7.569
    4.350    5.500    7.569
    4.400    5.500    7.568
    4.450    5.500    7.568
    4.500    5.500    7.567
    4.550    5.500    7.566
    4.600    5.500    7.565
    4.650    5.500    7.564
    4.700    5.500    7.563
    4.750    5.500    7.562
    4.800    5.500    7.560
    4.850    5.500    7.559
    4.900    5.500    7.558
    4.950    5.500    7.557
    5.000    5.500    7.556
    5.050    5.500    7.555
    5.100    5.500    7.554
    5.150    5.500    7.553
    5.200    5.500    7.552
    5.250    5.500    7.551
    5.300    5.500    7.550
    5.350    5.500    7.550
    5.400    5.500    7.549
    5.450    5.500    7.547
    5.500    5.500    7.546
    5.550    5.500    7.544
    5.600    5.500    7.543
    5.650    5.500    7.541
    5.700    5.500    7.540
    5.750    5.500    7.538
    5.800    5.500    7.537
    5.850    5.500    7.536
    5.900    5.500    7.535
    5.950    5.500    7.534
    6.000    5.500    7.533
    6.050    5.500    7.532
    6.100    5.500    7.531
    6.150    5.500    7.530
    6.200    5.500    7.529
    6.250    5.500    7.528
    6.300    5.500    7.528
    6.350    5.500    7.528
    6.400    5.500    7.528
    6.450    5.500    7.528
    6.500    5.500    7.527
    6.550    5.500    7.527
    6.600    5.500    7.526
    6.650    5.500    7.525
    6.700    5.500    7.525
    6.750    5.500    7.523
    6.800    5.500    7.522
    6.850    5.500    7.521
    6.900    5.500    7.520
    6.950    5.500    7.512
     .200    5.550    7.773
     .250    5.550    7.778
     .300    5.550    7.771
     .350    5.550    7.765
     .400    5.550    7.759
     .450    5.550    7.753
     .500    5.550    7.747
     .550    5.550    7.741
     .600    5.550    7.735
     .650    5.550    7.729
     .700    5.550    7.723
     .750    5.550    7.716
     .800    5.550    7.709
     .850    5.550    7.702
     .900    5.550    7.695
     .950    5.550    7.688
    1.000    5.550    7.682
    1.050    5.550    7.676
    1.100    5.550    7.670
    1.150    5.550    7.664
    1.200    5.550    7.658
    1.250    5.550    7.652
    1.300    5.550    7.646
    1.350    5.550    7.641
    1.400    5.550    7.636
    1.450    5.550    7.631
    1.500    5.550    7.626
    1.550    5.550    7.621
    1.600    5.550    7.616
    1.650    5.550    7.613
    1.700    5.550    7.609
    1.750    5.550    7.609
    1.800    5.550    7.605
    1.850    5.550    7.606
    1.900    5.550    7.604
    1.950    5.550    7.603
    2.000    5.550    7.602
    2.050    5.550    7.600
    2.100    5.550    7.599
    2.150    5.550    7.600
    2.200    5.550    7.596
    2.250    5.550    7.596
    2.300    5.550    7.598
    2.350    5.550    7.598
    2.400    5.550    7.597
    2.450    5.550    7.598
    2.500    5.550    7.598
    2.550    5.550    7.599
    2.600    5.550    7.598
    2.650    5.550    7.598
    2.700    5.550    7.597
    2.750    5.550    7.596
    2.800    5.550    7.595
    2.850    5.550    7.594
    2.900    5.550    7.594
    2.950    5.550    7.593
    3.000    5.550    7.593
    3.050    5.550    7.592
    3.100    5.550    7.592
    3.150    5.550    7.591
    3.200    5.550    7.589
    3.250    5.550    7.588
    3.300    5.550    7.586
    3.350    5.550    7.584
    3.400    5.550    7.583
    3.450    5.550    7.580
    3.500    5.550    7.591
    3.550    5.550    7.581
    3.600    5.550    7.579
    3.650    5.550    7.577
    3.700    5.550    7.575
    3.750    5.550    7.574
    3.800    5.550    7.573
    3.850    5.550    7.573
    3.900    5.550    7.572
    3.950    5.550    7.571
    4.000    5.550    7.571
    4.050    5.550    7.570
    4.100    5.550    7.569
    4.150    5.550    7.569
    4.200    5.550    7.569
    4.250    5.550    7.569
    4.300    5.550    7.569
    4.350    5.550    7.569
    4.400    5.550    7.569
    4.450    5.550    7.568
    4.500    5.550    7.567
    4.550    5.550    7.566
    4.600    5.550    7.565
    4.650    5.550    7.564
    4.700    5.550    7.563
    4.750    5.550    7.562
    4.800    5.550    7.560
    4.850    5.550    7.559
    4.900    5.550    7.558
    4.950    5.550    7.557
    5.000    5.550    7.555
    5.050    5.550    7.555
    5.100    5.550    7.554
    5.150    5.550    7.553
    5.200    5.550    7.551
    5.250    5.550    7.551
    5.300    5.550    7.550
    5.350    5.550    7.549
    5.400    5.550    7.548
    5.450    5.550    7.547
    5.500    5.550    7.546
    5.550    5.550    7.544
    5.600    5.550    7.542
    5.650    5.550    7.541
    5.700    5.550    7.539
    5.750    5.550    7.538
    5.800    5.550    7.537
    5.850    5.550    7.536
    5.900    5.550    7.535
    5.950    5.550    7.534
    6.000    5.550    7.533
    6.050    5.550    7.532
    6.100    5.550    7.531
    6.150    5.550    7.529
    6.200    5.550    7.528
    6.250    5.550    7.528
    6.300    5.550    7.527
    6.350    5.550    7.527
    6.400    5.550    7.528
    6.450    5.550    7.527
    6.500    5.550    7.527
    6.550    5.550    7.527
    6.600    5.550    7.526
    6.650    5.550    7.525
    6.700    5.550    7.524
    6.750    5.550    7.523
    6.800    5.550    7.522
    6.850    5.550    7.521
    6.900    5.550    7.520
    6.950    5.550    7.512
     .200    5.600    7.758
     .250    5.600    7.763
     .300    5.600    7.761
     .350    5.600    7.755
     .400    5.600    7.749
     .450    5.600    7.743
     .500    5.600    7.737
     .550    5.600    7.731
     .600    5.600    7.725
     .650    5.600    7.718
     .700    5.600    7.712
     .750    5.600    7.705
     .800    5.600    7.698
     .850    5.600    7.691
     .900    5.600    7.684
     .950    5.600    7.677
    1.000    5.600    7.671
    1.050    5.600    7.665
    1.100    5.600    7.659
    1.150    5.600    7.654
    1.200    5.600    7.648
    1.250    5.600    7.643
    1.300    5.600    7.637
    1.350    5.600    7.632
    1.400    5.600    7.625
    1.450    5.600    7.620
    1.500    5.600    7.618
    1.550    5.600    7.616
    1.600    5.600    7.613
    1.650    5.600    7.609
    1.700    5.600    7.608
    1.750    5.600    7.608
    1.800    5.600    7.607
    1.850    5.600    7.606
    1.900    5.600    7.603
    1.950    5.600    7.603
    2.000    5.600    7.601
    2.050    5.600    7.600
    2.100    5.600    7.599
    2.150    5.600    7.599
    2.200    5.600    7.598
    2.250    5.600    7.598
    2.300    5.600    7.598
    2.350    5.600    7.597
    2.400    5.600    7.597
    2.450    5.600    7.598
    2.500    5.600    7.597
    2.550    5.600    7.597
    2.600    5.600    7.597
    2.650    5.600    7.597
    2.700    5.600    7.596
    2.750    5.600    7.596
    2.800    5.600    7.595
    2.850    5.600    7.595
    2.900    5.600    7.595
    2.950    5.600    7.594
    3.000    5.600    7.593
    3.050    5.600    7.593
    3.100    5.600    7.592
    3.150    5.600    7.591
    3.200    5.600    7.589
    3.250    5.600    7.588
    3.300    5.600    7.586
    3.350    5.600    7.585
    3.400    5.600    7.580
    3.450    5.600    7.583
    3.500    5.600    7.595
    3.550    5.600    7.598
    3.600    5.600    7.593
    3.650    5.600    7.576
    3.700    5.600    7.575
    3.750    5.600    7.574
    3.800    5.600    7.573
    3.850    5.600    7.572
    3.900    5.600    7.572
    3.950    5.600    7.571
    4.000    5.600    7.571
    4.050    5.600    7.570
    4.100    5.600    7.569
    4.150    5.600    7.569
    4.200    5.600    7.569
    4.250    5.600    7.569
    4.300    5.600    7.569
    4.350    5.600    7.569
    4.400    5.600    7.569
    4.450    5.600    7.568
    4.500    5.600    7.567
    4.550    5.600    7.566
    4.600    5.600    7.565
    4.650    5.600    7.564
    4.700    5.600    7.562
    4.750    5.600    7.561
    4.800    5.600    7.560
    4.850    5.600    7.559
    4.900    5.600    7.557
    4.950    5.600    7.556
    5.000    5.600    7.555
    5.050    5.600    7.554
    5.100    5.600    7.553
    5.150    5.600    7.552
    5.200    5.600    7.551
    5.250    5.600    7.550
    5.300    5.600    7.549
    5.350    5.600    7.549
    5.400    5.600    7.548
    5.450    5.600    7.546
    5.500    5.600    7.545
    5.550    5.600    7.544
    5.600    5.600    7.542
    5.650    5.600    7.540
    5.700    5.600    7.539
    5.750    5.600    7.538
    5.800    5.600    7.537
    5.850    5.600    7.536
    5.900    5.600    7.535
    5.950    5.600    7.534
    6.000    5.600    7.533
    6.050    5.600    7.531
    6.100    5.600    7.530
    6.150    5.600    7.529
    6.200    5.600    7.528
    6.250    5.600    7.527
    6.300    5.600    7.527
    6.350    5.600    7.527
    6.400    5.600    7.527
    6.450    5.600    7.527
    6.500    5.600    7.527
    6.550    5.600    7.526
    6.600    5.600    7.525
    6.650    5.600    7.524
    6.700    5.600    7.523
    6.750    5.600    7.522
    6.800    5.600    7.521
    6.850    5.600    7.520
    6.900    5.600    7.518
    6.950    5.600    7.517
     .200    5.650    7.747
     .250    5.650    7.750
     .300    5.650    7.752
     .350    5.650    7.746
     .400    5.650    7.739
     .450    5.650    7.733
     .500    5.650    7.726
     .550    5.650    7.720
     .600    5.650    7.713
     .650    5.650    7.706
     .700    5.650    7.699
     .750    5.650    7.693
     .800    5.650    7.686
     .850    5.650    7.679
     .900    5.650    7.673
     .950    5.650    7.666
    1.000    5.650    7.660
    1.050    5.650    7.654
    1.100    5.650    7.649
    1.150    5.650    7.644
    1.200    5.650    7.639
    1.250    5.650    7.634
    1.300    5.650    7.628
    1.350    5.650    7.623
    1.400    5.650    7.618
    1.450    5.650    7.614
    1.500    5.650    7.614
    1.550    5.650    7.613
    1.600    5.650    7.612
    1.650    5.650    7.610
    1.700    5.650    7.608
    1.750    5.650    7.607
    1.800    5.650    7.606
    1.850    5.650    7.604
    1.900    5.650    7.603
    1.950    5.650    7.602
    2.000    5.650    7.601
    2.050    5.650    7.600
    2.100    5.650    7.599
    2.150    5.650    7.599
    2.200    5.650    7.598
    2.250    5.650    7.598
    2.300    5.650    7.598
    2.350    5.650    7.597
    2.400    5.650    7.597
    2.450    5.650    7.597
    2.500    5.650    7.597
    2.550    5.650    7.597
    2.600    5.650    7.597
    2.650    5.650    7.596
    2.700    5.650    7.594
    2.750    5.650    7.596
    2.800    5.650    7.596
    2.850    5.650    7.598
    2.900    5.650    7.599
    2.950    5.650    7.597
    3.000    5.650    7.593
    3.050    5.650    7.592
    3.100    5.650    7.591
    3.150    5.650    7.590
    3.200    5.650    7.589
    3.250    5.650    7.587
    3.300    5.650    7.586
    3.350    5.650    7.584
    3.400    5.650    7.581
    3.450    5.650    7.586
    3.500    5.650    7.590
    3.550    5.650    7.595
    3.600    5.650    7.581
    3.650    5.650    7.576
    3.700    5.650    7.575
    3.750    5.650    7.574
    3.800    5.650    7.573
    3.850    5.650    7.572
    3.900    5.650    7.572
    3.950    5.650    7.571
    4.000    5.650    7.571
    4.050    5.650    7.570
    4.100    5.650    7.569
    4.150    5.650    7.569
    4.200    5.650    7.569
    4.250    5.650    7.569
    4.300    5.650    7.569
    4.350    5.650    7.569
    4.400    5.650    7.568
    4.450    5.650    7.567
    4.500    5.650    7.566
    4.550    5.650    7.565
    4.600    5.650    7.564
    4.650    5.650    7.563
    4.700    5.650    7.562
    4.750    5.650    7.561
    4.800    5.650    7.560
    4.850    5.650    7.558
    4.900    5.650    7.557
    4.950    5.650    7.555
    5.000    5.650    7.554
    5.050    5.650    7.553
    5.100    5.650    7.552
    5.150    5.650    7.551
    5.200    5.650    7.551
    5.250    5.650    7.550
    5.300    5.650    7.549
    5.350    5.650    7.548
    5.400    5.650    7.547
    5.450    5.650    7.546
    5.500    5.650    7.545
    5.550    5.650    7.543
    5.600    5.650    7.542
    5.650    5.650    7.540
    5.700    5.650    7.539
    5.750    5.650    7.538
    5.800    5.650    7.537
    5.850    5.650    7.535
    5.900    5.650    7.534
    5.950    5.650    7.533
    6.000    5.650    7.532
    6.050    5.650    7.531
    6.100    5.650    7.530
    6.150    5.650    7.529
    6.200    5.650    7.528
    6.250    5.650    7.527
    6.300    5.650    7.527
    6.350    5.650    7.527
    6.400    5.650    7.527
    6.450    5.650    7.526
    6.500    5.650    7.528
    6.550    5.650    7.526
    6.600    5.650    7.525
    6.650    5.650    7.524
    6.700    5.650    7.522
    6.750    5.650    7.521
    6.800    5.650    7.520
    6.850    5.650    7.518
    6.900    5.650    7.515
    6.950    5.650    7.512
     .250    5.700    7.735
     .300    5.700    7.738
     .350    5.700    7.734
     .400    5.700    7.727
     .450    5.700    7.722
     .500    5.700    7.715
     .550    5.700    7.708
     .600    5.700    7.700
     .650    5.700    7.693
     .700    5.700    7.687
     .750    5.700    7.680
     .800    5.700    7.674
     .850    5.700    7.668
     .900    5.700    7.661
     .950    5.700    7.655
    1.000    5.700    7.650
    1.050    5.700    7.645
    1.100    5.700    7.639
    1.150    5.700    7.633
    1.200    5.700    7.628
    1.250    5.700    7.624
    1.300    5.700    7.621
    1.350    5.700    7.618
    1.400    5.700    7.616
    1.450    5.700    7.612
    1.500    5.700    7.613
    1.550    5.700    7.611
    1.600    5.700    7.610
    1.650    5.700    7.609
    1.700    5.700    7.608
    1.750    5.700    7.606
    1.800    5.700    7.605
    1.850    5.700    7.604
    1.900    5.700    7.603
    1.950    5.700    7.601
    2.000    5.700    7.600
    2.050    5.700    7.600
    2.100    5.700    7.599
    2.150    5.700    7.598
    2.200    5.700    7.598
    2.250    5.700    7.598
    2.300    5.700    7.598
    2.350    5.700    7.597
    2.400    5.700    7.597
    2.450    5.700    7.597
    2.500    5.700    7.597
    2.550    5.700    7.597
    2.600    5.700    7.597
    2.650    5.700    7.598
    2.700    5.700    7.598
    2.750    5.700    7.597
    2.800    5.700    7.598
    2.850    5.700    7.597
    2.900    5.700    7.597
    2.950    5.700    7.599
    3.000    5.700    7.593
    3.050    5.700    7.591
    3.100    5.700    7.590
    3.150    5.700    7.589
    3.200    5.700    7.588
    3.250    5.700    7.587
    3.300    5.700    7.585
    3.350    5.700    7.584
    3.400    5.700    7.585
    3.450    5.700    7.582
    3.500    5.700    7.579
    3.550    5.700    7.578
    3.600    5.700    7.578
    3.650    5.700    7.575
    3.700    5.700    7.574
    3.750    5.700    7.574
    3.800    5.700    7.573
    3.850    5.700    7.573
    3.900    5.700    7.572
    3.950    5.700    7.571
    4.000    5.700    7.571
    4.050    5.700    7.570
    4.100    5.700    7.570
    4.150    5.700    7.569
    4.200    5.700    7.569
    4.250    5.700    7.569
    4.300    5.700    7.569
    4.350    5.700    7.568
    4.400    5.700    7.568
    4.450    5.700    7.567
    4.500    5.700    7.566
    4.550    5.700    7.565
    4.600    5.700    7.564
    4.650    5.700    7.563
    4.700    5.700    7.562
    4.750    5.700    7.561
    4.800    5.700    7.559
    4.850    5.700    7.558
    4.900    5.700    7.556
    4.950    5.700    7.555
    5.000    5.700    7.553
    5.050    5.700    7.553
    5.100    5.700    7.552
    5.150    5.700    7.551
    5.200    5.700    7.550
    5.250    5.700    7.549
    5.300    5.700    7.548
    5.350    5.700    7.547
    5.400    5.700    7.546
    5.450    5.700    7.545
    5.500    5.700    7.544
    5.550    5.700    7.543
    5.600    5.700    7.541
    5.650    5.700    7.540
    5.700    5.700    7.539
    5.750    5.700    7.538
    5.800    5.700    7.537
    5.850    5.700    7.535
    5.900    5.700    7.534
    5.950    5.700    7.533
    6.000    5.700    7.532
    6.050    5.700    7.530
    6.100    5.700    7.529
    6.150    5.700    7.528
    6.200    5.700    7.527
    6.250    5.700    7.527
    6.300    5.700    7.526
    6.350    5.700    7.526
    6.400    5.700    7.526
    6.450    5.700    7.526
    6.500    5.700    7.525
    6.550    5.700    7.524
    6.600    5.700    7.524
    6.650    5.700    7.523
    6.700    5.700    7.521
    6.750    5.700    7.519
    6.800    5.700    7.517
    6.850    5.700    7.515
    6.900    5.700    7.511
    6.950    5.700    7.507
     .250    5.750    7.722
     .300    5.750    7.723
     .350    5.750    7.724
     .400    5.750    7.717
     .450    5.750    7.709
     .500    5.750    7.702
     .550    5.750    7.695
     .600    5.750    7.688
     .650    5.750    7.681
     .700    5.750    7.674
     .750    5.750    7.668
     .800    5.750    7.662
     .850    5.750    7.657
     .900    5.750    7.651
     .950    5.750    7.646
    1.000    5.750    7.641
    1.050    5.750    7.631
    1.100    5.750    7.630
    1.150    5.750    7.623
    1.200    5.750    7.622
    1.250    5.750    7.619
    1.300    5.750    7.615
    1.350    5.750    7.615
    1.400    5.750    7.613
    1.450    5.750    7.612
    1.500    5.750    7.611
    1.550    5.750    7.610
    1.600    5.750    7.609
    1.650    5.750    7.608
    1.700    5.750    7.607
    1.750    5.750    7.606
    1.800    5.750    7.605
    1.850    5.750    7.603
    1.900    5.750    7.602
    1.950    5.750    7.601
    2.000    5.750    7.600
    2.050    5.750    7.599
    2.100    5.750    7.599
    2.150    5.750    7.598
    2.200    5.750    7.598
    2.250    5.750    7.598
    2.300    5.750    7.597
    2.350    5.750    7.597
    2.400    5.750    7.598
    2.450    5.750    7.598
    2.500    5.750    7.598
    2.550    5.750    7.595
    2.600    5.750    7.599
    2.650    5.750    7.598
    2.700    5.750    7.592
    2.750    5.750    7.599
    2.800    5.750    7.598
    2.850    5.750    7.598
    2.900    5.750    7.596
    2.950    5.750    7.593
    3.000    5.750    7.591
    3.050    5.750    7.590
    3.100    5.750    7.589
    3.150    5.750    7.588
    3.200    5.750    7.587
    3.250    5.750    7.586
    3.300    5.750    7.585
    3.350    5.750    7.584
    3.400    5.750    7.581
    3.450    5.750    7.581
    3.500    5.750    7.577
    3.550    5.750    7.577
    3.600    5.750    7.575
    3.650    5.750    7.577
    3.700    5.750    7.574
    3.750    5.750    7.574
    3.800    5.750    7.574
    3.850    5.750    7.573
    3.900    5.750    7.572
    3.950    5.750    7.571
    4.000    5.750    7.570
    4.050    5.750    7.570
    4.100    5.750    7.569
    4.150    5.750    7.569
    4.200    5.750    7.569
    4.250    5.750    7.569
    4.300    5.750    7.568
    4.350    5.750    7.568
    4.400    5.750    7.567
    4.450    5.750    7.566
    4.500    5.750    7.565
    4.550    5.750    7.564
    4.600    5.750    7.563
    4.650    5.750    7.562
    4.700    5.750    7.561
    4.750    5.750    7.560
    4.800    5.750    7.559
    4.850    5.750    7.558
    4.900    5.750    7.556
    4.950    5.750    7.554
    5.000    5.750    7.553
    5.050    5.750    7.552
    5.100    5.750    7.551
    5.150    5.750    7.550
    5.200    5.750    7.549
    5.250    5.750    7.549
    5.300    5.750    7.548
    5.350    5.750    7.547
    5.400    5.750    7.546
    5.450    5.750    7.545
    5.500    5.750    7.543
    5.550    5.750    7.542
    5.600    5.750    7.541
    5.650    5.750    7.540
    5.700    5.750    7.539
    5.750    5.750    7.538
    5.800    5.750    7.536
    5.850    5.750    7.535
    5.900    5.750    7.534
    5.950    5.750    7.532
    6.000    5.750    7.531
    6.050    5.750    7.530
    6.100    5.750    7.528
    6.150    5.750    7.527
    6.200    5.750    7.525
    6.250    5.750    7.523
    6.300    5.750    7.523
    6.350    5.750    7.523
    6.400    5.750    7.524
    6.450    5.750    7.523
    6.500    5.750    7.524
    6.550    5.750    7.523
    6.600    5.750    7.522
    6.650    5.750    7.520
    6.700    5.750    7.518
    6.750    5.750    7.516
    6.800    5.750    7.514
    6.850    5.750    7.513
    6.900    5.750    7.505
    6.950    5.750    7.499
     .250    5.800    7.708
     .300    5.800    7.708
     .350    5.800    7.710
     .400    5.800    7.702
     .450    5.800    7.696
     .500    5.800    7.689
     .550    5.800    7.682
     .600    5.800    7.676
     .650    5.800    7.669
     .700    5.800    7.663
     .750    5.800    7.658
     .800    5.800    7.652
     .850    5.800    7.647
     .900    5.800    7.639
     .950    5.800    7.635
    1.000    5.800    7.629
    1.050    5.800    7.627
    1.100    5.800    7.623
    1.150    5.800    7.622
    1.200    5.800    7.620
    1.250    5.800    7.617
    1.300    5.800    7.615
    1.350    5.800    7.614
    1.400    5.800    7.612
    1.450    5.800    7.611
    1.500    5.800    7.610
    1.550    5.800    7.609
    1.600    5.800    7.609
    1.650    5.800    7.608
    1.700    5.800    7.607
    1.750    5.800    7.606
    1.800    5.800    7.604
    1.850    5.800    7.603
    1.900    5.800    7.602
    1.950    5.800    7.600
    2.000    5.800    7.599
    2.050    5.800    7.599
    2.100    5.800    7.598
    2.150    5.800    7.598
    2.200    5.800    7.598
    2.250    5.800    7.597
    2.300    5.800    7.597
    2.350    5.800    7.597
    2.400    5.800    7.598
    2.450    5.800    7.598
    2.500    5.800    7.597
    2.550    5.800    7.599
    2.600    5.800    7.598
    2.650    5.800    7.599
    2.700    5.800    7.599
    2.750    5.800    7.600
    2.800    5.800    7.595
    2.850    5.800    7.595
    2.900    5.800    7.593
    2.950    5.800    7.592
    3.000    5.800    7.590
    3.050    5.800    7.589
    3.100    5.800    7.588
    3.150    5.800    7.587
    3.200    5.800    7.586
    3.250    5.800    7.585
    3.300    5.800    7.585
    3.350    5.800    7.583
    3.400    5.800    7.582
    3.450    5.800    7.580
    3.500    5.800    7.578
    3.550    5.800    7.577
    3.600    5.800    7.576
    3.650    5.800    7.575
    3.700    5.800    7.572
    3.750    5.800    7.571
    3.800    5.800    7.573
    3.850    5.800    7.572
    3.900    5.800    7.572
    3.950    5.800    7.571
    4.000    5.800    7.570
    4.050    5.800    7.569
    4.100    5.800    7.569
    4.150    5.800    7.569
    4.200    5.800    7.568
    4.250    5.800    7.568
    4.300    5.800    7.568
    4.350    5.800    7.567
    4.400    5.800    7.567
    4.450    5.800    7.566
    4.500    5.800    7.565
    4.550    5.800    7.563
    4.600    5.800    7.562
    4.650    5.800    7.561
    4.700    5.800    7.560
    4.750    5.800    7.559
    4.800    5.800    7.558
    4.850    5.800    7.557
    4.900    5.800    7.555
    4.950    5.800    7.554
    5.000    5.800    7.553
    5.050    5.800    7.552
    5.100    5.800    7.551
    5.150    5.800    7.550
    5.200    5.800    7.549
    5.250    5.800    7.548
    5.300    5.800    7.547
    5.350    5.800    7.546
    5.400    5.800    7.545
    5.450    5.800    7.544
    5.500    5.800    7.543
    5.550    5.800    7.542
    5.600    5.800    7.541
    5.650    5.800    7.540
    5.700    5.800    7.539
    5.750    5.800    7.537
    5.800    5.800    7.536
    5.850    5.800    7.535
    5.900    5.800    7.533
    5.950    5.800    7.532
    6.000    5.800    7.530
    6.050    5.800    7.529
    6.100    5.800    7.528
    6.150    5.800    7.525
    6.200    5.800    7.524
    6.250    5.800    7.524
    6.300    5.800    7.521
    6.350    5.800    7.525
    6.400    5.800    7.525
    6.450    5.800    7.524
    6.500    5.800    7.524
    6.550    5.800    7.522
    6.600    5.800    7.521
    6.650    5.800    7.515
    6.700    5.800    7.515
    6.750    5.800    7.514
    6.800    5.800    7.499
    6.850    5.800    7.493
    6.900    5.800    7.484
    6.950    5.800    7.494
     .300    5.850    7.694
     .350    5.850    7.695
     .400    5.850    7.690
     .450    5.850    7.683
     .500    5.850    7.677
     .550    5.850    7.671
     .600    5.850    7.665
     .650    5.850    7.659
     .700    5.850    7.654
     .750    5.850    7.649
     .800    5.850    7.644
     .850    5.850    7.638
     .900    5.850    7.632
     .950    5.850    7.627
    1.000    5.850    7.626
    1.050    5.850    7.621
    1.100    5.850    7.622
    1.150    5.850    7.619
    1.200    5.850    7.618
    1.250    5.850    7.616
    1.300    5.850    7.614
    1.350    5.850    7.613
    1.400    5.850    7.612
    1.450    5.850    7.611
    1.500    5.850    7.610
    1.550    5.850    7.609
    1.600    5.850    7.608
    1.650    5.850    7.607
    1.700    5.850    7.607
    1.750    5.850    7.606
    1.800    5.850    7.605
    1.850    5.850    7.601
    1.900    5.850    7.602
    1.950    5.850    7.602
    2.000    5.850    7.599
    2.050    5.850    7.598
    2.100    5.850    7.598
    2.150    5.850    7.598
    2.200    5.850    7.598
    2.250    5.850    7.598
    2.300    5.850    7.597
    2.350    5.850    7.597
    2.400    5.850    7.598
    2.450    5.850    7.597
    2.500    5.850    7.597
    2.550    5.850    7.594
    2.600    5.850    7.598
    2.650    5.850    7.595
    2.700    5.850    7.594
    2.750    5.850    7.595
    2.800    5.850    7.594
    2.850    5.850    7.593
    2.900    5.850    7.592
    2.950    5.850    7.591
    3.000    5.850    7.590
    3.050    5.850    7.589
    3.100    5.850    7.588
    3.150    5.850    7.587
    3.200    5.850    7.586
    3.250    5.850    7.585
    3.300    5.850    7.584
    3.350    5.850    7.582
    3.400    5.850    7.581
    3.450    5.850    7.580
    3.500    5.850    7.578
    3.550    5.850    7.577
    3.600    5.850    7.576
    3.650    5.850    7.575
    3.700    5.850    7.574
    3.750    5.850    7.573
    3.800    5.850    7.572
    3.850    5.850    7.572
    3.900    5.850    7.571
    3.950    5.850    7.570
    4.000    5.850    7.570
    4.050    5.850    7.569
    4.100    5.850    7.569
    4.150    5.850    7.568
    4.200    5.850    7.568
    4.250    5.850    7.568
    4.300    5.850    7.568
    4.350    5.850    7.567
    4.400    5.850    7.566
    4.450    5.850    7.565
    4.500    5.850    7.564
    4.550    5.850    7.563
    4.600    5.850    7.562
    4.650    5.850    7.561
    4.700    5.850    7.560
    4.750    5.850    7.559
    4.800    5.850    7.558
    4.850    5.850    7.557
    4.900    5.850    7.555
    4.950    5.850    7.553
    5.000    5.850    7.552
    5.050    5.850    7.551
    5.100    5.850    7.550
    5.150    5.850    7.550
    5.200    5.850    7.549
    5.250    5.850    7.548
    5.300    5.850    7.547
    5.350    5.850    7.546
    5.400    5.850    7.545
    5.450    5.850    7.544
    5.500    5.850    7.543
    5.550    5.850    7.542
    5.600    5.850    7.541
    5.650    5.850    7.540
    5.700    5.850    7.539
    5.750    5.850    7.537
    5.800    5.850    7.536
    5.850    5.850    7.534
    5.900    5.850    7.533
    5.950    5.850    7.532
    6.000    5.850    7.530
    6.050    5.850    7.529
    6.100    5.850    7.528
    6.150    5.850    7.525
    6.200    5.850    7.523
    6.250    5.850    7.524
    6.300    5.850    7.525
    6.350    5.850    7.524
    6.400    5.850    7.524
    6.450    5.850    7.522
    6.500    5.850    7.522
    6.550    5.850    7.518
    6.600    5.850    7.512
    6.650    5.850    7.509
    6.700    5.850    7.508
    6.750    5.850    7.500
    6.800    5.850    7.505
    6.850    5.850    7.509
    6.900    5.850    7.507
    6.950    5.850    7.501
     .300    5.900    7.683
     .350    5.900    7.680
     .400    5.900    7.676
     .450    5.900    7.671
     .500    5.900    7.666
     .550    5.900    7.661
     .600    5.900    7.655
     .650    5.900    7.650
     .700    5.900    7.645
     .750    5.900    7.641
     .800    5.900    7.636
     .850    5.900    7.632
     .900    5.900    7.625
     .950    5.900    7.623
    1.000    5.900    7.623
    1.050    5.900    7.621
    1.100    5.900    7.620
    1.150    5.900    7.618
    1.200    5.900    7.617
    1.250    5.900    7.615
    1.300    5.900    7.614
    1.350    5.900    7.613
    1.400    5.900    7.612
    1.450    5.900    7.610
    1.500    5.900    7.609
    1.550    5.900    7.608
    1.600    5.900    7.607
    1.650    5.900    7.607
    1.700    5.900    7.606
    1.750    5.900    7.605
    1.800    5.900    7.608
    1.850    5.900    7.603
    1.900    5.900    7.602
    1.950    5.900    7.602
    2.000    5.900    7.601
    2.050    5.900    7.598
    2.100    5.900    7.599
    2.150    5.900    7.599
    2.200    5.900    7.598
    2.250    5.900    7.597
    2.300    5.900    7.597
    2.350    5.900    7.597
    2.400    5.900    7.597
    2.450    5.900    7.597
    2.500    5.900    7.597
    2.550    5.900    7.598
    2.600    5.900    7.598
    2.650    5.900    7.596
    2.700    5.900    7.594
    2.750    5.900    7.593
    2.800    5.900    7.592
    2.850    5.900    7.591
    2.900    5.900    7.590
    2.950    5.900    7.590
    3.000    5.900    7.589
    3.050    5.900    7.588
    3.100    5.900    7.586
    3.150    5.900    7.585
    3.200    5.900    7.584
    3.250    5.900    7.583
    3.300    5.900    7.582
    3.350    5.900    7.581
    3.400    5.900    7.580
    3.450    5.900    7.579
    3.500    5.900    7.578
    3.550    5.900    7.576
    3.600    5.900    7.575
    3.650    5.900    7.574
    3.700    5.900    7.574
    3.750    5.900    7.573
    3.800    5.900    7.572
    3.850    5.900    7.571
    3.900    5.900    7.570
    3.950    5.900    7.570
    4.000    5.900    7.569
    4.050    5.900    7.569
    4.100    5.900    7.569
    4.150    5.900    7.568
    4.200    5.900    7.568
    4.250    5.900    7.568
    4.300    5.900    7.567
    4.350    5.900    7.567
    4.400    5.900    7.566
    4.450    5.900    7.565
    4.500    5.900    7.564
    4.550    5.900    7.562
    4.600    5.900    7.561
    4.650    5.900    7.560
    4.700    5.900    7.559
    4.750    5.900    7.558
    4.800    5.900    7.557
    4.850    5.900    7.556
    4.900    5.900    7.555
    4.950    5.900    7.553
    5.000    5.900    7.552
    5.050    5.900    7.551
    5.100    5.900    7.550
    5.150    5.900    7.549
    5.200    5.900    7.548
    5.250    5.900    7.548
    5.300    5.900    7.547
    5.350    5.900    7.546
    5.400    5.900    7.545
    5.450    5.900    7.544
    5.500    5.900    7.543
    5.550    5.900    7.542
    5.600    5.900    7.541
    5.650    5.900    7.540
    5.700    5.900    7.539
    5.750    5.900    7.537
    5.800    5.900    7.536
    5.850    5.900    7.535
    5.900    5.900    7.533
    5.950    5.900    7.532
    6.000    5.900    7.530
    6.050    5.900    7.529
    6.100    5.900    7.527
    6.150    5.900    7.524
    6.200    5.900    7.525
    6.250    5.900    7.524
    6.300    5.900    7.524
    6.350    5.900    7.524
    6.400    5.900    7.524
    6.450    5.900    7.521
    6.500    5.900    7.518
    6.550    5.900    7.514
    6.600    5.900    7.507
    6.650    5.900    7.503
    6.700    5.900    7.501
    6.750    5.900    7.504
    6.800    5.900    7.511
    6.850    5.900    7.511
    6.900    5.900    7.509
    6.950    5.900    7.508
     .350    5.950    7.666
     .400    5.950    7.663
     .450    5.950    7.660
     .500    5.950    7.657
     .550    5.950    7.652
     .600    5.950    7.647
     .650    5.950    7.643
     .700    5.950    7.639
     .750    5.950    7.632
     .800    5.950    7.629
     .850    5.950    7.626
     .900    5.950    7.621
     .950    5.950    7.622
    1.000    5.950    7.621
    1.050    5.950    7.620
    1.100    5.950    7.619
    1.150    5.950    7.618
    1.200    5.950    7.616
    1.250    5.950    7.615
    1.300    5.950    7.614
    1.350    5.950    7.613
    1.400    5.950    7.612
    1.450    5.950    7.610
    1.500    5.950    7.609
    1.550    5.950    7.608
    1.600    5.950    7.607
    1.650    5.950    7.607
    1.700    5.950    7.606
    1.750    5.950    7.605
    1.800    5.950    7.604
    1.850    5.950    7.602
    1.900    5.950    7.611
    1.950    5.950    7.603
    2.000    5.950    7.611
    2.050    5.950    7.608
    2.100    5.950    7.600
    2.150    5.950    7.599
    2.200    5.950    7.598
    2.250    5.950    7.597
    2.300    5.950    7.596
    2.350    5.950    7.596
    2.400    5.950    7.594
    2.450    5.950    7.597
    2.500    5.950    7.600
    2.550    5.950    7.592
    2.600    5.950    7.597
    2.650    5.950    7.595
    2.700    5.950    7.593
    2.750    5.950    7.592
    2.800    5.950    7.591
    2.850    5.950    7.590
    2.900    5.950    7.589
    2.950    5.950    7.588
    3.000    5.950    7.587
    3.050    5.950    7.586
    3.100    5.950    7.585
    3.150    5.950    7.584
    3.200    5.950    7.583
    3.250    5.950    7.581
    3.300    5.950    7.580
    3.350    5.950    7.579
    3.400    5.950    7.579
    3.450    5.950    7.578
    3.500    5.950    7.577
    3.550    5.950    7.576
    3.600    5.950    7.575
    3.650    5.950    7.574
    3.700    5.950    7.573
    3.750    5.950    7.572
    3.800    5.950    7.571
    3.850    5.950    7.571
    3.900    5.950    7.570
    3.950    5.950    7.570
    4.000    5.950    7.570
    4.050    5.950    7.569
    4.100    5.950    7.569
    4.150    5.950    7.568
    4.200    5.950    7.568
    4.250    5.950    7.568
    4.300    5.950    7.567
    4.350    5.950    7.567
    4.400    5.950    7.566
    4.450    5.950    7.565
    4.500    5.950    7.563
    4.550    5.950    7.562
    4.600    5.950    7.561
    4.650    5.950    7.560
    4.700    5.950    7.559
    4.750    5.950    7.558
    4.800    5.950    7.557
    4.850    5.950    7.556
    4.900    5.950    7.555
    4.950    5.950    7.553
    5.000    5.950    7.552
    5.050    5.950    7.552
    5.100    5.950    7.551
    5.150    5.950    7.550
    5.200    5.950    7.549
    5.250    5.950    7.548
    5.300    5.950    7.546
    5.350    5.950    7.545
    5.400    5.950    7.545
    5.450    5.950    7.544
    5.500    5.950    7.543
    5.550    5.950    7.542
    5.600    5.950    7.541
    5.650    5.950    7.540
    5.700    5.950    7.539
    5.750    5.950    7.538
    5.800    5.950    7.536
    5.850    5.950    7.535
    5.900    5.950    7.533
    5.950    5.950    7.531
    6.000    5.950    7.530
    6.050    5.950    7.529
    6.100    5.950    7.526
    6.150    5.950    7.524
    6.200    5.950    7.524
    6.250    5.950    7.523
    6.300    5.950    7.523
    6.350    5.950    7.523
    6.400    5.950    7.522
    6.450    5.950    7.518
    6.500    5.950    7.516
    6.550    5.950    7.512
    6.600    5.950    7.509
    6.650    5.950    7.504
    6.700    5.950    7.501
    6.750    5.950    7.508
    6.800    5.950    7.512
    6.850    5.950    7.511
    6.900    5.950    7.510
    6.950    5.950    7.509
     .350    6.000    7.655
     .400    6.000    7.659
     .450    6.000    7.650
     .500    6.000    7.648
     .550    6.000    7.643
     .600    6.000    7.637
     .650    6.000    7.633
     .700    6.000    7.631
     .750    6.000    7.627
     .800    6.000    7.624
     .850    6.000    7.623
     .900    6.000    7.623
     .950    6.000    7.621
    1.000    6.000    7.620
    1.050    6.000    7.619
    1.100    6.000    7.618
    1.150    6.000    7.617
    1.200    6.000    7.616
    1.250    6.000    7.615
    1.300    6.000    7.614
    1.350    6.000    7.613
    1.400    6.000    7.612
    1.450    6.000    7.611
    1.500    6.000    7.609
    1.550    6.000    7.608
    1.600    6.000    7.607
    1.650    6.000    7.606
    1.700    6.000    7.605
    1.750    6.000    7.604
    1.800    6.000    7.602
    1.850    6.000    7.602
    1.900    6.000    7.608
    1.950    6.000    7.614
    2.000    6.000    7.611
    2.050    6.000    7.609
    2.100    6.000    7.599
    2.150    6.000    7.596
    2.200    6.000    7.597
    2.250    6.000    7.597
    2.300    6.000    7.596
    2.350    6.000    7.596
    2.400    6.000    7.596
    2.450    6.000    7.596
    2.500    6.000    7.596
    2.550    6.000    7.596
    2.600    6.000    7.595
    2.650    6.000    7.594
    2.700    6.000    7.592
    2.750    6.000    7.591
    2.800    6.000    7.590
    2.850    6.000    7.589
    2.900    6.000    7.588
    2.950    6.000    7.587
    3.000    6.000    7.586
    3.050    6.000    7.585
    3.100    6.000    7.583
    3.150    6.000    7.582
    3.200    6.000    7.581
    3.250    6.000    7.580
    3.300    6.000    7.579
    3.350    6.000    7.578
    3.400    6.000    7.578
    3.450    6.000    7.577
    3.500    6.000    7.577
    3.550    6.000    7.575
    3.600    6.000    7.574
    3.650    6.000    7.574
    3.700    6.000    7.573
    3.750    6.000    7.572
    3.800    6.000    7.571
    3.850    6.000    7.571
    3.900    6.000    7.570
    3.950    6.000    7.570
    4.000    6.000    7.570
    4.050    6.000    7.569
    4.100    6.000    7.569
    4.150    6.000    7.568
    4.200    6.000    7.568
    4.250    6.000    7.568
    4.300    6.000    7.567
    4.350    6.000    7.566
    4.400    6.000    7.565
    4.450    6.000    7.564
    4.500    6.000    7.563
    4.550    6.000    7.562
    4.600    6.000    7.561
    4.650    6.000    7.560
    4.700    6.000    7.559
    4.750    6.000    7.558
    4.800    6.000    7.557
    4.850    6.000    7.556
    4.900    6.000    7.554
    4.950    6.000    7.553
    5.000    6.000    7.553
    5.050    6.000    7.552
    5.100    6.000    7.551
    5.150    6.000    7.550
    5.200    6.000    7.549
    5.250    6.000    7.548
    5.300    6.000    7.547
    5.350    6.000    7.546
    5.400    6.000    7.545
    5.450    6.000    7.544
    5.500    6.000    7.543
    5.550    6.000    7.542
    5.600    6.000    7.541
    5.650    6.000    7.540
    5.700    6.000    7.539
    5.750    6.000    7.538
    5.800    6.000    7.537
    5.850    6.000    7.535
    5.900    6.000    7.533
    5.950    6.000    7.531
    6.000    6.000    7.529
    6.050    6.000    7.529
    6.100    6.000    7.527
    6.150    6.000    7.524
    6.200    6.000    7.521
    6.250    6.000    7.520
    6.300    6.000    7.515
    6.350    6.000    7.511
    6.400    6.000    7.512
    6.450    6.000    7.514
    6.500    6.000    7.517
    6.550    6.000    7.514
    6.600    6.000    7.512
    6.650    6.000    7.511
    6.700    6.000    7.508
    6.750    6.000    7.513
    6.800    6.000    7.514
    6.850    6.000    7.512
    6.900    6.000    7.512
    6.950    6.000    7.511
     .350    6.050    7.631
     .400    6.050    7.636
     .450    6.050    7.640
     .500    6.050    7.640
     .550    6.050    7.635
     .600    6.050    7.630
     .650    6.050    7.628
     .700    6.050    7.627
     .750    6.050    7.626
     .800    6.050    7.623
     .850    6.050    7.622
     .900    6.050    7.621
     .950    6.050    7.620
    1.000    6.050    7.619
    1.050    6.050    7.619
    1.100    6.050    7.618
    1.150    6.050    7.617
    1.200    6.050    7.616
    1.250    6.050    7.615
    1.300    6.050    7.615
    1.350    6.050    7.613
    1.400    6.050    7.612
    1.450    6.050    7.611
    1.500    6.050    7.609
    1.550    6.050    7.608
    1.600    6.050    7.607
    1.650    6.050    7.606
    1.700    6.050    7.605
    1.750    6.050    7.604
    1.800    6.050    7.602
    1.850    6.050    7.603
    1.900    6.050    7.606
    1.950    6.050    7.608
    2.000    6.050    7.607
    2.050    6.050    7.606
    2.100    6.050    7.602
    2.150    6.050    7.597
    2.200    6.050    7.595
    2.250    6.050    7.595
    2.300    6.050    7.595
    2.350    6.050    7.595
    2.400    6.050    7.595
    2.450    6.050    7.595
    2.500    6.050    7.594
    2.550    6.050    7.594
    2.600    6.050    7.593
    2.650    6.050    7.592
    2.700    6.050    7.591
    2.750    6.050    7.590
    2.800    6.050    7.589
    2.850    6.050    7.588
    2.900    6.050    7.587
    2.950    6.050    7.586
    3.000    6.050    7.585
    3.050    6.050    7.584
    3.100    6.050    7.582
    3.150    6.050    7.581
    3.200    6.050    7.580
    3.250    6.050    7.579
    3.300    6.050    7.578
    3.350    6.050    7.577
    3.400    6.050    7.577
    3.450    6.050    7.576
    3.500    6.050    7.576
    3.550    6.050    7.575
    3.600    6.050    7.574
    3.650    6.050    7.574
    3.700    6.050    7.573
    3.750    6.050    7.572
    3.800    6.050    7.571
    3.850    6.050    7.571
    3.900    6.050    7.570
    3.950    6.050    7.570
    4.000    6.050    7.569
    4.050    6.050    7.569
    4.100    6.050    7.568
    4.150    6.050    7.568
    4.200    6.050    7.568
    4.250    6.050    7.567
    4.300    6.050    7.567
    4.350    6.050    7.566
    4.400    6.050    7.565
    4.450    6.050    7.564
    4.500    6.050    7.563
    4.550    6.050    7.561
    4.600    6.050    7.560
    4.650    6.050    7.559
    4.700    6.050    7.558
    4.750    6.050    7.557
    4.800    6.050    7.556
    4.850    6.050    7.555
    4.900    6.050    7.554
    4.950    6.050    7.553
    5.000    6.050    7.553
    5.050    6.050    7.552
    5.100    6.050    7.551
    5.150    6.050    7.550
    5.200    6.050    7.549
    5.250    6.050    7.548
    5.300    6.050    7.547
    5.350    6.050    7.546
    5.400    6.050    7.545
    5.450    6.050    7.544
    5.500    6.050    7.543
    5.550    6.050    7.542
    5.600    6.050    7.542
    5.650    6.050    7.541
    5.700    6.050    7.540
    5.750    6.050    7.539
    5.800    6.050    7.537
    5.850    6.050    7.535
    5.900    6.050    7.532
    5.950    6.050    7.531
    6.000    6.050    7.535
    6.050    6.050    7.528
    6.100    6.050    7.533
    6.150    6.050    7.533
    6.200    6.050    7.513
    6.250    6.050    7.510
    6.300    6.050    7.506
    6.350    6.050    7.508
    6.400    6.050    7.514
    6.450    6.050    7.519
    6.500    6.050    7.520
    6.550    6.050    7.521
    6.600    6.050    7.514
    6.650    6.050    7.512
    6.700    6.050    7.512
    6.750    6.050    7.517
    6.800    6.050    7.516
    6.850    6.050    7.514
    6.900    6.050    7.513
    6.950    6.050    7.512
     .350    6.100    7.617
     .400    6.100    7.629
     .450    6.100    7.634
     .500    6.100    7.633
     .550    6.100    7.629
     .600    6.100    7.629
     .650    6.100    7.627
     .700    6.100    7.625
     .750    6.100    7.624
     .800    6.100    7.623
     .850    6.100    7.622
     .900    6.100    7.621
     .950    6.100    7.620
    1.000    6.100    7.619
    1.050    6.100    7.618
    1.100    6.100    7.617
    1.150    6.100    7.617
    1.200    6.100    7.616
    1.250    6.100    7.615
    1.300    6.100    7.614
    1.350    6.100    7.613
    1.400    6.100    7.612
    1.450    6.100    7.611
    1.500    6.100    7.610
    1.550    6.100    7.608
    1.600    6.100    7.607
    1.650    6.100    7.606
    1.700    6.100    7.605
    1.750    6.100    7.603
    1.800    6.100    7.602
    1.850    6.100    7.602
    1.900    6.100    7.602
    1.950    6.100    7.602
    2.000    6.100    7.602
    2.050    6.100    7.601
    2.100    6.100    7.599
    2.150    6.100    7.597
    2.200    6.100    7.594
    2.250    6.100    7.594
    2.300    6.100    7.594
    2.350    6.100    7.594
    2.400    6.100    7.594
    2.450    6.100    7.594
    2.500    6.100    7.593
    2.550    6.100    7.592
    2.600    6.100    7.592
    2.650    6.100    7.591
    2.700    6.100    7.590
    2.750    6.100    7.589
    2.800    6.100    7.588
    2.850    6.100    7.587
    2.900    6.100    7.586
    2.950    6.100    7.585
    3.000    6.100    7.584
    3.050    6.100    7.583
    3.100    6.100    7.581
    3.150    6.100    7.580
    3.200    6.100    7.579
    3.250    6.100    7.578
    3.300    6.100    7.577
    3.350    6.100    7.576
    3.400    6.100    7.576
    3.450    6.100    7.576
    3.500    6.100    7.575
    3.550    6.100    7.575
    3.600    6.100    7.574
    3.650    6.100    7.574
    3.700    6.100    7.573
    3.750    6.100    7.572
    3.800    6.100    7.571
    3.850    6.100    7.570
    3.900    6.100    7.570
    3.950    6.100    7.569
    4.000    6.100    7.569
    4.050    6.100    7.568
    4.100    6.100    7.568
    4.150    6.100    7.567
    4.200    6.100    7.567
    4.250    6.100    7.567
    4.300    6.100    7.566
    4.350    6.100    7.565
    4.400    6.100    7.564
    4.450    6.100    7.563
    4.500    6.100    7.562
    4.550    6.100    7.561
    4.600    6.100    7.560
    4.650    6.100    7.559
    4.700    6.100    7.558
    4.750    6.100    7.557
    4.800    6.100    7.556
    4.850    6.100    7.555
    4.900    6.100    7.554
    4.950    6.100    7.553
    5.000    6.100    7.552
    5.050    6.100    7.552
    5.100    6.100    7.551
    5.150    6.100    7.550
    5.200    6.100    7.549
    5.250    6.100    7.548
    5.300    6.100    7.547
    5.350    6.100    7.546
    5.400    6.100    7.545
    5.450    6.100    7.544
    5.500    6.100    7.543
    5.550    6.100    7.542
    5.600    6.100    7.542
    5.650    6.100    7.541
    5.700    6.100    7.540
    5.750    6.100    7.539
    5.800    6.100    7.540
    5.850    6.100    7.532
    5.900    6.100    7.530
    5.950    6.100    7.530
    6.000    6.100    7.529
    6.050    6.100    7.518
    6.100    6.100    7.512
    6.150    6.100    7.508
    6.200    6.100    7.510
    6.250    6.100    7.510
    6.300    6.100    7.512
    6.350    6.100    7.516
    6.400    6.100    7.520
    6.450    6.100    7.524
    6.500    6.100    7.523
    6.550    6.100    7.522
    6.600    6.100    7.517
    6.650    6.100    7.514
    6.700    6.100    7.514
    6.750    6.100    7.518
    6.800    6.100    7.517
    6.850    6.100    7.516
    6.900    6.100    7.515
    6.950    6.100    7.513
     .400    6.150    7.623
     .450    6.150    7.628
     .500    6.150    7.630
     .550    6.150    7.628
     .600    6.150    7.627
     .650    6.150    7.626
     .700    6.150    7.624
     .750    6.150    7.623
     .800    6.150    7.622
     .850    6.150    7.621
     .900    6.150    7.620
     .950    6.150    7.619
    1.000    6.150    7.618
    1.050    6.150    7.618
    1.100    6.150    7.617
    1.150    6.150    7.617
    1.200    6.150    7.616
    1.250    6.150    7.615
    1.300    6.150    7.614
    1.350    6.150    7.613
    1.400    6.150    7.612
    1.450    6.150    7.611
    1.500    6.150    7.609
    1.550    6.150    7.608
    1.600    6.150    7.607
    1.650    6.150    7.605
    1.700    6.150    7.604
    1.750    6.150    7.605
    1.800    6.150    7.603
    1.850    6.150    7.601
    1.900    6.150    7.599
    1.950    6.150    7.597
    2.000    6.150    7.597
    2.050    6.150    7.595
    2.100    6.150    7.593
    2.150    6.150    7.593
    2.200    6.150    7.593
    2.250    6.150    7.593
    2.300    6.150    7.593
    2.350    6.150    7.593
    2.400    6.150    7.593
    2.450    6.150    7.592
    2.500    6.150    7.592
    2.550    6.150    7.591
    2.600    6.150    7.590
    2.650    6.150    7.589
    2.700    6.150    7.588
    2.750    6.150    7.588
    2.800    6.150    7.587
    2.850    6.150    7.586
    2.900    6.150    7.585
    2.950    6.150    7.584
    3.000    6.150    7.583
    3.050    6.150    7.582
    3.100    6.150    7.580
    3.150    6.150    7.579
    3.200    6.150    7.578
    3.250    6.150    7.577
    3.300    6.150    7.576
    3.350    6.150    7.575
    3.400    6.150    7.575
    3.450    6.150    7.575
    3.500    6.150    7.574
    3.550    6.150    7.574
    3.600    6.150    7.574
    3.650    6.150    7.573
    3.700    6.150    7.573
    3.750    6.150    7.572
    3.800    6.150    7.571
    3.850    6.150    7.570
    3.900    6.150    7.569
    3.950    6.150    7.569
    4.000    6.150    7.568
    4.050    6.150    7.568
    4.100    6.150    7.567
    4.150    6.150    7.566
    4.200    6.150    7.566
    4.250    6.150    7.565
    4.300    6.150    7.565
    4.350    6.150    7.564
    4.400    6.150    7.563
    4.450    6.150    7.562
    4.500    6.150    7.561
    4.550    6.150    7.560
    4.600    6.150    7.559
    4.650    6.150    7.558
    4.700    6.150    7.557
    4.750    6.150    7.556
    4.800    6.150    7.555
    4.850    6.150    7.554
    4.900    6.150    7.554
    4.950    6.150    7.553
    5.000    6.150    7.552
    5.050    6.150    7.551
    5.100    6.150    7.550
    5.150    6.150    7.550
    5.200    6.150    7.549
    5.250    6.150    7.548
    5.300    6.150    7.547
    5.350    6.150    7.546
    5.400    6.150    7.545
    5.450    6.150    7.544
    5.500    6.150    7.543
    5.550    6.150    7.542
    5.600    6.150    7.542
    5.650    6.150    7.541
    5.700    6.150    7.540
    5.750    6.150    7.539
    5.800    6.150    7.539
    5.850    6.150    7.537
    5.900    6.150    7.529
    5.950    6.150    7.524
    6.000    6.150    7.518
    6.050    6.150    7.510
    6.100    6.150    7.509
    6.150    6.150    7.508
    6.200    6.150    7.507
    6.250    6.150    7.515
    6.300    6.150    7.521
    6.350    6.150    7.524
    6.400    6.150    7.527
    6.450    6.150    7.543
    6.500    6.150    7.525
    6.550    6.150    7.523
    6.600    6.150    7.515
    6.650    6.150    7.520
    6.700    6.150    7.518
    6.750    6.150    7.520
    6.800    6.150    7.519
    6.850    6.150    7.517
    6.900    6.150    7.516
    6.950    6.150    7.515
     .450    6.200    7.636
     .500    6.200    7.627
     .550    6.200    7.627
     .600    6.200    7.625
     .650    6.200    7.625
     .700    6.200    7.624
     .750    6.200    7.623
     .800    6.200    7.622
     .850    6.200    7.621
     .900    6.200    7.620
     .950    6.200    7.619
    1.000    6.200    7.618
    1.050    6.200    7.617
    1.100    6.200    7.617
    1.150    6.200    7.616
    1.200    6.200    7.615
    1.250    6.200    7.615
    1.300    6.200    7.614
    1.350    6.200    7.613
    1.400    6.200    7.611
    1.450    6.200    7.610
    1.500    6.200    7.609
    1.550    6.200    7.607
    1.600    6.200    7.606
    1.650    6.200    7.605
    1.700    6.200    7.607
    1.750    6.200    7.604
    1.800    6.200    7.602
    1.850    6.200    7.600
    1.900    6.200    7.598
    1.950    6.200    7.596
    2.000    6.200    7.595
    2.050    6.200    7.594
    2.100    6.200    7.593
    2.150    6.200    7.593
    2.200    6.200    7.593
    2.250    6.200    7.593
    2.300    6.200    7.593
    2.350    6.200    7.592
    2.400    6.200    7.592
    2.450    6.200    7.591
    2.500    6.200    7.592
    2.550    6.200    7.590
    2.600    6.200    7.589
    2.650    6.200    7.588
    2.700    6.200    7.587
    2.750    6.200    7.586
    2.800    6.200    7.586
    2.850    6.200    7.585
    2.900    6.200    7.584
    2.950    6.200    7.583
    3.000    6.200    7.582
    3.050    6.200    7.581
    3.100    6.200    7.579
    3.150    6.200    7.578
    3.200    6.200    7.577
    3.250    6.200    7.576
    3.300    6.200    7.575
    3.350    6.200    7.575
    3.400    6.200    7.574
    3.450    6.200    7.574
    3.500    6.200    7.574
    3.550    6.200    7.574
    3.600    6.200    7.573
    3.650    6.200    7.573
    3.700    6.200    7.572
    3.750    6.200    7.571
    3.800    6.200    7.571
    3.850    6.200    7.570
    3.900    6.200    7.569
    3.950    6.200    7.568
    4.000    6.200    7.568
    4.050    6.200    7.567
    4.100    6.200    7.566
    4.150    6.200    7.565
    4.200    6.200    7.565
    4.250    6.200    7.565
    4.300    6.200    7.564
    4.350    6.200    7.564
    4.400    6.200    7.563
    4.450    6.200    7.562
    4.500    6.200    7.560
    4.550    6.200    7.560
    4.600    6.200    7.558
    4.650    6.200    7.557
    4.700    6.200    7.556
    4.750    6.200    7.556
    4.800    6.200    7.555
    4.850    6.200    7.554
    4.900    6.200    7.553
    4.950    6.200    7.552
    5.000    6.200    7.551
    5.050    6.200    7.551
    5.100    6.200    7.550
    5.150    6.200    7.549
    5.200    6.200    7.548
    5.250    6.200    7.547
    5.300    6.200    7.547
    5.350    6.200    7.545
    5.400    6.200    7.544
    5.450    6.200    7.544
    5.500    6.200    7.543
    5.550    6.200    7.542
    5.600    6.200    7.541
    5.650    6.200    7.540
    5.700    6.200    7.541
    5.750    6.200    7.540
    5.800    6.200    7.529
    5.850    6.200    7.527
    5.900    6.200    7.519
    5.950    6.200    7.511
    6.000    6.200    7.513
    6.050    6.200    7.505
    6.100    6.200    7.505
    6.150    6.200    7.507
    6.200    6.200    7.514
    6.250    6.200    7.522
    6.300    6.200    7.525
    6.350    6.200    7.523
    6.400    6.200    7.528
    6.450    6.200    7.527
    6.500    6.200    7.526
    6.550    6.200    7.522
    6.600    6.200    7.518
    6.650    6.200    7.517
    6.700    6.200    7.520
    6.750    6.200    7.521
    6.800    6.200    7.520
    6.850    6.200    7.519
    6.900    6.200    7.517
    6.950    6.200    7.516
     .450    6.250    7.621
     .500    6.250    7.624
     .550    6.250    7.625
     .600    6.250    7.624
     .650    6.250    7.624
     .700    6.250    7.624
     .750    6.250    7.623
     .800    6.250    7.622
     .850    6.250    7.621
     .900    6.250    7.620
     .950    6.250    7.619
    1.000    6.250    7.618
    1.050    6.250    7.618
    1.100    6.250    7.617
    1.150    6.250    7.616
    1.200    6.250    7.615
    1.250    6.250    7.614
    1.300    6.250    7.613
    1.350    6.250    7.612
    1.400    6.250    7.611
    1.450    6.250    7.609
    1.500    6.250    7.608
    1.550    6.250    7.607
    1.600    6.250    7.605
    1.650    6.250    7.604
    1.700    6.250    7.604
    1.750    6.250    7.603
    1.800    6.250    7.601
    1.850    6.250    7.599
    1.900    6.250    7.597
    1.950    6.250    7.595
    2.000    6.250    7.594
    2.050    6.250    7.593
    2.100    6.250    7.593
    2.150    6.250    7.592
    2.200    6.250    7.592
    2.250    6.250    7.592
    2.300    6.250    7.592
    2.350    6.250    7.591
    2.400    6.250    7.591
    2.450    6.250    7.590
    2.500    6.250    7.589
    2.550    6.250    7.588
    2.600    6.250    7.587
    2.650    6.250    7.587
    2.700    6.250    7.586
    2.750    6.250    7.585
    2.800    6.250    7.584
    2.850    6.250    7.584
    2.900    6.250    7.583
    2.950    6.250    7.582
    3.000    6.250    7.581
    3.050    6.250    7.580
    3.100    6.250    7.579
    3.150    6.250    7.577
    3.200    6.250    7.576
    3.250    6.250    7.575
    3.300    6.250    7.575
    3.350    6.250    7.574
    3.400    6.250    7.574
    3.450    6.250    7.574
    3.500    6.250    7.573
    3.550    6.250    7.574
    3.600    6.250    7.573
    3.650    6.250    7.573
    3.700    6.250    7.572
    3.750    6.250    7.571
    3.800    6.250    7.570
    3.850    6.250    7.570
    3.900    6.250    7.569
    3.950    6.250    7.568
    4.000    6.250    7.567
    4.050    6.250    7.566
    4.100    6.250    7.565
    4.150    6.250    7.564
    4.200    6.250    7.564
    4.250    6.250    7.564
    4.300    6.250    7.563
    4.350    6.250    7.563
    4.400    6.250    7.562
    4.450    6.250    7.561
    4.500    6.250    7.560
    4.550    6.250    7.559
    4.600    6.250    7.558
    4.650    6.250    7.557
    4.700    6.250    7.556
    4.750    6.250    7.555
    4.800    6.250    7.554
    4.850    6.250    7.553
    4.900    6.250    7.552
    4.950    6.250    7.552
    5.000    6.250    7.551
    5.050    6.250    7.550
    5.100    6.250    7.549
    5.150    6.250    7.549
    5.200    6.250    7.548
    5.250    6.250    7.547
    5.300    6.250    7.546
    5.350    6.250    7.545
    5.400    6.250    7.544
    5.450    6.250    7.543
    5.500    6.250    7.542
    5.550    6.250    7.541
    5.600    6.250    7.541
    5.650    6.250    7.540
    5.700    6.250    7.540
    5.750    6.250    7.538
    5.800    6.250    7.530
    5.850    6.250    7.522
    5.900    6.250    7.510
    5.950    6.250    7.506
    6.000    6.250    7.505
    6.050    6.250    7.506
    6.100    6.250    7.508
    6.150    6.250    7.518
    6.200    6.250    7.522
    6.250    6.250    7.523
    6.300    6.250    7.524
    6.350    6.250    7.522
    6.400    6.250    7.525
    6.450    6.250    7.526
    6.500    6.250    7.524
    6.550    6.250    7.523
    6.600    6.250    7.520
    6.650    6.250    7.519
    6.700    6.250    7.521
    6.750    6.250    7.522
    6.800    6.250    7.521
    6.850    6.250    7.520
    6.900    6.250    7.519
    6.950    6.250    7.517
     .450    6.300    7.618
     .500    6.300    7.621
     .550    6.300    7.622
     .600    6.300    7.623
     .650    6.300    7.623
     .700    6.300    7.623
     .750    6.300    7.623
     .800    6.300    7.623
     .850    6.300    7.622
     .900    6.300    7.621
     .950    6.300    7.620
    1.000    6.300    7.618
    1.050    6.300    7.617
    1.100    6.300    7.616
    1.150    6.300    7.616
    1.200    6.300    7.615
    1.250    6.300    7.614
    1.300    6.300    7.613
    1.350    6.300    7.611
    1.400    6.300    7.610
    1.450    6.300    7.609
    1.500    6.300    7.607
    1.550    6.300    7.606
    1.600    6.300    7.605
    1.650    6.300    7.604
    1.700    6.300    7.602
    1.750    6.300    7.602
    1.800    6.300    7.600
    1.850    6.300    7.598
    1.900    6.300    7.596
    1.950    6.300    7.595
    2.000    6.300    7.594
    2.050    6.300    7.593
    2.100    6.300    7.592
    2.150    6.300    7.592
    2.200    6.300    7.591
    2.250    6.300    7.591
    2.300    6.300    7.591
    2.350    6.300    7.590
    2.400    6.300    7.590
    2.450    6.300    7.589
    2.500    6.300    7.588
    2.550    6.300    7.587
    2.600    6.300    7.586
    2.650    6.300    7.586
    2.700    6.300    7.585
    2.750    6.300    7.584
    2.800    6.300    7.583
    2.850    6.300    7.583
    2.900    6.300    7.582
    2.950    6.300    7.581
    3.000    6.300    7.580
    3.050    6.300    7.579
    3.100    6.300    7.578
    3.150    6.300    7.577
    3.200    6.300    7.576
    3.250    6.300    7.575
    3.300    6.300    7.574
    3.350    6.300    7.574
    3.400    6.300    7.573
    3.450    6.300    7.573
    3.500    6.300    7.573
    3.550    6.300    7.573
    3.600    6.300    7.573
    3.650    6.300    7.573
    3.700    6.300    7.572
    3.750    6.300    7.571
    3.800    6.300    7.570
    3.850    6.300    7.569
    3.900    6.300    7.568
    3.950    6.300    7.568
    4.000    6.300    7.567
    4.050    6.300    7.566
    4.100    6.300    7.564
    4.150    6.300    7.564
    4.200    6.300    7.563
    4.250    6.300    7.562
    4.300    6.300    7.562
    4.350    6.300    7.562
    4.400    6.300    7.561
    4.450    6.300    7.560
    4.500    6.300    7.559
    4.550    6.300    7.558
    4.600    6.300    7.557
    4.650    6.300    7.556
    4.700    6.300    7.555
    4.750    6.300    7.554
    4.800    6.300    7.553
    4.850    6.300    7.553
    4.900    6.300    7.552
    4.950    6.300    7.551
    5.000    6.300    7.550
    5.050    6.300    7.549
    5.100    6.300    7.548
    5.150    6.300    7.548
    5.200    6.300    7.547
    5.250    6.300    7.546
    5.300    6.300    7.545
    5.350    6.300    7.545
    5.400    6.300    7.543
    5.450    6.300    7.542
    5.500    6.300    7.542
    5.550    6.300    7.541
    5.600    6.300    7.540
    5.650    6.300    7.539
    5.700    6.300    7.539
    5.750    6.300    7.537
    5.800    6.300    7.520
    5.850    6.300    7.511
    5.900    6.300    7.507
    5.950    6.300    7.506
    6.000    6.300    7.508
    6.050    6.300    7.526
    6.100    6.300    7.530
    6.150    6.300    7.527
    6.200    6.300    7.523
    6.250    6.300    7.522
    6.300    6.300    7.524
    6.350    6.300    7.526
    6.400    6.300    7.526
    6.450    6.300    7.526
    6.500    6.300    7.525
    6.550    6.300    7.524
    6.600    6.300    7.520
    6.650    6.300    7.522
    6.700    6.300    7.523
    6.750    6.300    7.523
    6.800    6.300    7.522
    6.850    6.300    7.521
    6.900    6.300    7.520
    6.950    6.300    7.519
     .500    6.350    7.620
     .550    6.350    7.621
     .600    6.350    7.622
     .650    6.350    7.623
     .700    6.350    7.623
     .750    6.350    7.623
     .800    6.350    7.623
     .850    6.350    7.622
     .900    6.350    7.621
     .950    6.350    7.620
    1.000    6.350    7.618
    1.050    6.350    7.617
    1.100    6.350    7.616
    1.150    6.350    7.615
    1.200    6.350    7.614
    1.250    6.350    7.613
    1.300    6.350    7.612
    1.350    6.350    7.610
    1.400    6.350    7.609
    1.450    6.350    7.608
    1.500    6.350    7.606
    1.550    6.350    7.605
    1.600    6.350    7.604
    1.650    6.350    7.603
    1.700    6.350    7.601
    1.750    6.350    7.600
    1.800    6.350    7.599
    1.850    6.350    7.597
    1.900    6.350    7.596
    1.950    6.350    7.594
    2.000    6.350    7.593
    2.050    6.350    7.592
    2.100    6.350    7.592
    2.150    6.350    7.591
    2.200    6.350    7.591
    2.250    6.350    7.590
    2.300    6.350    7.590
    2.350    6.350    7.589
    2.400    6.350    7.589
    2.450    6.350    7.588
    2.500    6.350    7.587
    2.550    6.350    7.586
    2.600    6.350    7.585
    2.650    6.350    7.585
    2.700    6.350    7.584
    2.750    6.350    7.583
    2.800    6.350    7.582
    2.850    6.350    7.582
    2.900    6.350    7.581
    2.950    6.350    7.580
    3.000    6.350    7.580
    3.050    6.350    7.579
    3.100    6.350    7.578
    3.150    6.350    7.577
    3.200    6.350    7.576
    3.250    6.350    7.575
    3.300    6.350    7.574
    3.350    6.350    7.574
    3.400    6.350    7.573
    3.450    6.350    7.573
    3.500    6.350    7.574
    3.550    6.350    7.573
    3.600    6.350    7.573
    3.650    6.350    7.573
    3.700    6.350    7.572
    3.750    6.350    7.570
    3.800    6.350    7.569
    3.850    6.350    7.569
    3.900    6.350    7.568
    3.950    6.350    7.567
    4.000    6.350    7.566
    4.050    6.350    7.565
    4.100    6.350    7.564
    4.150    6.350    7.563
    4.200    6.350    7.562
    4.250    6.350    7.562
    4.300    6.350    7.561
    4.350    6.350    7.561
    4.400    6.350    7.560
    4.450    6.350    7.559
    4.500    6.350    7.558
    4.550    6.350    7.558
    4.600    6.350    7.557
    4.650    6.350    7.556
    4.700    6.350    7.555
    4.750    6.350    7.554
    4.800    6.350    7.553
    4.850    6.350    7.552
    4.900    6.350    7.551
    4.950    6.350    7.550
    5.000    6.350    7.549
    5.050    6.350    7.549
    5.100    6.350    7.548
    5.150    6.350    7.547
    5.200    6.350    7.547
    5.250    6.350    7.546
    5.300    6.350    7.545
    5.350    6.350    7.544
    5.400    6.350    7.543
    5.450    6.350    7.542
    5.500    6.350    7.541
    5.550    6.350    7.541
    5.600    6.350    7.540
    5.650    6.350    7.539
    5.700    6.350    7.538
    5.750    6.350    7.529
    5.800    6.350    7.512
    5.850    6.350    7.507
    5.900    6.350    7.507
    5.950    6.350    7.521
    6.000    6.350    7.528
    6.050    6.350    7.535
    6.100    6.350    7.527
    6.150    6.350    7.526
    6.200    6.350    7.526
    6.250    6.350    7.524
    6.300    6.350    7.524
    6.350    6.350    7.525
    6.400    6.350    7.526
    6.450    6.350    7.527
    6.500    6.350    7.526
    6.550    6.350    7.521
    6.600    6.350    7.522
    6.650    6.350    7.525
    6.700    6.350    7.525
    6.750    6.350    7.524
    6.800    6.350    7.523
    6.850    6.350    7.522
    6.900    6.350    7.521
    6.950    6.350    7.520
     .500    6.400    7.618
     .550    6.400    7.620
     .600    6.400    7.622
     .650    6.400    7.623
     .700    6.400    7.623
     .750    6.400    7.623
     .800    6.400    7.623
     .850    6.400    7.622
     .900    6.400    7.621
     .950    6.400    7.620
    1.000    6.400    7.618
    1.050    6.400    7.617
    1.100    6.400    7.616
    1.150    6.400    7.615
    1.200    6.400    7.614
    1.250    6.400    7.612
    1.300    6.400    7.611
    1.350    6.400    7.610
    1.400    6.400    7.608
    1.450    6.400    7.607
    1.500    6.400    7.606
    1.550    6.400    7.604
    1.600    6.400    7.603
    1.650    6.400    7.602
    1.700    6.400    7.601
    1.750    6.400    7.600
    1.800    6.400    7.598
    1.850    6.400    7.597
    1.900    6.400    7.595
    1.950    6.400    7.594
    2.000    6.400    7.593
    2.050    6.400    7.592
    2.100    6.400    7.591
    2.150    6.400    7.590
    2.200    6.400    7.590
    2.250    6.400    7.589
    2.300    6.400    7.589
    2.350    6.400    7.588
    2.400    6.400    7.588
    2.450    6.400    7.588
    2.500    6.400    7.587
    2.550    6.400    7.586
    2.600    6.400    7.584
    2.650    6.400    7.584
    2.700    6.400    7.583
    2.750    6.400    7.582
    2.800    6.400    7.581
    2.850    6.400    7.581
    2.900    6.400    7.580
    2.950    6.400    7.580
    3.000    6.400    7.579
    3.050    6.400    7.578
    3.100    6.400    7.577
    3.150    6.400    7.577
    3.200    6.400    7.576
    3.250    6.400    7.575
    3.300    6.400    7.574
    3.350    6.400    7.574
    3.400    6.400    7.573
    3.450    6.400    7.573
    3.500    6.400    7.573
    3.550    6.400    7.573
    3.600    6.400    7.573
    3.650    6.400    7.572
    3.700    6.400    7.571
    3.750    6.400    7.570
    3.800    6.400    7.569
    3.850    6.400    7.568
    3.900    6.400    7.567
    3.950    6.400    7.566
    4.000    6.400    7.566
    4.050    6.400    7.564
    4.100    6.400    7.563
    4.150    6.400    7.562
    4.200    6.400    7.562
    4.250    6.400    7.561
    4.300    6.400    7.561
    4.350    6.400    7.560
    4.400    6.400    7.560
    4.450    6.400    7.559
    4.500    6.400    7.558
    4.550    6.400    7.557
    4.600    6.400    7.556
    4.650    6.400    7.555
    4.700    6.400    7.554
    4.750    6.400    7.553
    4.800    6.400    7.552
    4.850    6.400    7.551
    4.900    6.400    7.550
    4.950    6.400    7.550
    5.000    6.400    7.549
    5.050    6.400    7.548
    5.100    6.400    7.547
    5.150    6.400    7.547
    5.200    6.400    7.546
    5.250    6.400    7.545
    5.300    6.400    7.544
    5.350    6.400    7.543
    5.400    6.400    7.543
    5.450    6.400    7.542
    5.500    6.400    7.541
    5.550    6.400    7.540
    5.600    6.400    7.539
    5.650    6.400    7.538
    5.700    6.400    7.537
    5.750    6.400    7.529
    5.800    6.400    7.511
    5.850    6.400    7.506
    5.900    6.400    7.516
    5.950    6.400    7.526
    6.000    6.400    7.534
    6.050    6.400    7.527
    6.100    6.400    7.529
    6.150    6.400    7.532
    6.200    6.400    7.531
    6.250    6.400    7.527
    6.300    6.400    7.525
    6.350    6.400    7.526
    6.400    6.400    7.527
    6.450    6.400    7.527
    6.500    6.400    7.525
    6.550    6.400    7.514
    6.600    6.400    7.523
    6.650    6.400    7.527
    6.700    6.400    7.526
    6.750    6.400    7.526
    6.800    6.400    7.525
    6.850    6.400    7.524
    6.900    6.400    7.523
    6.950    6.400    7.521
     .500    6.450    7.618
     .550    6.450    7.620
     .600    6.450    7.622
     .650    6.450    7.623
     .700    6.450    7.623
     .750    6.450    7.623
     .800    6.450    7.623
     .850    6.450    7.622
     .900    6.450    7.621
     .950    6.450    7.620
    1.000    6.450    7.618
    1.050    6.450    7.617
    1.100    6.450    7.616
    1.150    6.450    7.614
    1.200    6.450    7.613
    1.250    6.450    7.611
    1.300    6.450    7.610
    1.350    6.450    7.609
    1.400    6.450    7.607
    1.450    6.450    7.606
    1.500    6.450    7.605
    1.550    6.450    7.604
    1.600    6.450    7.602
    1.650    6.450    7.601
    1.700    6.450    7.599
    1.750    6.450    7.598
    1.800    6.450    7.597
    1.850    6.450    7.595
    1.900    6.450    7.594
    1.950    6.450    7.593
    2.000    6.450    7.592
    2.050    6.450    7.591
    2.100    6.450    7.590
    2.150    6.450    7.589
    2.200    6.450    7.589
    2.250    6.450    7.589
    2.300    6.450    7.588
    2.350    6.450    7.588
    2.400    6.450    7.588
    2.450    6.450    7.587
    2.500    6.450    7.586
    2.550    6.450    7.585
    2.600    6.450    7.584
    2.650    6.450    7.583
    2.700    6.450    7.582
    2.750    6.450    7.581
    2.800    6.450    7.581
    2.850    6.450    7.580
    2.900    6.450    7.580
    2.950    6.450    7.579
    3.000    6.450    7.579
    3.050    6.450    7.578
    3.100    6.450    7.577
    3.150    6.450    7.576
    3.200    6.450    7.575
    3.250    6.450    7.575
    3.300    6.450    7.574
    3.350    6.450    7.574
    3.400    6.450    7.573
    3.450    6.450    7.573
    3.500    6.450    7.573
    3.550    6.450    7.573
    3.600    6.450    7.572
    3.650    6.450    7.572
    3.700    6.450    7.571
    3.750    6.450    7.569
    3.800    6.450    7.568
    3.850    6.450    7.567
    3.900    6.450    7.567
    3.950    6.450    7.566
    4.000    6.450    7.565
    4.050    6.450    7.564
    4.100    6.450    7.563
    4.150    6.450    7.562
    4.200    6.450    7.561
    4.250    6.450    7.561
    4.300    6.450    7.560
    4.350    6.450    7.560
    4.400    6.450    7.559
    4.450    6.450    7.558
    4.500    6.450    7.557
    4.550    6.450    7.556
    4.600    6.450    7.556
    4.650    6.450    7.555
    4.700    6.450    7.554
    4.750    6.450    7.553
    4.800    6.450    7.552
    4.850    6.450    7.551
    4.900    6.450    7.550
    4.950    6.450    7.549
    5.000    6.450    7.548
    5.050    6.450    7.548
    5.100    6.450    7.547
    5.150    6.450    7.546
    5.200    6.450    7.545
    5.250    6.450    7.544
    5.300    6.450    7.543
    5.350    6.450    7.543
    5.400    6.450    7.542
    5.450    6.450    7.542
    5.500    6.450    7.541
    5.550    6.450    7.540
    5.600    6.450    7.539
    5.650    6.450    7.538
    5.700    6.450    7.536
    5.750    6.450    7.530
    5.800    6.450    7.511
    5.850    6.450    7.511
    5.900    6.450    7.523
    5.950    6.450    7.532
    6.000    6.450    7.529
    6.050    6.450    7.527
    6.100    6.450    7.526
    6.150    6.450    7.525
    6.200    6.450    7.530
    6.250    6.450    7.525
    6.300    6.450    7.526
    6.350    6.450    7.527
    6.400    6.450    7.528
    6.450    6.450    7.528
    6.500    6.450    7.523
    6.550    6.450    7.519
    6.600    6.450    7.528
    6.650    6.450    7.528
    6.700    6.450    7.528
    6.750    6.450    7.527
    6.800    6.450    7.526
    6.850    6.450    7.525
    6.900    6.450    7.524
    6.950    6.450    7.522
     .550    6.500    7.619
     .600    6.500    7.622
     .650    6.500    7.623
     .700    6.500    7.624
     .750    6.500    7.624
     .800    6.500    7.623
     .850    6.500    7.622
     .900    6.500    7.621
     .950    6.500    7.620
    1.000    6.500    7.618
    1.050    6.500    7.617
    1.100    6.500    7.616
    1.150    6.500    7.614
    1.200    6.500    7.612
    1.250    6.500    7.611
    1.300    6.500    7.609
    1.350    6.500    7.608
    1.400    6.500    7.606
    1.450    6.500    7.605
    1.500    6.500    7.604
    1.550    6.500    7.602
    1.600    6.500    7.601
    1.650    6.500    7.600
    1.700    6.500    7.598
    1.750    6.500    7.597
    1.800    6.500    7.596
    1.850    6.500    7.594
    1.900    6.500    7.593
    1.950    6.500    7.592
    2.000    6.500    7.591
    2.050    6.500    7.590
    2.100    6.500    7.589
    2.150    6.500    7.589
    2.200    6.500    7.588
    2.250    6.500    7.588
    2.300    6.500    7.587
    2.350    6.500    7.587
    2.400    6.500    7.587
    2.450    6.500    7.586
    2.500    6.500    7.586
    2.550    6.500    7.585
    2.600    6.500    7.583
    2.650    6.500    7.582
    2.700    6.500    7.582
    2.750    6.500    7.581
    2.800    6.500    7.580
    2.850    6.500    7.580
    2.900    6.500    7.579
    2.950    6.500    7.579
    3.000    6.500    7.578
    3.050    6.500    7.577
    3.100    6.500    7.576
    3.150    6.500    7.576
    3.200    6.500    7.575
    3.250    6.500    7.574
    3.300    6.500    7.574
    3.350    6.500    7.573
    3.400    6.500    7.573
    3.450    6.500    7.573
    3.500    6.500    7.573
    3.550    6.500    7.573
    3.600    6.500    7.572
    3.650    6.500    7.571
    3.700    6.500    7.570
    3.750    6.500    7.569
    3.800    6.500    7.568
    3.850    6.500    7.567
    3.900    6.500    7.566
    3.950    6.500    7.565
    4.000    6.500    7.564
    4.050    6.500    7.564
    4.100    6.500    7.563
    4.150    6.500    7.562
    4.200    6.500    7.561
    4.250    6.500    7.560
    4.300    6.500    7.560
    4.350    6.500    7.559
    4.400    6.500    7.558
    4.450    6.500    7.557
    4.500    6.500    7.556
    4.550    6.500    7.555
    4.600    6.500    7.555
    4.650    6.500    7.554
    4.700    6.500    7.553
    4.750    6.500    7.552
    4.800    6.500    7.551
    4.850    6.500    7.550
    4.900    6.500    7.550
    4.950    6.500    7.549
    5.000    6.500    7.548
    5.050    6.500    7.547
    5.100    6.500    7.546
    5.150    6.500    7.546
    5.200    6.500    7.545
    5.250    6.500    7.544
    5.300    6.500    7.543
    5.350    6.500    7.543
    5.400    6.500    7.542
    5.450    6.500    7.542
    5.500    6.500    7.541
    5.550    6.500    7.541
    5.600    6.500    7.539
    5.650    6.500    7.538
    5.700    6.500    7.536
    5.750    6.500    7.530
    5.800    6.500    7.512
    5.850    6.500    7.511
    5.900    6.500    7.527
    5.950    6.500    7.532
    6.000    6.500    7.530
    6.050    6.500    7.529
    6.100    6.500    7.527
    6.150    6.500    7.526
    6.200    6.500    7.526
    6.250    6.500    7.526
    6.300    6.500    7.527
    6.350    6.500    7.527
    6.400    6.500    7.528
    6.450    6.500    7.526
    6.500    6.500    7.523
    6.550    6.500    7.523
    6.600    6.500    7.530
    6.650    6.500    7.530
    6.700    6.500    7.529
    6.750    6.500    7.529
    6.800    6.500    7.528
    6.850    6.500    7.526
    6.900    6.500    7.525
    6.950    6.500    7.523
     .550    6.550    7.619
     .600    6.550    7.622
     .650    6.550    7.623
     .700    6.550    7.624
     .750    6.550    7.624
     .800    6.550    7.623
     .850    6.550    7.622
     .900    6.550    7.621
     .950    6.550    7.620
    1.000    6.550    7.618
    1.050    6.550    7.617
    1.100    6.550    7.615
    1.150    6.550    7.613
    1.200    6.550    7.612
    1.250    6.550    7.610
    1.300    6.550    7.609
    1.350    6.550    7.607
    1.400    6.550    7.606
    1.450    6.550    7.604
    1.500    6.550    7.603
    1.550    6.550    7.601
    1.600    6.550    7.600
    1.650    6.550    7.598
    1.700    6.550    7.597
    1.750    6.550    7.596
    1.800    6.550    7.594
    1.850    6.550    7.593
    1.900    6.550    7.592
    1.950    6.550    7.591
    2.000    6.550    7.590
    2.050    6.550    7.590
    2.100    6.550    7.589
    2.150    6.550    7.588
    2.200    6.550    7.587
    2.250    6.550    7.587
    2.300    6.550    7.587
    2.350    6.550    7.586
    2.400    6.550    7.586
    2.450    6.550    7.585
    2.500    6.550    7.585
    2.550    6.550    7.584
    2.600    6.550    7.583
    2.650    6.550    7.582
    2.700    6.550    7.581
    2.750    6.550    7.580
    2.800    6.550    7.580
    2.850    6.550    7.579
    2.900    6.550    7.579
    2.950    6.550    7.578
    3.000    6.550    7.578
    3.050    6.550    7.577
    3.100    6.550    7.576
    3.150    6.550    7.575
    3.200    6.550    7.575
    3.250    6.550    7.574
    3.300    6.550    7.574
    3.350    6.550    7.573
    3.400    6.550    7.573
    3.450    6.550    7.573
    3.500    6.550    7.572
    3.550    6.550    7.572
    3.600    6.550    7.571
    3.650    6.550    7.570
    3.700    6.550    7.569
    3.750    6.550    7.568
    3.800    6.550    7.567
    3.850    6.550    7.566
    3.900    6.550    7.565
    3.950    6.550    7.564
    4.000    6.550    7.564
    4.050    6.550    7.563
    4.100    6.550    7.562
    4.150    6.550    7.561
    4.200    6.550    7.560
    4.250    6.550    7.560
    4.300    6.550    7.559
    4.350    6.550    7.558
    4.400    6.550    7.557
    4.450    6.550    7.557
    4.500    6.550    7.556
    4.550    6.550    7.555
    4.600    6.550    7.554
    4.650    6.550    7.553
    4.700    6.550    7.552
    4.750    6.550    7.551
    4.800    6.550    7.551
    4.850    6.550    7.550
    4.900    6.550    7.549
    4.950    6.550    7.548
    5.000    6.550    7.548
    5.050    6.550    7.547
    5.100    6.550    7.546
    5.150    6.550    7.545
    5.200    6.550    7.545
    5.250    6.550    7.544
    5.300    6.550    7.543
    5.350    6.550    7.543
    5.400    6.550    7.542
    5.450    6.550    7.542
    5.500    6.550    7.542
    5.550    6.550    7.541
    5.600    6.550    7.540
    5.650    6.550    7.538
    5.700    6.550    7.536
    5.750    6.550    7.531
    5.800    6.550    7.514
    5.850    6.550    7.519
    5.900    6.550    7.530
    5.950    6.550    7.534
    6.000    6.550    7.534
    6.050    6.550    7.530
    6.100    6.550    7.528
    6.150    6.550    7.527
    6.200    6.550    7.527
    6.250    6.550    7.527
    6.300    6.550    7.528
    6.350    6.550    7.528
    6.400    6.550    7.525
    6.450    6.550    7.519
    6.500    6.550    7.519
    6.550    6.550    7.526
    6.600    6.550    7.532
    6.650    6.550    7.531
    6.700    6.550    7.531
    6.750    6.550    7.530
    6.800    6.550    7.529
    6.850    6.550    7.528
    6.900    6.550    7.526
    6.950    6.550    7.524
     .600    6.600    7.622
     .650    6.600    7.623
     .700    6.600    7.624
     .750    6.600    7.624
     .800    6.600    7.623
     .850    6.600    7.622
     .900    6.600    7.621
     .950    6.600    7.620
    1.000    6.600    7.618
    1.050    6.600    7.616
    1.100    6.600    7.614
    1.150    6.600    7.613
    1.200    6.600    7.611
    1.250    6.600    7.609
    1.300    6.600    7.607
    1.350    6.600    7.606
    1.400    6.600    7.605
    1.450    6.600    7.604
    1.500    6.600    7.602
    1.550    6.600    7.601
    1.600    6.600    7.599
    1.650    6.600    7.597
    1.700    6.600    7.596
    1.750    6.600    7.594
    1.800    6.600    7.593
    1.850    6.600    7.592
    1.900    6.600    7.591
    1.950    6.600    7.590
    2.000    6.600    7.589
    2.050    6.600    7.589
    2.100    6.600    7.588
    2.150    6.600    7.587
    2.200    6.600    7.586
    2.250    6.600    7.586
    2.300    6.600    7.586
    2.350    6.600    7.585
    2.400    6.600    7.585
    2.450    6.600    7.584
    2.500    6.600    7.584
    2.550    6.600    7.583
    2.600    6.600    7.582
    2.650    6.600    7.581
    2.700    6.600    7.580
    2.750    6.600    7.580
    2.800    6.600    7.579
    2.850    6.600    7.579
    2.900    6.600    7.578
    2.950    6.600    7.578
    3.000    6.600    7.577
    3.050    6.600    7.576
    3.100    6.600    7.576
    3.150    6.600    7.575
    3.200    6.600    7.575
    3.250    6.600    7.574
    3.300    6.600    7.573
    3.350    6.600    7.573
    3.400    6.600    7.572
    3.450    6.600    7.572
    3.500    6.600    7.572
    3.550    6.600    7.571
    3.600    6.600    7.570
    3.650    6.600    7.569
    3.700    6.600    7.568
    3.750    6.600    7.567
    3.800    6.600    7.566
    3.850    6.600    7.565
    3.900    6.600    7.564
    3.950    6.600    7.563
    4.000    6.600    7.562
    4.050    6.600    7.562
    4.100    6.600    7.561
    4.150    6.600    7.560
    4.200    6.600    7.559
    4.250    6.600    7.559
    4.300    6.600    7.558
    4.350    6.600    7.558
    4.400    6.600    7.557
    4.450    6.600    7.556
    4.500    6.600    7.555
    4.550    6.600    7.554
    4.600    6.600    7.553
    4.650    6.600    7.552
    4.700    6.600    7.551
    4.750    6.600    7.550
    4.800    6.600    7.550
    4.850    6.600    7.549
    4.900    6.600    7.549
    4.950    6.600    7.548
    5.000    6.600    7.547
    5.050    6.600    7.546
    5.100    6.600    7.546
    5.150    6.600    7.545
    5.200    6.600    7.545
    5.250    6.600    7.545
    5.300    6.600    7.544
    5.350    6.600    7.544
    5.400    6.600    7.543
    5.450    6.600    7.542
    5.500    6.600    7.542
    5.550    6.600    7.541
    5.600    6.600    7.539
    5.650    6.600    7.538
    5.700    6.600    7.537
    5.750    6.600    7.532
    5.800    6.600    7.522
    5.850    6.600    7.522
    5.900    6.600    7.530
    5.950    6.600    7.536
    6.000    6.600    7.536
    6.050    6.600    7.530
    6.100    6.600    7.528
    6.150    6.600    7.527
    6.200    6.600    7.528
    6.250    6.600    7.531
    6.300    6.600    7.528
    6.350    6.600    7.524
    6.400    6.600    7.520
    6.450    6.600    7.522
    6.500    6.600    7.529
    6.550    6.600    7.533
    6.600    6.600    7.533
    6.650    6.600    7.533
    6.700    6.600    7.532
    6.750    6.600    7.531
    6.800    6.600    7.530
    6.850    6.600    7.529
    6.900    6.600    7.527
    6.950    6.600    7.525
     .600    6.650    7.622
     .650    6.650    7.623
     .700    6.650    7.624
     .750    6.650    7.624
     .800    6.650    7.623
     .850    6.650    7.622
     .900    6.650    7.621
     .950    6.650    7.619
    1.000    6.650    7.618
    1.050    6.650    7.616
    1.100    6.650    7.614
    1.150    6.650    7.612
    1.200    6.650    7.610
    1.250    6.650    7.608
    1.300    6.650    7.606
    1.350    6.650    7.605
    1.400    6.650    7.604
    1.450    6.650    7.603
    1.500    6.650    7.601
    1.550    6.650    7.600
    1.600    6.650    7.598
    1.650    6.650    7.597
    1.700    6.650    7.595
    1.750    6.650    7.594
    1.800    6.650    7.593
    1.850    6.650    7.591
    1.900    6.650    7.590
    1.950    6.650    7.589
    2.000    6.650    7.588
    2.050    6.650    7.587
    2.100    6.650    7.587
    2.150    6.650    7.586
    2.200    6.650    7.585
    2.250    6.650    7.585
    2.300    6.650    7.585
    2.350    6.650    7.584
    2.400    6.650    7.584
    2.450    6.650    7.583
    2.500    6.650    7.583
    2.550    6.650    7.582
    2.600    6.650    7.581
    2.650    6.650    7.580
    2.700    6.650    7.579
    2.750    6.650    7.578
    2.800    6.650    7.578
    2.850    6.650    7.577
    2.900    6.650    7.577
    2.950    6.650    7.576
    3.000    6.650    7.576
    3.050    6.650    7.575
    3.100    6.650    7.575
    3.150    6.650    7.574
    3.200    6.650    7.574
    3.250    6.650    7.573
    3.300    6.650    7.573
    3.350    6.650    7.572
    3.400    6.650    7.572
    3.450    6.650    7.572
    3.500    6.650    7.571
    3.550    6.650    7.570
    3.600    6.650    7.569
    3.650    6.650    7.568
    3.700    6.650    7.567
    3.750    6.650    7.566
    3.800    6.650    7.565
    3.850    6.650    7.564
    3.900    6.650    7.563
    3.950    6.650    7.562
    4.000    6.650    7.562
    4.050    6.650    7.561
    4.100    6.650    7.560
    4.150    6.650    7.559
    4.200    6.650    7.559
    4.250    6.650    7.558
    4.300    6.650    7.558
    4.350    6.650    7.557
    4.400    6.650    7.556
    4.450    6.650    7.555
    4.500    6.650    7.554
    4.550    6.650    7.553
    4.600    6.650    7.552
    4.650    6.650    7.551
    4.700    6.650    7.550
    4.750    6.650    7.550
    4.800    6.650    7.549
    4.850    6.650    7.549
    4.900    6.650    7.548
    4.950    6.650    7.547
    5.000    6.650    7.546
    5.050    6.650    7.546
    5.100    6.650    7.546
    5.150    6.650    7.545
    5.200    6.650    7.545
    5.250    6.650    7.545
    5.300    6.650    7.544
    5.350    6.650    7.543
    5.400    6.650    7.542
    5.450    6.650    7.542
    5.500    6.650    7.541
    5.550    6.650    7.540
    5.600    6.650    7.539
    5.650    6.650    7.537
    5.700    6.650    7.537
    5.750    6.650    7.532
    5.800    6.650    7.516
    5.850    6.650    7.521
    5.900    6.650    7.529
    5.950    6.650    7.533
    6.000    6.650    7.532
    6.050    6.650    7.530
    6.100    6.650    7.530
    6.150    6.650    7.527
    6.200    6.650    7.528
    6.250    6.650    7.524
    6.300    6.650    7.519
    6.350    6.650    7.518
    6.400    6.650    7.525
    6.450    6.650    7.534
    6.500    6.650    7.534
    6.550    6.650    7.535
    6.600    6.650    7.534
    6.650    6.650    7.534
    6.700    6.650    7.533
    6.750    6.650    7.533
    6.800    6.650    7.532
    6.850    6.650    7.530
    6.900    6.650    7.528
    6.950    6.650    7.526
     .600    6.700    7.618
     .650    6.700    7.622
     .700    6.700    7.623
     .750    6.700    7.623
     .800    6.700    7.622
     .850    6.700    7.621
     .900    6.700    7.620
     .950    6.700    7.619
    1.000    6.700    7.617
    1.050    6.700    7.615
    1.100    6.700    7.613
    1.150    6.700    7.611
    1.200    6.700    7.609
    1.250    6.700    7.607
    1.300    6.700    7.605
    1.350    6.700    7.604
    1.400    6.700    7.603
    1.450    6.700    7.602
    1.500    6.700    7.600
    1.550    6.700    7.599
    1.600    6.700    7.597
    1.650    6.700    7.596
    1.700    6.700    7.594
    1.750    6.700    7.593
    1.800    6.700    7.592
    1.850    6.700    7.591
    1.900    6.700    7.590
    1.950    6.700    7.589
    2.000    6.700    7.588
    2.050    6.700    7.587
    2.100    6.700    7.586
    2.150    6.700    7.585
    2.200    6.700    7.585
    2.250    6.700    7.584
    2.300    6.700    7.584
    2.350    6.700    7.583
    2.400    6.700    7.583
    2.450    6.700    7.582
    2.500    6.700    7.581
    2.550    6.700    7.581
    2.600    6.700    7.580
    2.650    6.700    7.581
    2.700    6.700    7.579
    2.750    6.700    7.577
    2.800    6.700    7.576
    2.850    6.700    7.576
    2.900    6.700    7.576
    2.950    6.700    7.576
    3.000    6.700    7.575
    3.050    6.700    7.576
    3.100    6.700    7.574
    3.150    6.700    7.573
    3.200    6.700    7.573
    3.250    6.700    7.572
    3.300    6.700    7.572
    3.350    6.700    7.572
    3.400    6.700    7.571
    3.450    6.700    7.571
    3.500    6.700    7.570
    3.550    6.700    7.570
    3.600    6.700    7.569
    3.650    6.700    7.568
    3.700    6.700    7.567
    3.750    6.700    7.566
    3.800    6.700    7.565
    3.850    6.700    7.564
    3.900    6.700    7.563
    3.950    6.700    7.562
    4.000    6.700    7.561
    4.050    6.700    7.560
    4.100    6.700    7.559
    4.150    6.700    7.559
    4.200    6.700    7.558
    4.250    6.700    7.558
    4.300    6.700    7.557
    4.350    6.700    7.556
    4.400    6.700    7.556
    4.450    6.700    7.555
    4.500    6.700    7.554
    4.550    6.700    7.552
    4.600    6.700    7.551
    4.650    6.700    7.550
    4.700    6.700    7.550
    4.750    6.700    7.549
    4.800    6.700    7.549
    4.850    6.700    7.548
    4.900    6.700    7.548
    4.950    6.700    7.547
    5.000    6.700    7.547
    5.050    6.700    7.546
    5.100    6.700    7.546
    5.150    6.700    7.545
    5.200    6.700    7.545
    5.250    6.700    7.544
    5.300    6.700    7.543
    5.350    6.700    7.543
    5.400    6.700    7.542
    5.450    6.700    7.541
    5.500    6.700    7.540
    5.550    6.700    7.539
    5.600    6.700    7.538
    5.650    6.700    7.537
    5.700    6.700    7.537
    5.750    6.700    7.532
    5.800    6.700    7.517
    5.850    6.700    7.517
    5.900    6.700    7.524
    5.950    6.700    7.529
    6.000    6.700    7.529
    6.050    6.700    7.525
    6.100    6.700    7.522
    6.150    6.700    7.522
    6.200    6.700    7.519
    6.250    6.700    7.522
    6.300    6.700    7.524
    6.350    6.700    7.529
    6.400    6.700    7.535
    6.450    6.700    7.536
    6.500    6.700    7.536
    6.550    6.700    7.536
    6.600    6.700    7.535
    6.650    6.700    7.535
    6.700    6.700    7.535
    6.750    6.700    7.534
    6.800    6.700    7.533
    6.850    6.700    7.531
    6.900    6.700    7.529
    6.950    6.700    7.526
     .650    6.750    7.623
     .700    6.750    7.624
     .750    6.750    7.623
     .800    6.750    7.622
     .850    6.750    7.620
     .900    6.750    7.619
     .950    6.750    7.618
    1.000    6.750    7.616
    1.050    6.750    7.614
    1.100    6.750    7.612
    1.150    6.750    7.610
    1.200    6.750    7.608
    1.250    6.750    7.606
    1.300    6.750    7.605
    1.350    6.750    7.603
    1.400    6.750    7.602
    1.450    6.750    7.601
    1.500    6.750    7.599
    1.550    6.750    7.598
    1.600    6.750    7.597
    1.650    6.750    7.595
    1.700    6.750    7.594
    1.750    6.750    7.593
    1.800    6.750    7.591
    1.850    6.750    7.590
    1.900    6.750    7.589
    1.950    6.750    7.588
    2.000    6.750    7.587
    2.050    6.750    7.586
    2.100    6.750    7.585
    2.150    6.750    7.584
    2.200    6.750    7.584
    2.250    6.750    7.583
    2.300    6.750    7.583
    2.350    6.750    7.582
    2.400    6.750    7.581
    2.450    6.750    7.581
    2.500    6.750    7.580
    2.550    6.750    7.579
    2.600    6.750    7.577
    2.650    6.750    7.579
    2.700    6.750    7.576
    2.750    6.750    7.574
    2.800    6.750    7.571
    2.850    6.750    7.567
    2.900    6.750    7.567
    2.950    6.750    7.568
    3.000    6.750    7.573
    3.050    6.750    7.573
    3.100    6.750    7.573
    3.150    6.750    7.572
    3.200    6.750    7.571
    3.250    6.750    7.571
    3.300    6.750    7.571
    3.350    6.750    7.571
    3.400    6.750    7.571
    3.450    6.750    7.570
    3.500    6.750    7.569
    3.550    6.750    7.569
    3.600    6.750    7.568
    3.650    6.750    7.567
    3.700    6.750    7.566
    3.750    6.750    7.565
    3.800    6.750    7.564
    3.850    6.750    7.563
    3.900    6.750    7.562
    3.950    6.750    7.562
    4.000    6.750    7.561
    4.050    6.750    7.560
    4.100    6.750    7.559
    4.150    6.750    7.558
    4.200    6.750    7.558
    4.250    6.750    7.557
    4.300    6.750    7.557
    4.350    6.750    7.556
    4.400    6.750    7.555
    4.450    6.750    7.554
    4.500    6.750    7.553
    4.550    6.750    7.552
    4.600    6.750    7.551
    4.650    6.750    7.550
    4.700    6.750    7.549
    4.750    6.750    7.549
    4.800    6.750    7.549
    4.850    6.750    7.548
    4.900    6.750    7.548
    4.950    6.750    7.547
    5.000    6.750    7.547
    5.050    6.750    7.546
    5.100    6.750    7.546
    5.150    6.750    7.545
    5.200    6.750    7.544
    5.250    6.750    7.543
    5.300    6.750    7.543
    5.350    6.750    7.542
    5.400    6.750    7.541
    5.450    6.750    7.540
    5.500    6.750    7.539
    5.550    6.750    7.538
    5.600    6.750    7.537
    5.650    6.750    7.535
    5.700    6.750    7.536
    5.750    6.750    7.531
    5.800    6.750    7.515
    5.850    6.750    7.511
    5.900    6.750    7.516
    5.950    6.750    7.518
    6.000    6.750    7.519
    6.050    6.750    7.518
    6.100    6.750    7.523
    6.150    6.750    7.525
    6.200    6.750    7.526
    6.250    6.750    7.536
    6.300    6.750    7.536
    6.350    6.750    7.537
    6.400    6.750    7.537
    6.450    6.750    7.538
    6.500    6.750    7.538
    6.550    6.750    7.537
    6.600    6.750    7.537
    6.650    6.750    7.536
    6.700    6.750    7.536
    6.750    6.750    7.535
    6.800    6.750    7.533
    6.850    6.750    7.531
    6.900    6.750    7.529
    6.950    6.750    7.526
     .650    6.800    7.620
     .700    6.800    7.621
     .750    6.800    7.622
     .800    6.800    7.622
     .850    6.800    7.620
     .900    6.800    7.618
     .950    6.800    7.616
    1.000    6.800    7.615
    1.050    6.800    7.613
    1.100    6.800    7.611
    1.150    6.800    7.609
    1.200    6.800    7.607
    1.250    6.800    7.605
    1.300    6.800    7.604
    1.350    6.800    7.602
    1.400    6.800    7.601
    1.450    6.800    7.600
    1.500    6.800    7.598
    1.550    6.800    7.597
    1.600    6.800    7.596
    1.650    6.800    7.595
    1.700    6.800    7.593
    1.750    6.800    7.592
    1.800    6.800    7.590
    1.850    6.800    7.589
    1.900    6.800    7.588
    1.950    6.800    7.586
    2.000    6.800    7.585
    2.050    6.800    7.584
    2.100    6.800    7.583
    2.150    6.800    7.582
    2.200    6.800    7.582
    2.250    6.800    7.582
    2.300    6.800    7.581
    2.350    6.800    7.581
    2.400    6.800    7.581
    2.450    6.800    7.581
    2.500    6.800    7.575
    2.550    6.800    7.573
    2.600    6.800    7.573
    2.650    6.800    7.573
    2.700    6.800    7.567
    2.750    6.800    7.563
    2.800    6.800    7.559
    2.850    6.800    7.557
    2.900    6.800    7.555
    2.950    6.800    7.558
    3.000    6.800    7.564
    3.050    6.800    7.570
    3.100    6.800    7.571
    3.150    6.800    7.570
    3.200    6.800    7.568
    3.250    6.800    7.571
    3.300    6.800    7.570
    3.350    6.800    7.569
    3.400    6.800    7.569
    3.450    6.800    7.569
    3.500    6.800    7.568
    3.550    6.800    7.568
    3.600    6.800    7.567
    3.650    6.800    7.567
    3.700    6.800    7.566
    3.750    6.800    7.565
    3.800    6.800    7.564
    3.850    6.800    7.563
    3.900    6.800    7.562
    3.950    6.800    7.562
    4.000    6.800    7.561
    4.050    6.800    7.560
    4.100    6.800    7.559
    4.150    6.800    7.558
    4.200    6.800    7.558
    4.250    6.800    7.557
    4.300    6.800    7.556
    4.350    6.800    7.555
    4.400    6.800    7.554
    4.450    6.800    7.554
    4.500    6.800    7.552
    4.550    6.800    7.551
    4.600    6.800    7.550
    4.650    6.800    7.549
    4.700    6.800    7.549
    4.750    6.800    7.549
    4.800    6.800    7.549
    4.850    6.800    7.549
    4.900    6.800    7.548
    4.950    6.800    7.547
    5.000    6.800    7.547
    5.050    6.800    7.546
    5.100    6.800    7.545
    5.150    6.800    7.544
    5.200    6.800    7.543
    5.250    6.800    7.543
    5.300    6.800    7.542
    5.350    6.800    7.541
    5.400    6.800    7.539
    5.450    6.800    7.539
    5.500    6.800    7.539
    5.550    6.800    7.539
    5.600    6.800    7.537
    5.650    6.800    7.537
    5.700    6.800    7.534
    5.750    6.800    7.527
    5.800    6.800    7.517
    5.850    6.800    7.513
    5.900    6.800    7.516
    5.950    6.800    7.520
    6.000    6.800    7.521
    6.050    6.800    7.526
    6.100    6.800    7.536
    6.150    6.800    7.535
    6.200    6.800    7.537
    6.250    6.800    7.538
    6.300    6.800    7.539
    6.350    6.800    7.540
    6.400    6.800    7.540
    6.450    6.800    7.540
    6.500    6.800    7.539
    6.550    6.800    7.539
    6.600    6.800    7.538
    6.650    6.800    7.537
    6.700    6.800    7.536
    6.750    6.800    7.535
    6.800    6.800    7.534
    6.850    6.800    7.531
    6.900    6.800    7.528
    6.950    6.800    7.525
     .700    6.850    7.627
     .750    6.850    7.626
     .800    6.850    7.619
     .850    6.850    7.618
     .900    6.850    7.615
     .950    6.850    7.615
    1.000    6.850    7.613
    1.050    6.850    7.613
    1.100    6.850    7.610
    1.150    6.850    7.608
    1.200    6.850    7.606
    1.250    6.850    7.604
    1.300    6.850    7.603
    1.350    6.850    7.601
    1.400    6.850    7.600
    1.450    6.850    7.598
    1.500    6.850    7.597
    1.550    6.850    7.596
    1.600    6.850    7.595
    1.650    6.850    7.593
    1.700    6.850    7.592
    1.750    6.850    7.590
    1.800    6.850    7.589
    1.850    6.850    7.587
    1.900    6.850    7.585
    1.950    6.850    7.583
    2.000    6.850    7.581
    2.050    6.850    7.580
    2.100    6.850    7.580
    2.150    6.850    7.580
    2.200    6.850    7.580
    2.250    6.850    7.575
    2.300    6.850    7.568
    2.350    6.850    7.569
    2.400    6.850    7.566
    2.450    6.850    7.563
    2.500    6.850    7.564
    2.550    6.850    7.569
    2.600    6.850    7.571
    2.650    6.850    7.571
    2.700    6.850    7.566
    2.750    6.850    7.563
    2.800    6.850    7.559
    2.850    6.850    7.555
    2.900    6.850    7.553
    2.950    6.850    7.552
    3.000    6.850    7.555
    3.050    6.850    7.557
    3.100    6.850    7.562
    3.150    6.850    7.562
    3.200    6.850    7.563
    3.250    6.850    7.567
    3.300    6.850    7.568
    3.350    6.850    7.569
    3.400    6.850    7.569
    3.450    6.850    7.568
    3.500    6.850    7.567
    3.550    6.850    7.567
    3.600    6.850    7.567
    3.650    6.850    7.566
    3.700    6.850    7.566
    3.750    6.850    7.565
    3.800    6.850    7.564
    3.850    6.850    7.564
    3.900    6.850    7.563
    3.950    6.850    7.562
    4.000    6.850    7.561
    4.050    6.850    7.560
    4.100    6.850    7.559
    4.150    6.850    7.559
    4.200    6.850    7.558
    4.250    6.850    7.557
    4.300    6.850    7.556
    4.350    6.850    7.555
    4.400    6.850    7.554
    4.450    6.850    7.553
    4.500    6.850    7.551
    4.550    6.850    7.550
    4.600    6.850    7.549
    4.650    6.850    7.549
    4.700    6.850    7.549
    4.750    6.850    7.549
    4.800    6.850    7.549
    4.850    6.850    7.548
    4.900    6.850    7.548
    4.950    6.850    7.547
    5.000    6.850    7.547
    5.050    6.850    7.546
    5.100    6.850    7.545
    5.150    6.850    7.544
    5.200    6.850    7.543
    5.250    6.850    7.541
    5.300    6.850    7.541
    5.350    6.850    7.539
    5.400    6.850    7.540
    5.450    6.850    7.537
    5.500    6.850    7.536
    5.550    6.850    7.532
    5.600    6.850    7.531
    5.650    6.850    7.524
    5.700    6.850    7.523
    5.750    6.850    7.519
    5.800    6.850    7.520
    5.850    6.850    7.522
    5.900    6.850    7.526
    5.950    6.850    7.533
    6.000    6.850    7.533
    6.050    6.850    7.536
    6.100    6.850    7.540
    6.150    6.850    7.539
    6.200    6.850    7.540
    6.250    6.850    7.541
    6.300    6.850    7.542
    6.350    6.850    7.542
    6.400    6.850    7.542
    6.450    6.850    7.541
    6.500    6.850    7.540
    6.550    6.850    7.539
    6.600    6.850    7.538
    6.650    6.850    7.537
    6.700    6.850    7.536
    6.750    6.850    7.535
    6.800    6.850    7.533
    6.850    6.850    7.530
    6.900    6.850    7.528
    6.950    6.850    7.525
     .700    6.900    7.617
     .750    6.900    7.619
     .800    6.900    7.619
     .850    6.900    7.617
     .900    6.900    7.615
     .950    6.900    7.613
    1.000    6.900    7.611
    1.050    6.900    7.610
    1.100    6.900    7.608
    1.150    6.900    7.607
    1.200    6.900    7.605
    1.250    6.900    7.603
    1.300    6.900    7.601
    1.350    6.900    7.600
    1.400    6.900    7.598
    1.450    6.900    7.597
    1.500    6.900    7.596
    1.550    6.900    7.595
    1.600    6.900    7.594
    1.650    6.900    7.592
    1.700    6.900    7.591
    1.750    6.900    7.589
    1.800    6.900    7.587
    1.850    6.900    7.585
    1.900    6.900    7.582
    1.950    6.900    7.580
    2.000    6.900    7.578
    2.050    6.900    7.574
    2.100    6.900    7.573
    2.150    6.900    7.566
    2.200    6.900    7.569
    2.250    6.900    7.571
    2.300    6.900    7.574
    2.350    6.900    7.576
    2.400    6.900    7.582
    2.450    6.900    7.581
    2.500    6.900    7.581
    2.550    6.900    7.581
    2.600    6.900    7.576
    2.650    6.900    7.573
    2.700    6.900    7.569
    2.750    6.900    7.565
    2.800    6.900    7.561
    2.850    6.900    7.556
    2.900    6.900    7.554
    2.950    6.900    7.551
    3.000    6.900    7.547
    3.050    6.900    7.547
    3.100    6.900    7.550
    3.150    6.900    7.550
    3.200    6.900    7.554
    3.250    6.900    7.556
    3.300    6.900    7.559
    3.350    6.900    7.565
    3.400    6.900    7.566
    3.450    6.900    7.566
    3.500    6.900    7.566
    3.550    6.900    7.564
    3.600    6.900    7.566
    3.650    6.900    7.566
    3.700    6.900    7.565
    3.750    6.900    7.565
    3.800    6.900    7.564
    3.850    6.900    7.564
    3.900    6.900    7.563
    3.950    6.900    7.562
    4.000    6.900    7.561
    4.050    6.900    7.560
    4.100    6.900    7.559
    4.150    6.900    7.559
    4.200    6.900    7.558
    4.250    6.900    7.557
    4.300    6.900    7.556
    4.350    6.900    7.555
    4.400    6.900    7.554
    4.450    6.900    7.552
    4.500    6.900    7.551
    4.550    6.900    7.550
    4.600    6.900    7.549
    4.650    6.900    7.549
    4.700    6.900    7.548
    4.750    6.900    7.548
    4.800    6.900    7.548
    4.850    6.900    7.548
    4.900    6.900    7.548
    4.950    6.900    7.547
    5.000    6.900    7.547
    5.050    6.900    7.546
    5.100    6.900    7.545
    5.150    6.900    7.543
    5.200    6.900    7.541
    5.250    6.900    7.541
    5.300    6.900    7.538
    5.350    6.900    7.537
    5.400    6.900    7.535
    5.450    6.900    7.530
    5.500    6.900    7.525
    5.550    6.900    7.520
    5.600    6.900    7.520
    5.650    6.900    7.520
    5.700    6.900    7.523
    5.750    6.900    7.525
    5.800    6.900    7.528
    5.850    6.900    7.536
    5.900    6.900    7.538
    5.950    6.900    7.540
    6.000    6.900    7.541
    6.050    6.900    7.541
    6.100    6.900    7.543
    6.150    6.900    7.543
    6.200    6.900    7.544
    6.250    6.900    7.544
    6.300    6.900    7.544
    6.350    6.900    7.544
    6.400    6.900    7.543
    6.450    6.900    7.542
    6.500    6.900    7.541
    6.550    6.900    7.540
    6.600    6.900    7.538
    6.650    6.900    7.537
    6.700    6.900    7.536
    6.750    6.900    7.535
    6.800    6.900    7.533
    6.850    6.900    7.530
    6.900    6.900    7.527
    6.950    6.900    7.524
     .700    6.950    7.607
     .750    6.950    7.616
     .800    6.950    7.616
     .850    6.950    7.616
     .900    6.950    7.613
     .950    6.950    7.611
    1.000    6.950    7.610
    1.050    6.950    7.608
    1.100    6.950    7.607
    1.150    6.950    7.605
    1.200    6.950    7.604
    1.250    6.950    7.602
    1.300    6.950    7.600
    1.350    6.950    7.599
    1.400    6.950    7.597
    1.450    6.950    7.596
    1.500    6.950    7.595
    1.550    6.950    7.594
    1.600    6.950    7.592
    1.650    6.950    7.591
    1.700    6.950    7.589
    1.750    6.950    7.587
    1.800    6.950    7.585
    1.850    6.950    7.583
    1.900    6.950    7.577
    1.950    6.950    7.574
    2.000    6.950    7.572
    2.050    6.950    7.568
    2.100    6.950    7.570
    2.150    6.950    7.574
    2.200    6.950    7.579
    2.250    6.950    7.580
    2.300    6.950    7.581
    2.350    6.950    7.581
    2.400    6.950    7.581
    2.450    6.950    7.581
    2.500    6.950    7.581
    2.550    6.950    7.580
    2.600    6.950    7.578
    2.650    6.950    7.574
    2.700    6.950    7.572
    2.750    6.950    7.569
    2.800    6.950    7.565
    2.850    6.950    7.557
    2.900    6.950    7.554
    2.950    6.950    7.550
    3.000    6.950    7.548
    3.050    6.950    7.549
    3.100    6.950    7.547
    3.150    6.950    7.548
    3.200    6.950    7.542
    3.250    6.950    7.546
    3.300    6.950    7.548
    3.350    6.950    7.552
    3.400    6.950    7.555
    3.450    6.950    7.556
    3.500    6.950    7.558
    3.550    6.950    7.559
    3.600    6.950    7.561
    3.650    6.950    7.563
    3.700    6.950    7.565
    3.750    6.950    7.564
    3.800    6.950    7.564
    3.850    6.950    7.563
    3.900    6.950    7.562
    3.950    6.950    7.562
    4.000    6.950    7.561
    4.050    6.950    7.560
    4.100    6.950    7.559
    4.150    6.950    7.558
    4.200    6.950    7.558
    4.250    6.950    7.557
    4.300    6.950    7.556
    4.350    6.950    7.555
    4.400    6.950    7.553
    4.450    6.950    7.552
    4.500    6.950    7.551
    4.550    6.950    7.550
    4.600    6.950    7.549
    4.650    6.950    7.549
    4.700    6.950    7.548
    4.750    6.950    7.548
    4.800    6.950    7.548
    4.850    6.950    7.548
    4.900    6.950    7.547
    4.950    6.950    7.547
    5.000    6.950    7.546
    5.050    6.950    7.546
    5.100    6.950    7.544
    5.150    6.950    7.545
    5.200    6.950    7.543
    5.250    6.950    7.539
    5.300    6.950    7.535
    5.350    6.950    7.530
    5.400    6.950    7.524
    5.450    6.950    7.524
    5.500    6.950    7.518
    5.550    6.950    7.520
    5.600    6.950    7.526
    5.650    6.950    7.533
    5.700    6.950    7.537
    5.750    6.950    7.538
    5.800    6.950    7.540
    5.850    6.950    7.542
    5.900    6.950    7.542
    5.950    6.950    7.543
    6.000    6.950    7.543
    6.050    6.950    7.545
    6.100    6.950    7.546
    6.150    6.950    7.547
    6.200    6.950    7.547
    6.250    6.950    7.547
    6.300    6.950    7.547
    6.350    6.950    7.546
    6.400    6.950    7.545
    6.450    6.950    7.543
    6.500    6.950    7.541
    6.550    6.950    7.540
    6.600    6.950    7.538
    6.650    6.950    7.537
    6.700    6.950    7.536
    6.750    6.950    7.534
    6.800    6.950    7.533
    6.850    6.950    7.529
    6.900    6.950    7.526
    6.950    6.950    7.521
     .750    7.000    7.614
     .800    7.000    7.612
     .850    7.000    7.614
     .900    7.000    7.611
     .950    7.000    7.610
    1.000    7.000    7.608
    1.050    7.000    7.607
    1.100    7.000    7.605
    1.150    7.000    7.604
    1.200    7.000    7.602
    1.250    7.000    7.601
    1.300    7.000    7.599
    1.350    7.000    7.598
    1.400    7.000    7.596
    1.450    7.000    7.595
    1.500    7.000    7.594
    1.550    7.000    7.593
    1.600    7.000    7.591
    1.650    7.000    7.589
    1.700    7.000    7.588
    1.750    7.000    7.586
    1.800    7.000    7.575
    1.850    7.000    7.567
    1.900    7.000    7.564
    1.950    7.000    7.572
    2.000    7.000    7.573
    2.050    7.000    7.573
    2.100    7.000    7.577
    2.150    7.000    7.578
    2.200    7.000    7.579
    2.250    7.000    7.580
    2.300    7.000    7.581
    2.350    7.000    7.581
    2.400    7.000    7.581
    2.450    7.000    7.579
    2.500    7.000    7.575
    2.550    7.000    7.571
    2.600    7.000    7.572
    2.650    7.000    7.567
    2.700    7.000    7.569
    2.750    7.000    7.573
    2.800    7.000    7.570
    2.850    7.000    7.565
    2.900    7.000    7.560
    2.950    7.000    7.557
    3.000    7.000    7.550
    3.050    7.000    7.548
    3.100    7.000    7.548
    3.150    7.000    7.549
    3.200    7.000    7.544
    3.250    7.000    7.544
    3.300    7.000    7.545
    3.350    7.000    7.546
    3.400    7.000    7.544
    3.450    7.000    7.546
    3.500    7.000    7.550
    3.550    7.000    7.552
    3.600    7.000    7.556
    3.650    7.000    7.562
    3.700    7.000    7.564
    3.750    7.000    7.563
    3.800    7.000    7.563
    3.850    7.000    7.563
    3.900    7.000    7.562
    3.950    7.000    7.561
    4.000    7.000    7.560
    4.050    7.000    7.560
    4.100    7.000    7.559
    4.150    7.000    7.558
    4.200    7.000    7.557
    4.250    7.000    7.556
    4.300    7.000    7.555
    4.350    7.000    7.554
    4.400    7.000    7.553
    4.450    7.000    7.552
    4.500    7.000    7.551
    4.550    7.000    7.550
    4.600    7.000    7.549
    4.650    7.000    7.549
    4.700    7.000    7.548
    4.750    7.000    7.548
    4.800    7.000    7.547
    4.850    7.000    7.547
    4.900    7.000    7.547
    4.950    7.000    7.546
    5.000    7.000    7.546
    5.050    7.000    7.546
    5.100    7.000    7.541
    5.150    7.000    7.538
    5.200    7.000    7.537
    5.250    7.000    7.533
    5.300    7.000    7.527
    5.350    7.000    7.521
    5.400    7.000    7.517
    5.450    7.000    7.519
    5.500    7.000    7.523
    5.550    7.000    7.529
    5.600    7.000    7.535
    5.650    7.000    7.540
    5.700    7.000    7.542
    5.750    7.000    7.542
    5.800    7.000    7.542
    5.850    7.000    7.542
    5.900    7.000    7.544
    5.950    7.000    7.546
    6.000    7.000    7.547
    6.050    7.000    7.547
    6.100    7.000    7.549
    6.150    7.000    7.550
    6.200    7.000    7.553
    6.250    7.000    7.552
    6.300    7.000    7.550
    6.350    7.000    7.548
    6.400    7.000    7.546
    6.450    7.000    7.544
    6.500    7.000    7.542
    6.550    7.000    7.540
    6.600    7.000    7.539
    6.650    7.000    7.537
    6.700    7.000    7.536
    6.750    7.000    7.534
    6.800    7.000    7.532
    6.850    7.000    7.528
    6.900    7.000    7.526
    6.950    7.000    7.520
     .750    7.050    7.605
     .800    7.050    7.610
     .850    7.050    7.611
     .900    7.050    7.609
     .950    7.050    7.608
    1.000    7.050    7.607
    1.050    7.050    7.605
    1.100    7.050    7.604
    1.150    7.050    7.603
    1.200    7.050    7.601
    1.250    7.050    7.600
    1.300    7.050    7.598
    1.350    7.050    7.597
    1.400    7.050    7.595
    1.450    7.050    7.594
    1.500    7.050    7.593
    1.550    7.050    7.591
    1.600    7.050    7.590
    1.650    7.050    7.588
    1.700    7.050    7.572
    1.750    7.050    7.572
    1.800    7.050    7.569
    1.850    7.050    7.570
    1.900    7.050    7.577
    1.950    7.050    7.576
    2.000    7.050    7.577
    2.050    7.050    7.570
    2.100    7.050    7.568
    2.150    7.050    7.570
    2.200    7.050    7.573
    2.250    7.050    7.573
    2.300    7.050    7.570
    2.350    7.050    7.571
    2.400    7.050    7.566
    2.450    7.050    7.565
    2.500    7.050    7.568
    2.550    7.050    7.569
    2.600    7.050    7.575
    2.650    7.050    7.577
    2.700    7.050    7.581
    2.750    7.050    7.576
    2.800    7.050    7.575
    2.850    7.050    7.572
    2.900    7.050    7.572
    2.950    7.050    7.569
    3.000    7.050    7.565
    3.050    7.050    7.560
    3.100    7.050    7.549
    3.150    7.050    7.544
    3.200    7.050    7.543
    3.250    7.050    7.546
    3.300    7.050    7.545
    3.350    7.050    7.544
    3.400    7.050    7.544
    3.450    7.050    7.539
    3.500    7.050    7.541
    3.550    7.050    7.549
    3.600    7.050    7.550
    3.650    7.050    7.557
    3.700    7.050    7.561
    3.750    7.050    7.560
    3.800    7.050    7.561
    3.850    7.050    7.562
    3.900    7.050    7.561
    3.950    7.050    7.561
    4.000    7.050    7.560
    4.050    7.050    7.559
    4.100    7.050    7.559
    4.150    7.050    7.558
    4.200    7.050    7.557
    4.250    7.050    7.556
    4.300    7.050    7.556
    4.350    7.050    7.555
    4.400    7.050    7.554
    4.450    7.050    7.553
    4.500    7.050    7.552
    4.550    7.050    7.551
    4.600    7.050    7.550
    4.650    7.050    7.549
    4.700    7.050    7.548
    4.750    7.050    7.547
    4.800    7.050    7.547
    4.850    7.050    7.545
    4.900    7.050    7.544
    4.950    7.050    7.543
    5.000    7.050    7.541
    5.050    7.050    7.538
    5.100    7.050    7.536
    5.150    7.050    7.532
    5.200    7.050    7.527
    5.250    7.050    7.527
    5.300    7.050    7.523
    5.350    7.050    7.519
    5.400    7.050    7.523
    5.450    7.050    7.528
    5.500    7.050    7.534
    5.550    7.050    7.542
    5.600    7.050    7.542
    5.650    7.050    7.544
    5.700    7.050    7.542
    5.750    7.050    7.543
    5.800    7.050    7.544
    5.850    7.050    7.546
    5.900    7.050    7.548
    5.950    7.050    7.546
    6.000    7.050    7.548
    6.050    7.050    7.552
    6.100    7.050    7.555
    6.150    7.050    7.565
    6.200    7.050    7.569
    6.250    7.050    7.569
    6.300    7.050    7.554
    6.350    7.050    7.550
    6.400    7.050    7.548
    6.450    7.050    7.545
    6.500    7.050    7.543
    6.550    7.050    7.541
    6.600    7.050    7.540
    6.650    7.050    7.538
    6.700    7.050    7.537
    6.750    7.050    7.535
    6.800    7.050    7.532
    6.850    7.050    7.528
    6.900    7.050    7.525
    6.950    7.050    7.519
     .800    7.100    7.607
     .850    7.100    7.608
     .900    7.100    7.608
     .950    7.100    7.607
    1.000    7.100    7.605
    1.050    7.100    7.604
    1.100    7.100    7.603
    1.150    7.100    7.602
    1.200    7.100    7.600
    1.250    7.100    7.598
    1.300    7.100    7.597
    1.350    7.100    7.596
    1.400    7.100    7.594
    1.450    7.100    7.593
    1.500    7.100    7.592
    1.550    7.100    7.591
    1.600    7.100    7.569
    1.650    7.100    7.569
    1.700    7.100    7.555
    1.750    7.100    7.556
    1.800    7.100    7.554
    1.850    7.100    7.555
    1.900    7.100    7.568
    1.950    7.100    7.570
    2.000    7.100    7.569
    2.050    7.100    7.570
    2.100    7.100    7.575
    2.150    7.100    7.582
    2.200    7.100    7.582
    2.250    7.100    7.582
    2.300    7.100    7.582
    2.350    7.100    7.582
    2.400    7.100    7.582
    2.450    7.100    7.582
    2.500    7.100    7.582
    2.550    7.100    7.582
    2.600    7.100    7.582
    2.650    7.100    7.580
    2.700    7.100    7.580
    2.750    7.100    7.578
    2.800    7.100    7.576
    2.850    7.100    7.575
    2.900    7.100    7.576
    2.950    7.100    7.578
    3.000    7.100    7.575
    3.050    7.100    7.569
    3.100    7.100    7.563
    3.150    7.100    7.558
    3.200    7.100    7.556
    3.250    7.100    7.549
    3.300    7.100    7.548
    3.350    7.100    7.544
    3.400    7.100    7.543
    3.450    7.100    7.540
    3.500    7.100    7.539
    3.550    7.100    7.543
    3.600    7.100    7.546
    3.650    7.100    7.550
    3.700    7.100    7.554
    3.750    7.100    7.556
    3.800    7.100    7.559
    3.850    7.100    7.560
    3.900    7.100    7.560
    3.950    7.100    7.560
    4.000    7.100    7.560
    4.050    7.100    7.559
    4.100    7.100    7.559
    4.150    7.100    7.558
    4.200    7.100    7.558
    4.250    7.100    7.557
    4.300    7.100    7.556
    4.350    7.100    7.555
    4.400    7.100    7.554
    4.450    7.100    7.553
    4.500    7.100    7.552
    4.550    7.100    7.551
    4.600    7.100    7.550
    4.650    7.100    7.550
    4.700    7.100    7.548
    4.750    7.100    7.546
    4.800    7.100    7.543
    4.850    7.100    7.541
    4.900    7.100    7.539
    4.950    7.100    7.538
    5.000    7.100    7.540
    5.050    7.100    7.539
    5.100    7.100    7.535
    5.150    7.100    7.526
    5.200    7.100    7.530
    5.250    7.100    7.532
    5.300    7.100    7.532
    5.350    7.100    7.530
    5.400    7.100    7.533
    5.450    7.100    7.537
    5.500    7.100    7.542
    5.550    7.100    7.545
    5.600    7.100    7.544
    5.650    7.100    7.544
    5.700    7.100    7.544
    5.750    7.100    7.545
    5.800    7.100    7.544
    5.850    7.100    7.547
    5.900    7.100    7.549
    5.950    7.100    7.550
    6.000    7.100    7.555
    6.050    7.100    7.566
    6.100    7.100    7.576
    6.150    7.100    7.587
    6.200    7.100    7.590
    6.250    7.100    7.590
    6.300    7.100    7.586
    6.350    7.100    7.579
    6.400    7.100    7.571
    6.450    7.100    7.546
    6.500    7.100    7.545
    6.550    7.100    7.543
    6.600    7.100    7.542
    6.650    7.100    7.540
    6.700    7.100    7.538
    6.750    7.100    7.536
    6.800    7.100    7.533
    6.850    7.100    7.529
    6.900    7.100    7.522
    6.950    7.100    7.520
     .800    7.150    7.605
     .850    7.150    7.605
     .900    7.150    7.606
     .950    7.150    7.605
    1.000    7.150    7.604
    1.050    7.150    7.602
    1.100    7.150    7.602
    1.150    7.150    7.601
    1.200    7.150    7.600
    1.250    7.150    7.598
    1.300    7.150    7.596
    1.350    7.150    7.594
    1.400    7.150    7.593
    1.450    7.150    7.591
    1.500    7.150    7.579
    1.550    7.150    7.572
    1.600    7.150    7.562
    1.650    7.150    7.565
    1.700    7.150    7.571
    1.750    7.150    7.588
    1.800    7.150    7.587
    1.850    7.150    7.586
    1.900    7.150    7.585
    1.950    7.150    7.584
    2.000    7.150    7.583
    2.050    7.150    7.583
    2.100    7.150    7.583
    2.150    7.150    7.583
    2.200    7.150    7.583
    2.250    7.150    7.583
    2.300    7.150    7.583
    2.350    7.150    7.583
    2.400    7.150    7.583
    2.450    7.150    7.583
    2.500    7.150    7.583
    2.550    7.150    7.583
    2.600    7.150    7.583
    2.650    7.150    7.581
    2.700    7.150    7.580
    2.750    7.150    7.579
    2.800    7.150    7.578
    2.850    7.150    7.578
    2.900    7.150    7.577
    2.950    7.150    7.576
    3.000    7.150    7.576
    3.050    7.150    7.571
    3.100    7.150    7.568
    3.150    7.150    7.564
    3.200    7.150    7.561
    3.250    7.150    7.559
    3.300    7.150    7.557
    3.350    7.150    7.554
    3.400    7.150    7.547
    3.450    7.150    7.542
    3.500    7.150    7.542
    3.550    7.150    7.542
    3.600    7.150    7.546
    3.650    7.150    7.548
    3.700    7.150    7.549
    3.750    7.150    7.552
    3.800    7.150    7.555
    3.850    7.150    7.557
    3.900    7.150    7.559
    3.950    7.150    7.559
    4.000    7.150    7.559
    4.050    7.150    7.559
    4.100    7.150    7.558
    4.150    7.150    7.558
    4.200    7.150    7.558
    4.250    7.150    7.557
    4.300    7.150    7.557
    4.350    7.150    7.556
    4.400    7.150    7.555
    4.450    7.150    7.554
    4.500    7.150    7.553
    4.550    7.150    7.552
    4.600    7.150    7.550
    4.650    7.150    7.549
    4.700    7.150    7.544
    4.750    7.150    7.542
    4.800    7.150    7.540
    4.850    7.150    7.538
    4.900    7.150    7.536
    4.950    7.150    7.533
    5.000    7.150    7.539
    5.050    7.150    7.541
    5.100    7.150    7.539
    5.150    7.150    7.537
    5.200    7.150    7.539
    5.250    7.150    7.543
    5.300    7.150    7.545
    5.350    7.150    7.540
    5.400    7.150    7.543
    5.450    7.150    7.543
    5.500    7.150    7.546
    5.550    7.150    7.545
    5.600    7.150    7.545
    5.650    7.150    7.546
    5.700    7.150    7.547
    5.750    7.150    7.545
    5.800    7.150    7.548
    5.850    7.150    7.552
    5.900    7.150    7.558
    5.950    7.150    7.563
    6.000    7.150    7.572
    6.050    7.150    7.584
    6.100    7.150    7.598
    6.150    7.150    7.608
    6.200    7.150    7.614
    6.250    7.150    7.615
    6.300    7.150    7.609
    6.350    7.150    7.601
    6.400    7.150    7.591
    6.450    7.150    7.580
    6.500    7.150    7.568
    6.550    7.150    7.546
    6.600    7.150    7.544
    6.650    7.150    7.542
    6.700    7.150    7.540
    6.750    7.150    7.538
    6.800    7.150    7.534
    6.850    7.150    7.530
    6.900    7.150    7.524
    6.950    7.150    7.520
     .850    7.200    7.604
     .900    7.200    7.607
     .950    7.200    7.607
    1.000    7.200    7.602
    1.050    7.200    7.600
    1.100    7.200    7.602
    1.150    7.200    7.600
    1.200    7.200    7.599
    1.250    7.200    7.597
    1.300    7.200    7.593
    1.350    7.200    7.588
    1.400    7.200    7.579
    1.450    7.200    7.585
    1.500    7.200    7.588
    1.550    7.200    7.592
    1.600    7.200    7.591
    1.650    7.200    7.591
    1.700    7.200    7.590
    1.750    7.200    7.589
    1.800    7.200    7.588
    1.850    7.200    7.587
    1.900    7.200    7.586
    1.950    7.200    7.585
    2.000    7.200    7.585
    2.050    7.200    7.584
    2.100    7.200    7.584
    2.150    7.200    7.584
    2.200    7.200    7.584
    2.250    7.200    7.584
    2.300    7.200    7.584
    2.350    7.200    7.584
    2.400    7.200    7.584
    2.450    7.200    7.584
    2.500    7.200    7.584
    2.550    7.200    7.584
    2.600    7.200    7.583
    2.650    7.200    7.581
    2.700    7.200    7.582
    2.750    7.200    7.581
    2.800    7.200    7.580
    2.850    7.200    7.580
    2.900    7.200    7.579
    2.950    7.200    7.578
    3.000    7.200    7.576
    3.050    7.200    7.574
    3.100    7.200    7.572
    3.150    7.200    7.569
    3.200    7.200    7.568
    3.250    7.200    7.568
    3.300    7.200    7.568
    3.350    7.200    7.565
    3.400    7.200    7.558
    3.450    7.200    7.549
    3.500    7.200    7.546
    3.550    7.200    7.549
    3.600    7.200    7.545
    3.650    7.200    7.546
    3.700    7.200    7.546
    3.750    7.200    7.546
    3.800    7.200    7.549
    3.850    7.200    7.551
    3.900    7.200    7.554
    3.950    7.200    7.558
    4.000    7.200    7.559
    4.050    7.200    7.558
    4.100    7.200    7.559
    4.150    7.200    7.557
    4.200    7.200    7.560
    4.250    7.200    7.560
    4.300    7.200    7.558
    4.350    7.200    7.558
    4.400    7.200    7.554
    4.450    7.200    7.550
    4.500    7.200    7.549
    4.550    7.200    7.543
    4.600    7.200    7.542
    4.650    7.200    7.543
    4.700    7.200    7.540
    4.750    7.200    7.535
    4.800    7.200    7.533
    4.850    7.200    7.531
    4.900    7.200    7.537
    4.950    7.200    7.541
    5.000    7.200    7.545
    5.050    7.200    7.547
    5.100    7.200    7.547
    5.150    7.200    7.550
    5.200    7.200    7.550
    5.250    7.200    7.553
    5.300    7.200    7.553
    5.350    7.200    7.552
    5.400    7.200    7.550
    5.450    7.200    7.549
    5.500    7.200    7.549
    5.550    7.200    7.549
    5.600    7.200    7.546
    5.650    7.200    7.545
    5.700    7.200    7.546
    5.750    7.200    7.548
    5.800    7.200    7.552
    5.850    7.200    7.560
    5.900    7.200    7.564
    5.950    7.200    7.577
    6.000    7.200    7.589
    6.050    7.200    7.604
    6.100    7.200    7.618
    6.150    7.200    7.631
    6.200    7.200    7.637
    6.250    7.200    7.644
    6.300    7.200    7.633
    6.350    7.200    7.623
    6.400    7.200    7.612
    6.450    7.200    7.600
    6.500    7.200    7.587
    6.550    7.200    7.575
    6.600    7.200    7.563
    6.650    7.200    7.554
    6.700    7.200    7.546
    6.750    7.200    7.540
    6.800    7.200    7.538
    6.850    7.200    7.533
    6.900    7.200    7.526
    6.950    7.200    7.522
     .850    7.250    7.602
     .900    7.250    7.604
     .950    7.250    7.606
    1.000    7.250    7.599
    1.050    7.250    7.598
    1.100    7.250    7.598
    1.150    7.250    7.596
    1.200    7.250    7.588
    1.250    7.250    7.588
    1.300    7.250    7.583
    1.350    7.250    7.596
    1.400    7.250    7.595
    1.450    7.250    7.594
    1.500    7.250    7.593
    1.550    7.250    7.593
    1.600    7.250    7.592
    1.650    7.250    7.591
    1.700    7.250    7.590
    1.750    7.250    7.589
    1.800    7.250    7.588
    1.850    7.250    7.587
    1.900    7.250    7.586
    1.950    7.250    7.586
    2.000    7.250    7.585
    2.050    7.250    7.585
    2.100    7.250    7.585
    2.150    7.250    7.585
    2.200    7.250    7.585
    2.250    7.250    7.585
    2.300    7.250    7.585
    2.350    7.250    7.585
    2.400    7.250    7.585
    2.450    7.250    7.585
    2.500    7.250    7.585
    2.550    7.250    7.585
    2.600    7.250    7.585
    2.650    7.250    7.584
    2.700    7.250    7.583
    2.750    7.250    7.583
    2.800    7.250    7.582
    2.850    7.250    7.582
    2.900    7.250    7.581
    2.950    7.250    7.580
    3.000    7.250    7.576
    3.050    7.250    7.577
    3.100    7.250    7.576
    3.150    7.250    7.573
    3.200    7.250    7.572
    3.250    7.250    7.570
    3.300    7.250    7.567
    3.350    7.250    7.568
    3.400    7.250    7.562
    3.450    7.250    7.557
    3.500    7.250    7.555
    3.550    7.250    7.552
    3.600    7.250    7.550
    3.650    7.250    7.548
    3.700    7.250    7.550
    3.750    7.250    7.549
    3.800    7.250    7.544
    3.850    7.250    7.544
    3.900    7.250    7.548
    3.950    7.250    7.553
    4.000    7.250    7.555
    4.050    7.250    7.557
    4.100    7.250    7.557
    4.150    7.250    7.559
    4.200    7.250    7.560
    4.250    7.250    7.558
    4.300    7.250    7.557
    4.350    7.250    7.553
    4.400    7.250    7.548
    4.450    7.250    7.545
    4.500    7.250    7.541
    4.550    7.250    7.539
    4.600    7.250    7.537
    4.650    7.250    7.537
    4.700    7.250    7.535
    4.750    7.250    7.534
    4.800    7.250    7.533
    4.850    7.250    7.534
    4.900    7.250    7.546
    4.950    7.250    7.551
    5.000    7.250    7.553
    5.050    7.250    7.552
    5.100    7.250    7.557
    5.150    7.250    7.557
    5.200    7.250    7.557
    5.250    7.250    7.557
    5.300    7.250    7.556
    5.350    7.250    7.555
    5.400    7.250    7.554
    5.450    7.250    7.554
    5.500    7.250    7.554
    5.550    7.250    7.552
    5.600    7.250    7.553
    5.650    7.250    7.550
    5.700    7.250    7.552
    5.750    7.250    7.555
    5.800    7.250    7.561
    5.850    7.250    7.569
    5.900    7.250    7.579
    5.950    7.250    7.592
    6.000    7.250    7.609
    6.050    7.250    7.624
    6.100    7.250    7.639
    6.150    7.250    7.648
    6.200    7.250    7.655
    6.250    7.250    7.657
    6.300    7.250    7.653
    6.350    7.250    7.644
    6.400    7.250    7.633
    6.450    7.250    7.620
    6.500    7.250    7.607
    6.550    7.250    7.593
    6.600    7.250    7.582
    6.650    7.250    7.569
    6.700    7.250    7.556
    6.750    7.250    7.544
    6.800    7.250    7.541
    6.850    7.250    7.535
    6.900    7.250    7.527
    6.950    7.250    7.525
     .900    7.300    7.601
     .950    7.300    7.607
    1.000    7.300    7.591
    1.050    7.300    7.589
    1.100    7.300    7.587
    1.150    7.300    7.576
    1.200    7.300    7.585
    1.250    7.300    7.590
    1.300    7.300    7.598
    1.350    7.300    7.597
    1.400    7.300    7.596
    1.450    7.300    7.595
    1.500    7.300    7.594
    1.550    7.300    7.593
    1.600    7.300    7.593
    1.650    7.300    7.592
    1.700    7.300    7.591
    1.750    7.300    7.590
    1.800    7.300    7.589
    1.850    7.300    7.588
    1.900    7.300    7.587
    1.950    7.300    7.587
    2.000    7.300    7.586
    2.050    7.300    7.586
    2.100    7.300    7.586
    2.150    7.300    7.586
    2.200    7.300    7.586
    2.250    7.300    7.586
    2.300    7.300    7.586
    2.350    7.300    7.586
    2.400    7.300    7.586
    2.450    7.300    7.587
    2.500    7.300    7.587
    2.550    7.300    7.584
    2.600    7.300    7.587
    2.650    7.300    7.586
    2.700    7.300    7.585
    2.750    7.300    7.585
    2.800    7.300    7.584
    2.850    7.300    7.580
    2.900    7.300    7.583
    2.950    7.300    7.583
    3.000    7.300    7.582
    3.050    7.300    7.580
    3.100    7.300    7.579
    3.150    7.300    7.577
    3.200    7.300    7.576
    3.250    7.300    7.574
    3.300    7.300    7.572
    3.350    7.300    7.568
    3.400    7.300    7.567
    3.450    7.300    7.565
    3.500    7.300    7.562
    3.550    7.300    7.559
    3.600    7.300    7.557
    3.650    7.300    7.556
    3.700    7.300    7.553
    3.750    7.300    7.551
    3.800    7.300    7.547
    3.850    7.300    7.549
    3.900    7.300    7.541
    3.950    7.300    7.541
    4.000    7.300    7.540
    4.050    7.300    7.548
    4.100    7.300    7.554
    4.150    7.300    7.555
    4.200    7.300    7.550
    4.250    7.300    7.553
    4.300    7.300    7.548
    4.350    7.300    7.549
    4.400    7.300    7.539
    4.450    7.300    7.537
    4.500    7.300    7.535
    4.550    7.300    7.531
    4.600    7.300    7.532
    4.650    7.300    7.534
    4.700    7.300    7.534
    4.750    7.300    7.537
    4.800    7.300    7.545
    4.850    7.300    7.553
    4.900    7.300    7.556
    4.950    7.300    7.564
    5.000    7.300    7.564
    5.050    7.300    7.563
    5.100    7.300    7.563
    5.150    7.300    7.563
    5.200    7.300    7.562
    5.250    7.300    7.562
    5.300    7.300    7.561
    5.350    7.300    7.558
    5.400    7.300    7.556
    5.450    7.300    7.555
    5.500    7.300    7.554
    5.550    7.300    7.556
    5.600    7.300    7.557
    5.650    7.300    7.561
    5.700    7.300    7.565
    5.750    7.300    7.569
    5.800    7.300    7.578
    5.850    7.300    7.590
    5.900    7.300    7.600
    5.950    7.300    7.612
    6.000    7.300    7.631
    6.050    7.300    7.646
    6.100    7.300    7.655
    6.150    7.300    7.665
    6.200    7.300    7.674
    6.250    7.300    7.674
    6.300    7.300    7.671
    6.350    7.300    7.667
    6.400    7.300    7.653
    6.450    7.300    7.640
    6.500    7.300    7.626
    6.550    7.300    7.612
    6.600    7.300    7.601
    6.650    7.300    7.586
    6.700    7.300    7.566
    6.750    7.300    7.559
    6.800    7.300    7.548
    6.850    7.300    7.536
    6.900    7.300    7.531
    6.950    7.300    7.530
     .900    7.350    7.574
     .950    7.350    7.574
    1.000    7.350    7.580
    1.050    7.350    7.585
    1.100    7.350    7.596
    1.150    7.350    7.595
    1.200    7.350    7.599
    1.250    7.350    7.600
    1.300    7.350    7.599
    1.350    7.350    7.598
    1.400    7.350    7.597
    1.450    7.350    7.596
    1.500    7.350    7.595
    1.550    7.350    7.594
    1.600    7.350    7.594
    1.650    7.350    7.593
    1.700    7.350    7.592
    1.750    7.350    7.591
    1.800    7.350    7.590
    1.850    7.350    7.589
    1.900    7.350    7.588
    1.950    7.350    7.588
    2.000    7.350    7.588
    2.050    7.350    7.588
    2.100    7.350    7.587
    2.150    7.350    7.587
    2.200    7.350    7.587
    2.250    7.350    7.587
    2.300    7.350    7.587
    2.350    7.350    7.588
    2.400    7.350    7.588
    2.450    7.350    7.585
    2.500    7.350    7.585
    2.550    7.350    7.587
    2.600    7.350    7.589
    2.650    7.350    7.588
    2.700    7.350    7.587
    2.750    7.350    7.587
    2.800    7.350    7.586
    2.850    7.350    7.582
    2.900    7.350    7.586
    2.950    7.350    7.586
    3.000    7.350    7.586
    3.050    7.350    7.585
    3.100    7.350    7.584
    3.150    7.350    7.582
    3.200    7.350    7.580
    3.250    7.350    7.579
    3.300    7.350    7.577
    3.350    7.350    7.575
    3.400    7.350    7.572
    3.450    7.350    7.570
    3.500    7.350    7.567
    3.550    7.350    7.565
    3.600    7.350    7.563
    3.650    7.350    7.561
    3.700    7.350    7.559
    3.750    7.350    7.557
    3.800    7.350    7.554
    3.850    7.350    7.552
    3.900    7.350    7.546
    3.950    7.350    7.541
    4.000    7.350    7.539
    4.050    7.350    7.538
    4.100    7.350    7.538
    4.150    7.350    7.539
    4.200    7.350    7.539
    4.250    7.350    7.540
    4.300    7.350    7.540
    4.350    7.350    7.535
    4.400    7.350    7.538
    4.450    7.350    7.535
    4.500    7.350    7.535
    4.550    7.350    7.537
    4.600    7.350    7.538
    4.650    7.350    7.543
    4.700    7.350    7.547
    4.750    7.350    7.555
    4.800    7.350    7.561
    4.850    7.350    7.566
    4.900    7.350    7.570
    4.950    7.350    7.572
    5.000    7.350    7.570
    5.050    7.350    7.570
    5.100    7.350    7.569
    5.150    7.350    7.569
    5.200    7.350    7.568
    5.250    7.350    7.567
    5.300    7.350    7.565
    5.350    7.350    7.563
    5.400    7.350    7.563
    5.450    7.350    7.565
    5.500    7.350    7.565
    5.550    7.350    7.568
    5.600    7.350    7.569
    5.650    7.350    7.576
    5.700    7.350    7.578
    5.750    7.350    7.586
    5.800    7.350    7.602
    5.850    7.350    7.614
    5.900    7.350    7.625
    5.950    7.350    7.641
    6.000    7.350    7.658
    6.050    7.350    7.669
    6.100    7.350    7.676
    6.150    7.350    7.687
    6.200    7.350    7.701
    6.250    7.350    7.691
    6.300    7.350    7.687
    6.350    7.350    7.679
    6.400    7.350    7.671
    6.450    7.350    7.660
    6.500    7.350    7.644
    6.550    7.350    7.637
    6.600    7.350    7.625
    6.650    7.350    7.608
    6.700    7.350    7.588
    6.750    7.350    7.577
    6.800    7.350    7.569
    6.850    7.350    7.552
    6.900    7.350    7.546
    6.950    7.350    7.539
     .950    7.400    7.565
    1.000    7.400    7.587
    1.050    7.400    7.593
    1.100    7.400    7.597
    1.150    7.400    7.600
    1.200    7.400    7.600
    1.250    7.400    7.600
    1.300    7.400    7.599
    1.350    7.400    7.599
    1.400    7.400    7.598
    1.450    7.400    7.597
    1.500    7.400    7.597
    1.550    7.400    7.596
    1.600    7.400    7.596
    1.650    7.400    7.595
    1.700    7.400    7.594
    1.750    7.400    7.593
    1.800    7.400    7.592
    1.850    7.400    7.591
    1.900    7.400    7.591
    1.950    7.400    7.590
    2.000    7.400    7.590
    2.050    7.400    7.589
    2.100    7.400    7.589
    2.150    7.400    7.589
    2.200    7.400    7.589
    2.250    7.400    7.589
    2.300    7.400    7.589
    2.350    7.400    7.589
    2.400    7.400    7.589
    2.450    7.400    7.584
    2.500    7.400    7.590
    2.550    7.400    7.587
    2.600    7.400    7.589
    2.650    7.400    7.586
    2.700    7.400    7.586
    2.750    7.400    7.585
    2.800    7.400    7.581
    2.850    7.400    7.581
    2.900    7.400    7.586
    2.950    7.400    7.588
    3.000    7.400    7.589
    3.050    7.400    7.589
    3.100    7.400    7.588
    3.150    7.400    7.586
    3.200    7.400    7.584
    3.250    7.400    7.581
    3.300    7.400    7.580
    3.350    7.400    7.579
    3.400    7.400    7.577
    3.450    7.400    7.574
    3.500    7.400    7.573
    3.550    7.400    7.571
    3.600    7.400    7.569
    3.650    7.400    7.567
    3.700    7.400    7.565
    3.750    7.400    7.563
    3.800    7.400    7.561
    3.850    7.400    7.558
    3.900    7.400    7.556
    3.950    7.400    7.553
    4.000    7.400    7.551
    4.050    7.400    7.544
    4.100    7.400    7.545
    4.150    7.400    7.542
    4.200    7.400    7.542
    4.250    7.400    7.542
    4.300    7.400    7.541
    4.350    7.400    7.542
    4.400    7.400    7.539
    4.450    7.400    7.549
    4.500    7.400    7.550
    4.550    7.400    7.550
    4.600    7.400    7.554
    4.650    7.400    7.561
    4.700    7.400    7.567
    4.750    7.400    7.569
    4.800    7.400    7.571
    4.850    7.400    7.573
    4.900    7.400    7.575
    4.950    7.400    7.576
    5.000    7.400    7.577
    5.050    7.400    7.577
    5.100    7.400    7.577
    5.150    7.400    7.576
    5.200    7.400    7.573
    5.250    7.400    7.572
    5.300    7.400    7.569
    5.350    7.400    7.571
    5.400    7.400    7.572
    5.450    7.400    7.575
    5.500    7.400    7.579
    5.550    7.400    7.584
    5.600    7.400    7.586
    5.650    7.400    7.598
    5.700    7.400    7.611
    5.750    7.400    7.622
    5.800    7.400    7.629
    5.850    7.400    7.648
    5.900    7.400    7.659
    5.950    7.400    7.677
    6.000    7.400    7.691
    6.050    7.400    7.703
    6.100    7.400    7.714
    6.150    7.400    7.716
    6.200    7.400    7.727
    6.250    7.400    7.722
    6.300    7.400    7.701
    6.350    7.400    7.698
    6.400    7.400    7.690
    6.450    7.400    7.680
    6.500    7.400    7.664
    6.550    7.400    7.649
    6.600    7.400    7.641
    6.650    7.400    7.632
    6.700    7.400    7.613
    6.750    7.400    7.599
    6.800    7.400    7.589
    6.850    7.400    7.575
    6.900    7.400    7.558
    6.950    7.400    7.554
     .950    7.450    7.595
    1.000    7.450    7.599
    1.050    7.450    7.600
    1.100    7.450    7.600
    1.150    7.450    7.601
    1.200    7.450    7.601
    1.250    7.450    7.601
    1.300    7.450    7.601
    1.350    7.450    7.601
    1.400    7.450    7.600
    1.450    7.450    7.600
    1.500    7.450    7.600
    1.550    7.450    7.599
    1.600    7.450    7.599
    1.650    7.450    7.598
    1.700    7.450    7.597
    1.750    7.450    7.596
    1.800    7.450    7.595
    1.850    7.450    7.594
    1.900    7.450    7.593
    1.950    7.450    7.593
    2.000    7.450    7.592
    2.050    7.450    7.592
    2.100    7.450    7.592
    2.150    7.450    7.592
    2.200    7.450    7.592
    2.250    7.450    7.591
    2.300    7.450    7.591
    2.350    7.450    7.591
    2.400    7.450    7.591
    2.450    7.450    7.592
    2.500    7.450    7.586
    2.550    7.450    7.586
    2.600    7.450    7.582
    2.650    7.450    7.590
    2.700    7.450    7.588
    2.750    7.450    7.589
    2.800    7.450    7.592
    2.850    7.450    7.589
    2.900    7.450    7.592
    2.950    7.450    7.597
    3.000    7.450    7.598
    3.050    7.450    7.594
    3.100    7.450    7.595
    3.150    7.450    7.599
    3.200    7.450    7.595
    3.250    7.450    7.590
    3.300    7.450    7.590
    3.350    7.450    7.587
    3.400    7.450    7.583
    3.450    7.450    7.580
    3.500    7.450    7.578
    3.550    7.450    7.574
    3.600    7.450    7.572
    3.650    7.450    7.572
    3.700    7.450    7.571
    3.750    7.450    7.569
    3.800    7.450    7.567
    3.850    7.450    7.565
    3.900    7.450    7.563
    3.950    7.450    7.561
    4.000    7.450    7.559
    4.050    7.450    7.559
    4.100    7.450    7.559
    4.150    7.450    7.557
    4.200    7.450    7.560
    4.250    7.450    7.553
    4.300    7.450    7.560
    4.350    7.450    7.559
    4.400    7.450    7.560
    4.450    7.450    7.564
    4.500    7.450    7.565
    4.550    7.450    7.564
    4.600    7.450    7.571
    4.650    7.450    7.572
    4.700    7.450    7.575
    4.750    7.450    7.575
    4.800    7.450    7.576
    4.850    7.450    7.580
    4.900    7.450    7.582
    4.950    7.450    7.584
    5.000    7.450    7.585
    5.050    7.450    7.588
    5.100    7.450    7.583
    5.150    7.450    7.581
    5.200    7.450    7.584
    5.250    7.450    7.584
    5.300    7.450    7.585
    5.350    7.450    7.584
    5.400    7.450    7.589
    5.450    7.450    7.586
    5.500    7.450    7.588
    5.550    7.450    7.600
    5.600    7.450    7.612
    5.650    7.450    7.632
    5.700    7.450    7.654
    5.750    7.450    7.668
    5.800    7.450    7.678
    5.850    7.450    7.694
    5.900    7.450    7.704
    5.950    7.450    7.719
    6.000    7.450    7.727
    6.050    7.450    7.739
    6.100    7.450    7.749
    6.150    7.450    7.753
    6.200    7.450    7.761
    6.250    7.450    7.754
    6.300    7.450    7.743
    6.350    7.450    7.717
    6.400    7.450    7.711
    6.450    7.450    7.700
    6.500    7.450    7.678
    6.550    7.450    7.666
    6.600    7.450    7.656
    6.650    7.450    7.646
    6.700    7.450    7.631
    6.750    7.450    7.621
    6.800    7.450    7.607
    6.850    7.450    7.591
    6.900    7.450    7.579
    6.950    7.450    7.572
    1.000    7.500    7.602
    1.050    7.500    7.602
    1.100    7.500    7.603
    1.150    7.500    7.604
    1.200    7.500    7.604
    1.250    7.500    7.604
    1.300    7.500    7.604
    1.350    7.500    7.604
    1.400    7.500    7.604
    1.450    7.500    7.604
    1.500    7.500    7.604
    1.550    7.500    7.603
    1.600    7.500    7.602
    1.650    7.500    7.601
    1.700    7.500    7.601
    1.750    7.500    7.600
    1.800    7.500    7.599
    1.850    7.500    7.597
    1.900    7.500    7.597
    1.950    7.500    7.596
    2.000    7.500    7.596
    2.050    7.500    7.596
    2.100    7.500    7.595
    2.150    7.500    7.595
    2.200    7.500    7.595
    2.250    7.500    7.595
    2.300    7.500    7.595
    2.350    7.500    7.594
    2.400    7.500    7.594
    2.450    7.500    7.588
    2.500    7.500    7.595
    2.550    7.500    7.596
    2.600    7.500    7.594
    2.650    7.500    7.591
    2.700    7.500    7.595
    2.750    7.500    7.604
    2.800    7.500    7.603
    2.850    7.500    7.604
    2.900    7.500    7.607
    2.950    7.500    7.615
    3.000    7.500    7.616
    3.050    7.500    7.621
    3.100    7.500    7.616
    3.150    7.500    7.610
    3.200    7.500    7.612
    3.250    7.500    7.610
    3.300    7.500    7.605
    3.350    7.500    7.602
    3.400    7.500    7.597
    3.450    7.500    7.592
    3.500    7.500    7.586
    3.550    7.500    7.585
    3.600    7.500    7.582
    3.650    7.500    7.579
    3.700    7.500    7.577
    3.750    7.500    7.573
    3.800    7.500    7.571
    3.850    7.500    7.571
    3.900    7.500    7.572
    3.950    7.500    7.570
    4.000    7.500    7.566
    4.050    7.500    7.569
    4.100    7.500    7.569
    4.150    7.500    7.570
    4.200    7.500    7.571
    4.250    7.500    7.574
    4.300    7.500    7.575
    4.350    7.500    7.574
    4.400    7.500    7.574
    4.450    7.500    7.575
    4.500    7.500    7.575
    4.550    7.500    7.577
    4.600    7.500    7.577
    4.650    7.500    7.579
    4.700    7.500    7.579
    4.750    7.500    7.583
    4.800    7.500    7.586
    4.850    7.500    7.588
    4.900    7.500    7.590
    4.950    7.500    7.593
    5.000    7.500    7.593
    5.050    7.500    7.591
    5.100    7.500    7.591
    5.150    7.500    7.596
    5.200    7.500    7.596
    5.250    7.500    7.598
    5.300    7.500    7.595
    5.350    7.500    7.596
    5.400    7.500    7.599
    5.450    7.500    7.600
    5.500    7.500    7.610
    5.550    7.500    7.629
    5.600    7.500    7.655
    5.650    7.500    7.677
    5.700    7.500    7.704
    5.750    7.500    7.719
    5.800    7.500    7.730
    5.850    7.500    7.744
    5.900    7.500    7.750
    5.950    7.500    7.761
    6.000    7.500    7.771
    6.050    7.500    7.778
    6.100    7.500    7.791
    6.150    7.500    7.796
    6.200    7.500    7.796
    6.250    7.500    7.788
    6.300    7.500    7.772
    6.350    7.500    7.758
    6.400    7.500    7.732
    6.450    7.500    7.723
    6.500    7.500    7.700
    6.550    7.500    7.684
    6.600    7.500    7.671
    6.650    7.500    7.658
    6.700    7.500    7.650
    6.750    7.500    7.636
    6.800    7.500    7.620
    6.850    7.500    7.605
    6.900    7.500    7.591
    6.950    7.500    7.586
    1.000    7.550    7.603
    1.050    7.550    7.606
    1.100    7.550    7.608
    1.150    7.550    7.609
    1.200    7.550    7.610
    1.250    7.550    7.610
    1.300    7.550    7.610
    1.350    7.550    7.610
    1.400    7.550    7.610
    1.450    7.550    7.609
    1.500    7.550    7.609
    1.550    7.550    7.608
    1.600    7.550    7.607
    1.650    7.550    7.606
    1.700    7.550    7.605
    1.750    7.550    7.604
    1.800    7.550    7.603
    1.850    7.550    7.602
    1.900    7.550    7.601
    1.950    7.550    7.601
    2.000    7.550    7.601
    2.050    7.550    7.601
    2.100    7.550    7.601
    2.150    7.550    7.601
    2.200    7.550    7.601
    2.250    7.550    7.600
    2.300    7.550    7.599
    2.350    7.550    7.598
    2.400    7.550    7.598
    2.450    7.550    7.598
    2.500    7.550    7.593
    2.550    7.550    7.599
    2.600    7.550    7.602
    2.650    7.550    7.604
    2.700    7.550    7.607
    2.750    7.550    7.610
    2.800    7.550    7.612
    2.850    7.550    7.618
    2.900    7.550    7.625
    2.950    7.550    7.635
    3.000    7.550    7.645
    3.050    7.550    7.645
    3.100    7.550    7.639
    3.150    7.550    7.636
    3.200    7.550    7.628
    3.250    7.550    7.629
    3.300    7.550    7.624
    3.350    7.550    7.615
    3.400    7.550    7.613
    3.450    7.550    7.605
    3.500    7.550    7.603
    3.550    7.550    7.600
    3.600    7.550    7.594
    3.650    7.550    7.591
    3.700    7.550    7.586
    3.750    7.550    7.586
    3.800    7.550    7.581
    3.850    7.550    7.581
    3.900    7.550    7.577
    3.950    7.550    7.578
    4.000    7.550    7.580
    4.050    7.550    7.581
    4.100    7.550    7.581
    4.150    7.550    7.582
    4.200    7.550    7.583
    4.250    7.550    7.584
    4.300    7.550    7.585
    4.350    7.550    7.586
    4.400    7.550    7.587
    4.450    7.550    7.588
    4.500    7.550    7.589
    4.550    7.550    7.591
    4.600    7.550    7.588
    4.650    7.550    7.592
    4.700    7.550    7.595
    4.750    7.550    7.597
    4.800    7.550    7.597
    4.850    7.550    7.598
    4.900    7.550    7.601
    4.950    7.550    7.601
    5.000    7.550    7.602
    5.050    7.550    7.604
    5.100    7.550    7.608
    5.150    7.550    7.613
    5.200    7.550    7.612
    5.250    7.550    7.610
    5.300    7.550    7.612
    5.350    7.550    7.615
    5.400    7.550    7.619
    5.450    7.550    7.628
    5.500    7.550    7.652
    5.550    7.550    7.669
    5.600    7.550    7.695
    5.650    7.550    7.720
    5.700    7.550    7.745
    5.750    7.550    7.761
    5.800    7.550    7.777
    5.850    7.550    7.791
    5.900    7.550    7.797
    5.950    7.550    7.802
    6.000    7.550    7.815
    6.050    7.550    7.821
    6.100    7.550    7.835
    6.150    7.550    7.839
    6.200    7.550    7.835
    6.250    7.550    7.818
    6.300    7.550    7.800
    6.350    7.550    7.785
    6.400    7.550    7.760
    6.450    7.550    7.741
    6.500    7.550    7.723
    6.550    7.550    7.705
    6.600    7.550    7.690
    6.650    7.550    7.673
    6.700    7.550    7.660
    6.750    7.550    7.649
    6.800    7.550    7.630
    6.850    7.550    7.620
    6.900    7.550    7.608
    6.950    7.550    7.598
    1.000    7.600    7.607
    1.050    7.600    7.611
    1.100    7.600    7.614
    1.150    7.600    7.615
    1.200    7.600    7.616
    1.250    7.600    7.617
    1.300    7.600    7.617
    1.350    7.600    7.617
    1.400    7.600    7.616
    1.450    7.600    7.615
    1.500    7.600    7.615
    1.550    7.600    7.614
    1.600    7.600    7.613
    1.650    7.600    7.613
    1.700    7.600    7.612
    1.750    7.600    7.610
    1.800    7.600    7.607
    1.850    7.600    7.604
    1.900    7.600    7.602
    1.950    7.600    7.603
    2.000    7.600    7.605
    2.050    7.600    7.608
    2.100    7.600    7.608
    2.150    7.600    7.608
    2.200    7.600    7.607
    2.250    7.600    7.607
    2.300    7.600    7.602
    2.350    7.600    7.600
    2.400    7.600    7.599
    2.450    7.600    7.598
    2.500    7.600    7.598
    2.550    7.600    7.601
    2.600    7.600    7.610
    2.650    7.600    7.611
    2.700    7.600    7.615
    2.750    7.600    7.619
    2.800    7.600    7.627
    2.850    7.600    7.634
    2.900    7.600    7.648
    2.950    7.600    7.661
    3.000    7.600    7.667
    3.050    7.600    7.670
    3.100    7.600    7.665
    3.150    7.600    7.662
    3.200    7.600    7.652
    3.250    7.600    7.646
    3.300    7.600    7.644
    3.350    7.600    7.636
    3.400    7.600    7.631
    3.450    7.600    7.628
    3.500    7.600    7.621
    3.550    7.600    7.616
    3.600    7.600    7.614
    3.650    7.600    7.606
    3.700    7.600    7.602
    3.750    7.600    7.600
    3.800    7.600    7.598
    3.850    7.600    7.593
    3.900    7.600    7.592
    3.950    7.600    7.589
    4.000    7.600    7.588
    4.050    7.600    7.590
    4.100    7.600    7.593
    4.150    7.600    7.594
    4.200    7.600    7.596
    4.250    7.600    7.597
    4.300    7.600    7.598
    4.350    7.600    7.599
    4.400    7.600    7.600
    4.450    7.600    7.601
    4.500    7.600    7.602
    4.550    7.600    7.604
    4.600    7.600    7.605
    4.650    7.600    7.607
    4.700    7.600    7.610
    4.750    7.600    7.612
    4.800    7.600    7.613
    4.850    7.600    7.615
    4.900    7.600    7.616
    4.950    7.600    7.618
    5.000    7.600    7.619
    5.050    7.600    7.621
    5.100    7.600    7.623
    5.150    7.600    7.626
    5.200    7.600    7.627
    5.250    7.600    7.627
    5.300    7.600    7.629
    5.350    7.600    7.637
    5.400    7.600    7.650
    5.450    7.600    7.664
    5.500    7.600    7.685
    5.550    7.600    7.717
    5.600    7.600    7.744
    5.650    7.600    7.768
    5.700    7.600    7.795
    5.750    7.600    7.812
    5.800    7.600    7.825
    5.850    7.600    7.826
    5.900    7.600    7.835
    5.950    7.600    7.844
    6.000    7.600    7.847
    6.050    7.600    7.865
    6.100    7.600    7.875
    6.150    7.600    7.877
    6.200    7.600    7.868
    6.250    7.600    7.846
    6.300    7.600    7.820
    6.350    7.600    7.802
    6.400    7.600    7.789
    6.450    7.600    7.760
    6.500    7.600    7.738
    6.550    7.600    7.722
    6.600    7.600    7.712
    6.650    7.600    7.689
    6.700    7.600    7.673
    6.750    7.600    7.655
    6.800    7.600    7.640
    6.850    7.600    7.631
    6.900    7.600    7.623
    6.950    7.600    7.611
    1.050    7.650    7.618
    1.100    7.650    7.621
    1.150    7.650    7.623
    1.200    7.650    7.624
    1.250    7.650    7.625
    1.300    7.650    7.625
    1.350    7.650    7.625
    1.400    7.650    7.625
    1.450    7.650    7.624
    1.500    7.650    7.623
    1.550    7.650    7.613
    1.600    7.650    7.620
    1.650    7.650    7.618
    1.700    7.650    7.616
    1.750    7.650    7.617
    1.800    7.650    7.613
    1.850    7.650    7.612
    1.900    7.650    7.611
    1.950    7.650    7.613
    2.000    7.650    7.613
    2.050    7.650    7.612
    2.100    7.650    7.613
    2.150    7.650    7.615
    2.200    7.650    7.612
    2.250    7.650    7.612
    2.300    7.650    7.611
    2.350    7.650    7.607
    2.400    7.650    7.608
    2.450    7.650    7.606
    2.500    7.650    7.609
    2.550    7.650    7.616
    2.600    7.650    7.618
    2.650    7.650    7.624
    2.700    7.650    7.624
    2.750    7.650    7.635
    2.800    7.650    7.648
    2.850    7.650    7.652
    2.900    7.650    7.668
    2.950    7.650    7.680
    3.000    7.650    7.692
    3.050    7.650    7.697
    3.100    7.650    7.694
    3.150    7.650    7.686
    3.200    7.650    7.676
    3.250    7.650    7.673
    3.300    7.650    7.675
    3.350    7.650    7.668
    3.400    7.650    7.657
    3.450    7.650    7.648
    3.500    7.650    7.645
    3.550    7.650    7.638
    3.600    7.650    7.634
    3.650    7.650    7.630
    3.700    7.650    7.622
    3.750    7.650    7.617
    3.800    7.650    7.614
    3.850    7.650    7.610
    3.900    7.650    7.608
    3.950    7.650    7.606
    4.000    7.650    7.604
    4.050    7.650    7.603
    4.100    7.650    7.605
    4.150    7.650    7.605
    4.200    7.650    7.609
    4.250    7.650    7.610
    4.300    7.650    7.612
    4.350    7.650    7.613
    4.400    7.650    7.614
    4.450    7.650    7.615
    4.500    7.650    7.616
    4.550    7.650    7.618
    4.600    7.650    7.620
    4.650    7.650    7.622
    4.700    7.650    7.624
    4.750    7.650    7.626
    4.800    7.650    7.628
    4.850    7.650    7.629
    4.900    7.650    7.631
    4.950    7.650    7.632
    5.000    7.650    7.633
    5.050    7.650    7.635
    5.100    7.650    7.637
    5.150    7.650    7.640
    5.200    7.650    7.641
    5.250    7.650    7.643
    5.300    7.650    7.649
    5.350    7.650    7.665
    5.400    7.650    7.684
    5.450    7.650    7.702
    5.500    7.650    7.737
    5.550    7.650    7.763
    5.600    7.650    7.791
    5.650    7.650    7.811
    5.700    7.650    7.839
    5.750    7.650    7.853
    5.800    7.650    7.859
    5.850    7.650    7.867
    5.900    7.650    7.869
    5.950    7.650    7.884
    6.000    7.650    7.894
    6.050    7.650    7.894
    6.100    7.650    7.903
    6.150    7.650    7.900
    6.200    7.650    7.893
    6.250    7.650    7.874
    6.300    7.650    7.850
    6.350    7.650    7.832
    6.400    7.650    7.805
    6.450    7.650    7.782
    6.500    7.650    7.763
    6.550    7.650    7.745
    6.600    7.650    7.728
    6.650    7.650    7.710
    6.700    7.650    7.683
    6.750    7.650    7.663
    6.800    7.650    7.647
    6.850    7.650    7.641
    6.900    7.650    7.631
    6.950    7.650    7.622
    1.050    7.700    7.624
    1.100    7.700    7.628
    1.150    7.700    7.632
    1.200    7.700    7.633
    1.250    7.700    7.634
    1.300    7.700    7.635
    1.350    7.700    7.633
    1.400    7.700    7.632
    1.450    7.700    7.629
    1.500    7.700    7.629
    1.550    7.700    7.627
    1.600    7.700    7.628
    1.650    7.700    7.630
    1.700    7.700    7.630
    1.750    7.700    7.626
    1.800    7.700    7.624
    1.850    7.700    7.622
    1.900    7.700    7.624
    1.950    7.700    7.626
    2.000    7.700    7.625
    2.050    7.700    7.625
    2.100    7.700    7.624
    2.150    7.700    7.625
    2.200    7.700    7.625
    2.250    7.700    7.622
    2.300    7.700    7.618
    2.350    7.700    7.616
    2.400    7.700    7.615
    2.450    7.700    7.613
    2.500    7.700    7.618
    2.550    7.700    7.622
    2.600    7.700    7.625
    2.650    7.700    7.635
    2.700    7.700    7.635
    2.750    7.700    7.656
    2.800    7.700    7.663
    2.850    7.700    7.674
    2.900    7.700    7.691
    2.950    7.700    7.718
    3.000    7.700    7.726
    3.050    7.700    7.734
    3.100    7.700    7.730
    3.150    7.700    7.725
    3.200    7.700    7.724
    3.250    7.700    7.723
    3.300    7.700    7.714
    3.350    7.700    7.698
    3.400    7.700    7.683
    3.450    7.700    7.680
    3.500    7.700    7.665
    3.550    7.700    7.663
    3.600    7.700    7.656
    3.650    7.700    7.650
    3.700    7.700    7.645
    3.750    7.700    7.637
    3.800    7.700    7.631
    3.850    7.700    7.629
    3.900    7.700    7.626
    3.950    7.700    7.626
    4.000    7.700    7.624
    4.050    7.700    7.620
    4.100    7.700    7.620
    4.150    7.700    7.622
    4.200    7.700    7.619
    4.250    7.700    7.624
    4.300    7.700    7.625
    4.350    7.700    7.622
    4.400    7.700    7.628
    4.450    7.700    7.630
    4.500    7.700    7.631
    4.550    7.700    7.633
    4.600    7.700    7.634
    4.650    7.700    7.637
    4.700    7.700    7.638
    4.750    7.700    7.640
    4.800    7.700    7.641
    4.850    7.700    7.643
    4.900    7.700    7.644
    4.950    7.700    7.646
    5.000    7.700    7.647
    5.050    7.700    7.649
    5.100    7.700    7.648
    5.150    7.700    7.650
    5.200    7.700    7.659
    5.250    7.700    7.666
    5.300    7.700    7.681
    5.350    7.700    7.696
    5.400    7.700    7.721
    5.450    7.700    7.746
    5.500    7.700    7.775
    5.550    7.700    7.808
    5.600    7.700    7.831
    5.650    7.700    7.851
    5.700    7.700    7.873
    5.750    7.700    7.892
    5.800    7.700    7.898
    5.850    7.700    7.905
    5.900    7.700    7.914
    5.950    7.700    7.916
    6.000    7.700    7.925
    6.050    7.700    7.922
    6.100    7.700    7.925
    6.150    7.700    7.922
    6.200    7.700    7.902
    6.250    7.700    7.889
    6.300    7.700    7.871
    6.350    7.700    7.850
    6.400    7.700    7.820
    6.450    7.700    7.800
    6.500    7.700    7.785
    6.550    7.700    7.763
    6.600    7.700    7.736
    6.650    7.700    7.725
    6.700    7.700    7.699
    6.750    7.700    7.673
    6.800    7.700    7.658
    6.850    7.700    7.647
    6.900    7.700    7.641
    6.950    7.700    7.632
    1.100    7.750    7.635
    1.150    7.750    7.639
    1.200    7.750    7.643
    1.250    7.750    7.642
    1.300    7.750    7.646
    1.350    7.750    7.643
    1.400    7.750    7.639
    1.450    7.750    7.640
    1.500    7.750    7.645
    1.550    7.750    7.638
    1.600    7.750    7.643
    1.650    7.750    7.643
    1.700    7.750    7.640
    1.750    7.750    7.641
    1.800    7.750    7.638
    1.850    7.750    7.638
    1.900    7.750    7.640
    1.950    7.750    7.636
    2.000    7.750    7.637
    2.050    7.750    7.635
    2.100    7.750    7.636
    2.150    7.750    7.639
    2.200    7.750    7.642
    2.250    7.750    7.638
    2.300    7.750    7.635
    2.350    7.750    7.630
    2.400    7.750    7.629
    2.450    7.750    7.634
    2.500    7.750    7.635
    2.550    7.750    7.630
    2.600    7.750    7.639
    2.650    7.750    7.650
    2.700    7.750    7.673
    2.750    7.750    7.690
    2.800    7.750    7.716
    2.850    7.750    7.735
    2.900    7.750    7.754
    2.950    7.750    7.768
    3.000    7.750    7.778
    3.050    7.750    7.785
    3.100    7.750    7.790
    3.150    7.750    7.785
    3.200    7.750    7.778
    3.250    7.750    7.781
    3.300    7.750    7.762
    3.350    7.750    7.736
    3.400    7.750    7.726
    3.450    7.750    7.713
    3.500    7.750    7.703
    3.550    7.750    7.697
    3.600    7.750    7.680
    3.650    7.750    7.676
    3.700    7.750    7.670
    3.750    7.750    7.662
    3.800    7.750    7.658
    3.850    7.750    7.653
    3.900    7.750    7.650
    3.950    7.750    7.649
    4.000    7.750    7.639
    4.050    7.750    7.640
    4.100    7.750    7.641
    4.150    7.750    7.635
    4.200    7.750    7.638
    4.250    7.750    7.639
    4.300    7.750    7.638
    4.350    7.750    7.636
    4.400    7.750    7.643
    4.450    7.750    7.644
    4.500    7.750    7.641
    4.550    7.750    7.649
    4.600    7.750    7.648
    4.650    7.750    7.654
    4.700    7.750    7.653
    4.750    7.750    7.654
    4.800    7.750    7.654
    4.850    7.750    7.656
    4.900    7.750    7.657
    4.950    7.750    7.658
    5.000    7.750    7.660
    5.050    7.750    7.664
    5.100    7.750    7.662
    5.150    7.750    7.665
    5.200    7.750    7.672
    5.250    7.750    7.685
    5.300    7.750    7.707
    5.350    7.750    7.729
    5.400    7.750    7.756
    5.450    7.750    7.782
    5.500    7.750    7.812
    5.550    7.750    7.841
    5.600    7.750    7.863
    5.650    7.750    7.890
    5.700    7.750    7.912
    5.750    7.750    7.919
    5.800    7.750    7.937
    5.850    7.750    7.937
    5.900    7.750    7.941
    5.950    7.750    7.942
    6.000    7.750    7.938
    6.050    7.750    7.936
    6.100    7.750    7.936
    6.150    7.750    7.932
    6.200    7.750    7.921
    6.250    7.750    7.902
    6.300    7.750    7.880
    6.350    7.750    7.866
    6.400    7.750    7.839
    6.450    7.750    7.813
    6.500    7.750    7.793
    6.550    7.750    7.771
    6.600    7.750    7.756
    6.650    7.750    7.729
    6.700    7.750    7.713
    6.750    7.750    7.687
    6.800    7.750    7.668
    6.850    7.750    7.658
    6.900    7.750    7.651
    6.950    7.750    7.642
    1.100    7.800    7.640
    1.150    7.800    7.647
    1.200    7.800    7.653
    1.250    7.800    7.659
    1.300    7.800    7.655
    1.350    7.800    7.658
    1.400    7.800    7.653
    1.450    7.800    7.660
    1.500    7.800    7.658
    1.550    7.800    7.656
    1.600    7.800    7.658
    1.650    7.800    7.659
    1.700    7.800    7.660
    1.750    7.800    7.657
    1.800    7.800    7.664
    1.850    7.800    7.660
    1.900    7.800    7.653
    1.950    7.800    7.652
    2.000    7.800    7.658
    2.050    7.800    7.653
    2.100    7.800    7.661
    2.150    7.800    7.666
    2.200    7.800    7.660
    2.250    7.800    7.661
    2.300    7.800    7.656
    2.350    7.800    7.650
    2.400    7.800    7.656
    2.450    7.800    7.654
    2.500    7.800    7.655
    2.550    7.800    7.665
    2.600    7.800    7.671
    2.650    7.800    7.708
    2.700    7.800    7.722
    2.750    7.800    7.751
    2.800    7.800    7.773
    2.850    7.800    7.784
    2.900    7.800    7.793
    2.950    7.800    7.809
    3.000    7.800    7.820
    3.050    7.800    7.828
    3.100    7.800    7.833
    3.150    7.800    7.835
    3.200    7.800    7.830
    3.250    7.800    7.825
    3.300    7.800    7.817
    3.350    7.800    7.795
    3.400    7.800    7.783
    3.450    7.800    7.769
    3.500    7.800    7.762
    3.550    7.800    7.748
    3.600    7.800    7.727
    3.650    7.800    7.712
    3.700    7.800    7.703
    3.750    7.800    7.699
    3.800    7.800    7.690
    3.850    7.800    7.680
    3.900    7.800    7.675
    3.950    7.800    7.669
    4.000    7.800    7.663
    4.050    7.800    7.660
    4.100    7.800    7.661
    4.150    7.800    7.658
    4.200    7.800    7.658
    4.250    7.800    7.661
    4.300    7.800    7.661
    4.350    7.800    7.656
    4.400    7.800    7.659
    4.450    7.800    7.662
    4.500    7.800    7.661
    4.550    7.800    7.661
    4.600    7.800    7.663
    4.650    7.800    7.666
    4.700    7.800    7.663
    4.750    7.800    7.663
    4.800    7.800    7.667
    4.850    7.800    7.669
    4.900    7.800    7.671
    4.950    7.800    7.669
    5.000    7.800    7.673
    5.050    7.800    7.675
    5.100    7.800    7.676
    5.150    7.800    7.677
    5.200    7.800    7.686
    5.250    7.800    7.712
    5.300    7.800    7.737
    5.350    7.800    7.765
    5.400    7.800    7.796
    5.450    7.800    7.825
    5.500    7.800    7.848
    5.550    7.800    7.876
    5.600    7.800    7.899
    5.650    7.800    7.926
    5.700    7.800    7.937
    5.750    7.800    7.956
    5.800    7.800    7.960
    5.850    7.800    7.964
    5.900    7.800    7.958
    5.950    7.800    7.956
    6.000    7.800    7.953
    6.050    7.800    7.951
    6.100    7.800    7.945
    6.150    7.800    7.938
    6.200    7.800    7.929
    6.250    7.800    7.910
    6.300    7.800    7.894
    6.350    7.800    7.877
    6.400    7.800    7.857
    6.450    7.800    7.826
    6.500    7.800    7.805
    6.550    7.800    7.784
    6.600    7.800    7.759
    6.650    7.800    7.742
    6.700    7.800    7.722
    6.750    7.800    7.695
    6.800    7.800    7.680
    6.850    7.800    7.671
    6.900    7.800    7.661
    6.950    7.800    7.651
    1.150    7.850    7.658
    1.200    7.850    7.667
    1.250    7.850    7.674
    1.300    7.850    7.678
    1.350    7.850    7.673
    1.400    7.850    7.675
    1.450    7.850    7.678
    1.500    7.850    7.676
    1.550    7.850    7.682
    1.600    7.850    7.685
    1.650    7.850    7.689
    1.700    7.850    7.687
    1.750    7.850    7.688
    1.800    7.850    7.691
    1.850    7.850    7.693
    1.900    7.850    7.684
    1.950    7.850    7.691
    2.000    7.850    7.689
    2.050    7.850    7.693
    2.100    7.850    7.688
    2.150    7.850    7.693
    2.200    7.850    7.690
    2.250    7.850    7.697
    2.300    7.850    7.697
    2.350    7.850    7.700
    2.400    7.850    7.698
    2.450    7.850    7.697
    2.500    7.850    7.697
    2.550    7.850    7.702
    2.600    7.850    7.739
    2.650    7.850    7.765
    2.700    7.850    7.787
    2.750    7.850    7.812
    2.800    7.850    7.834
    2.850    7.850    7.841
    2.900    7.850    7.848
    2.950    7.850    7.863
    3.000    7.850    7.868
    3.050    7.850    7.864
    3.100    7.850    7.873
    3.150    7.850    7.876
    3.200    7.850    7.870
    3.250    7.850    7.869
    3.300    7.850    7.862
    3.350    7.850    7.847
    3.400    7.850    7.830
    3.450    7.850    7.818
    3.500    7.850    7.810
    3.550    7.850    7.794
    3.600    7.850    7.774
    3.650    7.850    7.769
    3.700    7.850    7.755
    3.750    7.850    7.747
    3.800    7.850    7.732
    3.850    7.850    7.720
    3.900    7.850    7.712
    3.950    7.850    7.707
    4.000    7.850    7.710
    4.050    7.850    7.694
    4.100    7.850    7.698
    4.150    7.850    7.694
    4.200    7.850    7.691
    4.250    7.850    7.692
    4.300    7.850    7.686
    4.350    7.850    7.686
    4.400    7.850    7.686
    4.450    7.850    7.679
    4.500    7.850    7.681
    4.550    7.850    7.680
    4.600    7.850    7.686
    4.650    7.850    7.684
    4.700    7.850    7.679
    4.750    7.850    7.681
    4.800    7.850    7.682
    4.850    7.850    7.680
    4.900    7.850    7.683
    4.950    7.850    7.682
    5.000    7.850    7.685
    5.050    7.850    7.686
    5.100    7.850    7.689
    5.150    7.850    7.694
    5.200    7.850    7.722
    5.250    7.850    7.754
    5.300    7.850    7.779
    5.350    7.850    7.814
    5.400    7.850    7.832
    5.450    7.850    7.858
    5.500    7.850    7.895
    5.550    7.850    7.915
    5.600    7.850    7.937
    5.650    7.850    7.957
    5.700    7.850    7.970
    5.750    7.850    7.978
    5.800    7.850    7.982
    5.850    7.850    7.984
    5.900    7.850    7.980
    5.950    7.850    7.976
    6.000    7.850    7.968
    6.050    7.850    7.963
    6.100    7.850    7.954
    6.150    7.850    7.943
    6.200    7.850    7.933
    6.250    7.850    7.919
    6.300    7.850    7.905
    6.350    7.850    7.887
    6.400    7.850    7.867
    6.450    7.850    7.840
    6.500    7.850    7.813
    6.550    7.850    7.798
    6.600    7.850    7.773
    6.650    7.850    7.754
    6.700    7.850    7.735
    6.750    7.850    7.704
    6.800    7.850    7.689
    6.850    7.850    7.681
    6.900    7.850    7.671
    6.950    7.850    7.662
    1.150    7.900    7.673
    1.200    7.900    7.686
    1.250    7.900    7.700
    1.300    7.900    7.712
    1.350    7.900    7.707
    1.400    7.900    7.700
    1.450    7.900    7.714
    1.500    7.900    7.723
    1.550    7.900    7.717
    1.600    7.900    7.724
    1.650    7.900    7.742
    1.700    7.900    7.740
    1.750    7.900    7.751
    1.800    7.900    7.758
    1.850    7.900    7.759
    1.900    7.900    7.758
    1.950    7.900    7.759
    2.000    7.900    7.763
    2.050    7.900    7.763
    2.100    7.900    7.763
    2.150    7.900    7.743
    2.200    7.900    7.748
    2.250    7.900    7.760
    2.300    7.900    7.762
    2.350    7.900    7.762
    2.400    7.900    7.798
    2.450    7.900    7.802
    2.500    7.900    7.819
    2.550    7.900    7.832
    2.600    7.900    7.841
    2.650    7.900    7.864
    2.700    7.900    7.878
    2.750    7.900    7.900
    2.800    7.900    7.893
    2.850    7.900    7.899
    2.900    7.900    7.906
    2.950    7.900    7.906
    3.000    7.900    7.908
    3.050    7.900    7.912
    3.100    7.900    7.917
    3.150    7.900    7.917
    3.200    7.900    7.909
    3.250    7.900    7.907
    3.300    7.900    7.896
    3.350    7.900    7.888
    3.400    7.900    7.873
    3.450    7.900    7.868
    3.500    7.900    7.850
    3.550    7.900    7.836
    3.600    7.900    7.828
    3.650    7.900    7.811
    3.700    7.900    7.798
    3.750    7.900    7.793
    3.800    7.900    7.777
    3.850    7.900    7.776
    3.900    7.900    7.764
    3.950    7.900    7.758
    4.000    7.900    7.757
    4.050    7.900    7.752
    4.100    7.900    7.744
    4.150    7.900    7.751
    4.200    7.900    7.747
    4.250    7.900    7.741
    4.300    7.900    7.734
    4.350    7.900    7.734
    4.400    7.900    7.731
    4.450    7.900    7.723
    4.500    7.900    7.715
    4.550    7.900    7.724
    4.600    7.900    7.719
    4.650    7.900    7.715
    4.700    7.900    7.719
    4.750    7.900    7.717
    4.800    7.900    7.707
    4.850    7.900    7.707
    4.900    7.900    7.699
    4.950    7.900    7.697
    5.000    7.900    7.699
    5.050    7.900    7.698
    5.100    7.900    7.701
    5.150    7.900    7.714
    5.200    7.900    7.752
    5.250    7.900    7.784
    5.300    7.900    7.826
    5.350    7.900    7.852
    5.400    7.900    7.867
    5.450    7.900    7.901
    5.500    7.900    7.930
    5.550    7.900    7.950
    5.600    7.900    7.973
    5.650    7.900    7.984
    5.700    7.900    7.998
    5.750    7.900    8.000
    5.800    7.900    8.000
    5.850    7.900    8.003
    5.900    7.900    8.001
    5.950    7.900    7.988
    6.000    7.900    7.980
    6.050    7.900    7.972
    6.100    7.900    7.962
    6.150    7.900    7.949
    6.200    7.900    7.939
    6.250    7.900    7.927
    6.300    7.900    7.912
    6.350    7.900    7.898
    6.400    7.900    7.880
    6.450    7.900    7.851
    6.500    7.900    7.823
    6.550    7.900    7.801
    6.600    7.900    7.786
    6.650    7.900    7.764
    6.700    7.900    7.743
    6.750    7.900    7.711
    6.800    7.900    7.701
    6.850    7.900    7.691
    6.900    7.900    7.681
    6.950    7.900    7.672
    1.200    7.950    7.703
    1.250    7.950    7.748
    1.300    7.950    7.761
    1.350    7.950    7.761
    1.400    7.950    7.769
    1.450    7.950    7.783
    1.500    7.950    7.791
    1.550    7.950    7.795
    1.600    7.950    7.804
    1.650    7.950    7.812
    1.700    7.950    7.819
    1.750    7.950    7.829
    1.800    7.950    7.835
    1.850    7.950    7.836
    1.900    7.950    7.835
    1.950    7.950    7.835
    2.000    7.950    7.836
    2.050    7.950    7.840
    2.100    7.950    7.843
    2.150    7.950    7.853
    2.200    7.950    7.867
    2.250    7.950    7.887
    2.300    7.950    7.903
    2.350    7.950    7.921
    2.400    7.950    7.926
    2.450    7.950    7.944
    2.500    7.950    7.945
    2.550    7.950    7.951
    2.600    7.950    7.961
    2.650    7.950    7.970
    2.700    7.950    7.952
    2.750    7.950    7.952
    2.800    7.950    7.952
    2.850    7.950    7.949
    2.900    7.950    7.949
    2.950    7.950    7.946
    3.000    7.950    7.948
    3.050    7.950    7.955
    3.100    7.950    7.952
    3.150    7.950    7.947
    3.200    7.950    7.945
    3.250    7.950    7.939
    3.300    7.950    7.932
    3.350    7.950    7.921
    3.400    7.950    7.913
    3.450    7.950    7.903
    3.500    7.950    7.892
    3.550    7.950    7.882
    3.600    7.950    7.866
    3.650    7.950    7.853
    3.700    7.950    7.842
    3.750    7.950    7.831
    3.800    7.950    7.828
    3.850    7.950    7.818
    3.900    7.950    7.811
    3.950    7.950    7.809
    4.000    7.950    7.810
    4.050    7.950    7.802
    4.100    7.950    7.797
    4.150    7.950    7.802
    4.200    7.950    7.799
    4.250    7.950    7.796
    4.300    7.950    7.792
    4.350    7.950    7.788
    4.400    7.950    7.783
    4.450    7.950    7.773
    4.500    7.950    7.766
    4.550    7.950    7.770
    4.600    7.950    7.766
    4.650    7.950    7.766
    4.700    7.950    7.768
    4.750    7.950    7.767
    4.800    7.950    7.761
    4.850    7.950    7.750
    4.900    7.950    7.738
    4.950    7.950    7.730
    5.000    7.950    7.732
    5.050    7.950    7.726
    5.100    7.950    7.731
    5.150    7.950    7.757
    5.200    7.950    7.789
    5.250    7.950    7.831
    5.300    7.950    7.866
    5.350    7.950    7.898
    5.400    7.950    7.924
    5.450    7.950    7.941
    5.500    7.950    7.965
    5.550    7.950    7.985
    5.600    7.950    7.997
    5.650    7.950    8.004
    5.700    7.950    8.017
    5.750    7.950    8.022
    5.800    7.950    8.021
    5.850    7.950    8.019
    5.900    7.950    8.013
    5.950    7.950    8.001
    6.000    7.950    7.990
    6.050    7.950    7.981
    6.100    7.950    7.970
    6.150    7.950    7.959
    6.200    7.950    7.948
    6.250    7.950    7.935
    6.300    7.950    7.923
    6.350    7.950    7.910
    6.400    7.950    7.890
    6.450    7.950    7.867
    6.500    7.950    7.834
    6.550    7.950    7.808
    6.600    7.950    7.790
    6.650    7.950    7.776
    6.700    7.950    7.751
    6.750    7.950    7.720
    6.800    7.950    7.707
    6.850    7.950    7.700
    6.900    7.950    7.691
    6.950    7.950    7.682
    1.200    8.000    7.742
    1.250    8.000    7.811
    1.300    8.000    7.823
    1.350    8.000    7.836
    1.400    8.000    7.848
    1.450    8.000    7.858
    1.500    8.000    7.868
    1.550    8.000    7.874
    1.600    8.000    7.880
    1.650    8.000    7.888
    1.700    8.000    7.897
    1.750    8.000    7.910
    1.800    8.000    7.916
    1.850    8.000    7.915
    1.900    8.000    7.917
    1.950    8.000    7.932
    2.000    8.000    7.959
    2.050    8.000    7.947
    2.100    8.000    7.949
    2.150    8.000    7.955
    2.200    8.000    7.972
    2.250    8.000    7.984
    2.300    8.000    8.026
    2.350    8.000    8.035
    2.400    8.000    8.063
    2.450    8.000    8.058
    2.500    8.000    8.057
    2.550    8.000    8.050
    2.600    8.000    8.049
    2.650    8.000    8.035
    2.700    8.000    8.020
    2.750    8.000    8.005
    2.800    8.000    8.004
    2.850    8.000    7.993
    2.900    8.000    7.995
    2.950    8.000    7.979
    3.000    8.000    7.982
    3.050    8.000    7.982
    3.100    8.000    7.988
    3.150    8.000    7.979
    3.200    8.000    7.970
    3.250    8.000    7.966
    3.300    8.000    7.962
    3.350    8.000    7.953
    3.400    8.000    7.944
    3.450    8.000    7.935
    3.500    8.000    7.927
    3.550    8.000    7.913
    3.600    8.000    7.903
    3.650    8.000    7.893
    3.700    8.000    7.882
    3.750    8.000    7.873
    3.800    8.000    7.869
    3.850    8.000    7.865
    3.900    8.000    7.859
    3.950    8.000    7.861
    4.000    8.000    7.858
    4.050    8.000    7.857
    4.100    8.000    7.858
    4.150    8.000    7.858
    4.200    8.000    7.858
    4.250    8.000    7.850
    4.300    8.000    7.845
    4.350    8.000    7.842
    4.400    8.000    7.834
    4.450    8.000    7.826
    4.500    8.000    7.824
    4.550    8.000    7.822
    4.600    8.000    7.821
    4.650    8.000    7.820
    4.700    8.000    7.824
    4.750    8.000    7.823
    4.800    8.000    7.820
    4.850    8.000    7.809
    4.900    8.000    7.798
    4.950    8.000    7.797
    5.000    8.000    7.802
    5.050    8.000    7.801
    5.100    8.000    7.791
    5.150    8.000    7.799
    5.200    8.000    7.842
    5.250    8.000    7.884
    5.300    8.000    7.918
    5.350    8.000    7.947
    5.400    8.000    7.976
    5.450    8.000    7.987
    5.500    8.000    7.995
    5.550    8.000    8.006
    5.600    8.000    8.016
    5.650    8.000    8.024
    5.700    8.000    8.029
    5.750    8.000    8.029
    5.800    8.000    8.030
    5.850    8.000    8.031
    5.900    8.000    8.022
    5.950    8.000    8.011
    6.000    8.000    8.000
    6.050    8.000    7.991
    6.100    8.000    7.983
    6.150    8.000    7.971
    6.200    8.000    7.963
    6.250    8.000    7.950
    6.300    8.000    7.939
    6.350    8.000    7.920
    6.400    8.000    7.906
    6.450    8.000    7.886
    6.500    8.000    7.858
    6.550    8.000    7.828
    6.600    8.000    7.803
    6.650    8.000    7.788
    6.700    8.000    7.762
    6.750    8.000    7.733
    6.800    8.000    7.719
    6.850    8.000    7.713
    6.900    8.000    7.700
    6.950    8.000    7.693
    1.250    8.050    7.845
    1.300    8.050    7.876
    1.350    8.050    7.910
    1.400    8.050    7.925
    1.450    8.050    7.933
    1.500    8.050    7.945
    1.550    8.050    7.949
    1.600    8.050    7.954
    1.650    8.050    7.961
    1.700    8.050    7.967
    1.750    8.050    7.976
    1.800    8.050    7.998
    1.850    8.050    7.993
    1.900    8.050    7.990
    1.950    8.050    8.004
    2.000    8.050    8.034
    2.050    8.050    8.035
    2.100    8.050    8.053
    2.150    8.050    8.049
    2.200    8.050    8.068
    2.250    8.050    8.077
    2.300    8.050    8.084
    2.350    8.050    8.089
    2.400    8.050    8.093
    2.450    8.050    8.091
    2.500    8.050    8.091
    2.550    8.050    8.090
    2.600    8.050    8.084
    2.650    8.050    8.074
    2.700    8.050    8.057
    2.750    8.050    8.047
    2.800    8.050    8.041
    2.850    8.050    8.035
    2.900    8.050    8.030
    2.950    8.050    8.025
    3.000    8.050    8.020
    3.050    8.050    8.014
    3.100    8.050    8.010
    3.150    8.050    8.002
    3.200    8.050    8.001
    3.250    8.050    7.999
    3.300    8.050    7.986
    3.350    8.050    7.986
    3.400    8.050    7.976
    3.450    8.050    7.972
    3.500    8.050    7.958
    3.550    8.050    7.948
    3.600    8.050    7.938
    3.650    8.050    7.928
    3.700    8.050    7.917
    3.750    8.050    7.914
    3.800    8.050    7.908
    3.850    8.050    7.906
    3.900    8.050    7.901
    3.950    8.050    7.902
    4.000    8.050    7.897
    4.050    8.050    7.912
    4.100    8.050    7.914
    4.150    8.050    7.905
    4.200    8.050    7.904
    4.250    8.050    7.902
    4.300    8.050    7.901
    4.350    8.050    7.892
    4.400    8.050    7.886
    4.450    8.050    7.882
    4.500    8.050    7.883
    4.550    8.050    7.883
    4.600    8.050    7.880
    4.650    8.050    7.879
    4.700    8.050    7.884
    4.750    8.050    7.881
    4.800    8.050    7.880
    4.850    8.050    7.873
    4.900    8.050    7.868
    4.950    8.050    7.870
    5.000    8.050    7.877
    5.050    8.050    7.886
    5.100    8.050    7.895
    5.150    8.050    7.899
    5.200    8.050    7.919
    5.250    8.050    7.947
    5.300    8.050    7.972
    5.350    8.050    7.994
    5.400    8.050    8.009
    5.450    8.050    8.014
    5.500    8.050    8.023
    5.550    8.050    8.026
    5.600    8.050    8.037
    5.650    8.050    8.035
    5.700    8.050    8.035
    5.750    8.050    8.037
    5.800    8.050    8.037
    5.850    8.050    8.036
    5.900    8.050    8.031
    5.950    8.050    8.020
    6.000    8.050    8.008
    6.050    8.050    8.004
    6.100    8.050    7.999
    6.150    8.050    7.990
    6.200    8.050    7.980
    6.250    8.050    7.969
    6.300    8.050    7.952
    6.350    8.050    7.937
    6.400    8.050    7.922
    6.450    8.050    7.906
    6.500    8.050    7.885
    6.550    8.050    7.855
    6.600    8.050    7.826
    6.650    8.050    7.798
    6.700    8.050    7.780
    6.750    8.050    7.753
    6.800    8.050    7.736
    6.850    8.050    7.728
    6.900    8.050    7.716
    6.950    8.050    7.711
    1.250    8.100    7.874
    1.300    8.100    7.932
    1.350    8.100    7.966
    1.400    8.100    7.980
    1.450    8.100    7.987
    1.500    8.100    8.002
    1.550    8.100    8.022
    1.600    8.100    8.022
    1.650    8.100    8.029
    1.700    8.100    8.026
    1.750    8.100    8.041
    1.800    8.100    8.059
    1.850    8.100    8.058
    1.900    8.100    8.074
    1.950    8.100    8.069
    2.000    8.100    8.080
    2.050    8.100    8.094
    2.100    8.100    8.101
    2.150    8.100    8.097
    2.200    8.100    8.103
    2.250    8.100    8.109
    2.300    8.100    8.113
    2.350    8.100    8.112
    2.400    8.100    8.112
    2.450    8.100    8.115
    2.500    8.100    8.109
    2.550    8.100    8.105
    2.600    8.100    8.108
    2.650    8.100    8.089
    2.700    8.100    8.082
    2.750    8.100    8.074
    2.800    8.100    8.062
    2.850    8.100    8.057
    2.900    8.100    8.056
    2.950    8.100    8.051
    3.000    8.100    8.047
    3.050    8.100    8.045
    3.100    8.100    8.039
    3.150    8.100    8.032
    3.200    8.100    8.033
    3.250    8.100    8.028
    3.300    8.100    8.018
    3.350    8.100    8.007
    3.400    8.100    8.008
    3.450    8.100    8.003
    3.500    8.100    7.993
    3.550    8.100    7.980
    3.600    8.100    7.971
    3.650    8.100    7.960
    3.700    8.100    7.953
    3.750    8.100    7.947
    3.800    8.100    7.944
    3.850    8.100    7.943
    3.900    8.100    7.942
    3.950    8.100    7.935
    4.000    8.100    7.941
    4.050    8.100    7.939
    4.100    8.100    7.945
    4.150    8.100    7.943
    4.200    8.100    7.945
    4.250    8.100    7.947
    4.300    8.100    7.945
    4.350    8.100    7.939
    4.400    8.100    7.936
    4.450    8.100    7.933
    4.500    8.100    7.932
    4.550    8.100    7.933
    4.600    8.100    7.936
    4.650    8.100    7.943
    4.700    8.100    7.943
    4.750    8.100    7.939
    4.800    8.100    7.934
    4.850    8.100    7.934
    4.900    8.100    7.931
    4.950    8.100    7.945
    5.000    8.100    7.968
    5.050    8.100    7.979
    5.100    8.100    7.993
    5.150    8.100    7.983
    5.200    8.100    7.988
    5.250    8.100    8.004
    5.300    8.100    8.021
    5.350    8.100    8.026
    5.400    8.100    8.029
    5.450    8.100    8.033
    5.500    8.100    8.035
    5.550    8.100    8.039
    5.600    8.100    8.040
    5.650    8.100    8.040
    5.700    8.100    8.039
    5.750    8.100    8.038
    5.800    8.100    8.038
    5.850    8.100    8.038
    5.900    8.100    8.035
    5.950    8.100    8.027
    6.000    8.100    8.020
    6.050    8.100    8.018
    6.100    8.100    8.013
    6.150    8.100    8.007
    6.200    8.100    8.000
    6.250    8.100    7.981
    6.300    8.100    7.970
    6.350    8.100    7.953
    6.400    8.100    7.938
    6.450    8.100    7.927
    6.500    8.100    7.896
    6.550    8.100    7.877
    6.600    8.100    7.853
    6.650    8.100    7.826
    6.700    8.100    7.797
    6.750    8.100    7.773
    6.800    8.100    7.758
    6.850    8.100    7.750
    6.900    8.100    7.739
    6.950    8.100    7.728
    1.300    8.150    7.963
    1.350    8.150    8.016
    1.400    8.150    8.040
    1.450    8.150    8.053
    1.500    8.150    8.065
    1.550    8.150    8.076
    1.600    8.150    8.077
    1.650    8.150    8.086
    1.700    8.150    8.091
    1.750    8.150    8.093
    1.800    8.150    8.098
    1.850    8.150    8.096
    1.900    8.150    8.106
    1.950    8.150    8.105
    2.000    8.150    8.119
    2.050    8.150    8.122
    2.100    8.150    8.125
    2.150    8.150    8.126
    2.200    8.150    8.126
    2.250    8.150    8.125
    2.300    8.150    8.125
    2.350    8.150    8.126
    2.400    8.150    8.122
    2.450    8.150    8.122
    2.500    8.150    8.123
    2.550    8.150    8.114
    2.600    8.150    8.116
    2.650    8.150    8.105
    2.700    8.150    8.099
    2.750    8.150    8.090
    2.800    8.150    8.086
    2.850    8.150    8.078
    2.900    8.150    8.075
    2.950    8.150    8.073
    3.000    8.150    8.070
    3.050    8.150    8.067
    3.100    8.150    8.060
    3.150    8.150    8.054
    3.200    8.150    8.058
    3.250    8.150    8.052
    3.300    8.150    8.046
    3.350    8.150    8.045
    3.400    8.150    8.041
    3.450    8.150    8.036
    3.500    8.150    8.024
    3.550    8.150    8.011
    3.600    8.150    7.998
    3.650    8.150    7.993
    3.700    8.150    7.990
    3.750    8.150    7.980
    3.800    8.150    7.973
    3.850    8.150    7.971
    3.900    8.150    7.971
    3.950    8.150    7.966
    4.000    8.150    7.966
    4.050    8.150    7.973
    4.100    8.150    7.971
    4.150    8.150    7.970
    4.200    8.150    7.977
    4.250    8.150    7.977
    4.300    8.150    7.980
    4.350    8.150    7.982
    4.400    8.150    7.978
    4.450    8.150    7.978
    4.500    8.150    7.982
    4.550    8.150    7.978
    4.600    8.150    7.979
    4.650    8.150    7.980
    4.700    8.150    7.984
    4.750    8.150    7.985
    4.800    8.150    7.978
    4.850    8.150    7.987
    4.900    8.150    7.986
    4.950    8.150    7.985
    5.000    8.150    8.000
    5.050    8.150    8.015
    5.100    8.150    8.020
    5.150    8.150    8.027
    5.200    8.150    8.029
    5.250    8.150    8.037
    5.300    8.150    8.039
    5.350    8.150    8.045
    5.400    8.150    8.042
    5.450    8.150    8.043
    5.500    8.150    8.041
    5.550    8.150    8.040
    5.600    8.150    8.041
    5.650    8.150    8.041
    5.700    8.150    8.038
    5.750    8.150    8.037
    5.800    8.150    8.035
    5.850    8.150    8.035
    5.900    8.150    8.033
    5.950    8.150    8.032
    6.000    8.150    8.032
    6.050    8.150    8.024
    6.100    8.150    8.022
    6.150    8.150    8.018
    6.200    8.150    8.013
    6.250    8.150    8.001
    6.300    8.150    7.984
    6.350    8.150    7.967
    6.400    8.150    7.957
    6.450    8.150    7.943
    6.500    8.150    7.915
    6.550    8.150    7.901
    6.600    8.150    7.888
    6.650    8.150    7.856
    6.700    8.150    7.829
    6.750    8.150    7.807
    6.800    8.150    7.790
    6.850    8.150    7.780
    6.900    8.150    7.768
    6.950    8.150    7.753
    1.350    8.200    8.059
    1.400    8.200    8.075
    1.450    8.200    8.086
    1.500    8.200    8.102
    1.550    8.200    8.098
    1.600    8.200    8.105
    1.650    8.200    8.107
    1.700    8.200    8.111
    1.750    8.200    8.112
    1.800    8.200    8.116
    1.850    8.200    8.116
    1.900    8.200    8.124
    1.950    8.200    8.125
    2.000    8.200    8.127
    2.050    8.200    8.137
    2.100    8.200    8.130
    2.150    8.200    8.137
    2.200    8.200    8.135
    2.250    8.200    8.133
    2.300    8.200    8.134
    2.350    8.200    8.132
    2.400    8.200    8.131
    2.450    8.200    8.129
    2.500    8.200    8.130
    2.550    8.200    8.127
    2.600    8.200    8.122
    2.650    8.200    8.114
    2.700    8.200    8.111
    2.750    8.200    8.107
    2.800    8.200    8.104
    2.850    8.200    8.097
    2.900    8.200    8.092
    2.950    8.200    8.088
    3.000    8.200    8.086
    3.050    8.200    8.081
    3.100    8.200    8.071
    3.150    8.200    8.075
    3.200    8.200    8.072
    3.250    8.200    8.072
    3.300    8.200    8.069
    3.350    8.200    8.065
    3.400    8.200    8.062
    3.450    8.200    8.058
    3.500    8.200    8.051
    3.550    8.200    8.036
    3.600    8.200    8.027
    3.650    8.200    8.023
    3.700    8.200    8.016
    3.750    8.200    8.012
    3.800    8.200    8.004
    3.850    8.200    7.999
    3.900    8.200    7.997
    3.950    8.200    7.998
    4.000    8.200    8.002
    4.050    8.200    8.004
    4.100    8.200    8.008
    4.150    8.200    8.009
    4.200    8.200    8.009
    4.250    8.200    8.008
    4.300    8.200    8.009
    4.350    8.200    8.006
    4.400    8.200    8.008
    4.450    8.200    8.011
    4.500    8.200    8.010
    4.550    8.200    8.007
    4.600    8.200    8.005
    4.650    8.200    8.006
    4.700    8.200    8.009
    4.750    8.200    8.008
    4.800    8.200    8.012
    4.850    8.200    8.013
    4.900    8.200    8.015
    4.950    8.200    8.011
    5.000    8.200    8.016
    5.050    8.200    8.026
    5.100    8.200    8.032
    5.150    8.200    8.038
    5.200    8.200    8.042
    5.250    8.200    8.043
    5.300    8.200    8.046
    5.350    8.200    8.050
    5.400    8.200    8.046
    5.450    8.200    8.044
    5.500    8.200    8.041
    5.550    8.200    8.040
    5.600    8.200    8.039
    5.650    8.200    8.038
    5.700    8.200    8.037
    5.750    8.200    8.036
    5.800    8.200    8.034
    5.850    8.200    8.033
    5.900    8.200    8.032
    5.950    8.200    8.031
    6.000    8.200    8.033
    6.050    8.200    8.029
    6.100    8.200    8.023
    6.150    8.200    8.022
    6.200    8.200    8.017
    6.250    8.200    8.011
    6.300    8.200    7.996
    6.350    8.200    7.984
    6.400    8.200    7.969
    6.450    8.200    7.959
    6.500    8.200    7.950
    6.550    8.200    7.927
    6.600    8.200    7.913
    6.650    8.200    7.889
    6.700    8.200    7.858
    6.750    8.200    7.837
    6.800    8.200    7.822
    6.850    8.200    7.813
    6.900    8.200    7.803
    6.950    8.200    7.791
    1.350    8.250    8.073
    1.400    8.250    8.097
    1.450    8.250    8.104
    1.500    8.250    8.114
    1.550    8.250    8.114
    1.600    8.250    8.118
    1.650    8.250    8.129
    1.700    8.250    8.117
    1.750    8.250    8.124
    1.800    8.250    8.126
    1.850    8.250    8.129
    1.900    8.250    8.133
    1.950    8.250    8.134
    2.000    8.250    8.139
    2.050    8.250    8.141
    2.100    8.250    8.137
    2.150    8.250    8.139
    2.200    8.250    8.140
    2.250    8.250    8.145
    2.300    8.250    8.140
    2.350    8.250    8.139
    2.400    8.250    8.138
    2.450    8.250    8.137
    2.500    8.250    8.135
    2.550    8.250    8.130
    2.600    8.250    8.128
    2.650    8.250    8.122
    2.700    8.250    8.122
    2.750    8.250    8.117
    2.800    8.250    8.113
    2.850    8.250    8.108
    2.900    8.250    8.100
    2.950    8.250    8.101
    3.000    8.250    8.095
    3.050    8.250    8.094
    3.100    8.250    8.091
    3.150    8.250    8.088
    3.200    8.250    8.090
    3.250    8.250    8.088
    3.300    8.250    8.085
    3.350    8.250    8.079
    3.400    8.250    8.073
    3.450    8.250    8.075
    3.500    8.250    8.070
    3.550    8.250    8.055
    3.600    8.250    8.053
    3.650    8.250    8.041
    3.700    8.250    8.034
    3.750    8.250    8.030
    3.800    8.250    8.026
    3.850    8.250    8.022
    3.900    8.250    8.020
    3.950    8.250    8.021
    4.000    8.250    8.021
    4.050    8.250    8.022
    4.100    8.250    8.028
    4.150    8.250    8.031
    4.200    8.250    8.029
    4.250    8.250    8.032
    4.300    8.250    8.031
    4.350    8.250    8.030
    4.400    8.250    8.026
    4.450    8.250    8.029
    4.500    8.250    8.027
    4.550    8.250    8.028
    4.600    8.250    8.023
    4.650    8.250    8.026
    4.700    8.250    8.026
    4.750    8.250    8.026
    4.800    8.250    8.030
    4.850    8.250    8.031
    4.900    8.250    8.029
    4.950    8.250    8.031
    5.000    8.250    8.028
    5.050    8.250    8.035
    5.100    8.250    8.038
    5.150    8.250    8.042
    5.200    8.250    8.044
    5.250    8.250    8.047
    5.300    8.250    8.048
    5.350    8.250    8.048
    5.400    8.250    8.044
    5.450    8.250    8.043
    5.500    8.250    8.041
    5.550    8.250    8.040
    5.600    8.250    8.038
    5.650    8.250    8.037
    5.700    8.250    8.036
    5.750    8.250    8.034
    5.800    8.250    8.033
    5.850    8.250    8.032
    5.900    8.250    8.031
    5.950    8.250    8.030
    6.000    8.250    8.030
    6.050    8.250    8.029
    6.100    8.250    8.025
    6.150    8.250    8.024
    6.200    8.250    8.021
    6.250    8.250    8.012
    6.300    8.250    8.006
    6.350    8.250    7.994
    6.400    8.250    7.986
    6.450    8.250    7.975
    6.500    8.250    7.962
    6.550    8.250    7.952
    6.600    8.250    7.935
    6.650    8.250    7.918
    6.700    8.250    7.894
    6.750    8.250    7.874
    6.800    8.250    7.858
    6.850    8.250    7.850
    6.900    8.250    7.840
    6.950    8.250    7.827
    1.400    8.300    8.095
    1.450    8.300    8.104
    1.500    8.300    8.115
    1.550    8.300    8.122
    1.600    8.300    8.124
    1.650    8.300    8.129
    1.700    8.300    8.129
    1.750    8.300    8.130
    1.800    8.300    8.136
    1.850    8.300    8.139
    1.900    8.300    8.136
    1.950    8.300    8.143
    2.000    8.300    8.148
    2.050    8.300    8.149
    2.100    8.300    8.146
    2.150    8.300    8.143
    2.200    8.300    8.152
    2.250    8.300    8.151
    2.300    8.300    8.149
    2.350    8.300    8.146
    2.400    8.300    8.148
    2.450    8.300    8.145
    2.500    8.300    8.140
    2.550    8.300    8.137
    2.600    8.300    8.136
    2.650    8.300    8.130
    2.700    8.300    8.126
    2.750    8.300    8.122
    2.800    8.300    8.118
    2.850    8.300    8.114
    2.900    8.300    8.111
    2.950    8.300    8.107
    3.000    8.300    8.104
    3.050    8.300    8.105
    3.100    8.300    8.102
    3.150    8.300    8.099
    3.200    8.300    8.100
    3.250    8.300    8.099
    3.300    8.300    8.093
    3.350    8.300    8.092
    3.400    8.300    8.089
    3.450    8.300    8.087
    3.500    8.300    8.079
    3.550    8.300    8.077
    3.600    8.300    8.068
    3.650    8.300    8.057
    3.700    8.300    8.050
    3.750    8.300    8.049
    3.800    8.300    8.044
    3.850    8.300    8.037
    3.900    8.300    8.042
    3.950    8.300    8.039
    4.000    8.300    8.038
    4.050    8.300    8.043
    4.100    8.300    8.045
    4.150    8.300    8.042
    4.200    8.300    8.045
    4.250    8.300    8.047
    4.300    8.300    8.048
    4.350    8.300    8.047
    4.400    8.300    8.042
    4.450    8.300    8.042
    4.500    8.300    8.042
    4.550    8.300    8.039
    4.600    8.300    8.042
    4.650    8.300    8.039
    4.700    8.300    8.039
    4.750    8.300    8.041
    4.800    8.300    8.040
    4.850    8.300    8.043
    4.900    8.300    8.042
    4.950    8.300    8.040
    5.000    8.300    8.041
    5.050    8.300    8.040
    5.100    8.300    8.042
    5.150    8.300    8.044
    5.200    8.300    8.044
    5.250    8.300    8.045
    5.300    8.300    8.045
    5.350    8.300    8.045
    5.400    8.300    8.044
    5.450    8.300    8.043
    5.500    8.300    8.041
    5.550    8.300    8.039
    5.600    8.300    8.037
    5.650    8.300    8.036
    5.700    8.300    8.034
    5.750    8.300    8.033
    5.800    8.300    8.031
    5.850    8.300    8.030
    5.900    8.300    8.029
    5.950    8.300    8.028
    6.000    8.300    8.028
    6.050    8.300    8.027
    6.100    8.300    8.026
    6.150    8.300    8.023
    6.200    8.300    8.022
    6.250    8.300    8.018
    6.300    8.300    8.010
    6.350    8.300    8.004
    6.400    8.300    7.998
    6.450    8.300    7.986
    6.500    8.300    7.979
    6.550    8.300    7.972
    6.600    8.300    7.963
    6.650    8.300    7.936
    6.700    8.300    7.919
    6.750    8.300    7.911
    6.800    8.300    7.900
    6.850    8.300    7.890
    6.900    8.300    7.880
    6.950    8.300    7.870
    1.400    8.350    8.089
    1.450    8.350    8.105
    1.500    8.350    8.116
    1.550    8.350    8.122
    1.600    8.350    8.127
    1.650    8.350    8.127
    1.700    8.350    8.135
    1.750    8.350    8.141
    1.800    8.350    8.139
    1.850    8.350    8.142
    1.900    8.350    8.142
    1.950    8.350    8.149
    2.000    8.350    8.145
    2.050    8.350    8.148
    2.100    8.350    8.156
    2.150    8.350    8.158
    2.200    8.350    8.152
    2.250    8.350    8.155
    2.300    8.350    8.151
    2.350    8.350    8.151
    2.400    8.350    8.152
    2.450    8.350    8.150
    2.500    8.350    8.147
    2.550    8.350    8.144
    2.600    8.350    8.139
    2.650    8.350    8.136
    2.700    8.350    8.132
    2.750    8.350    8.129
    2.800    8.350    8.125
    2.850    8.350    8.122
    2.900    8.350    8.118
    2.950    8.350    8.116
    3.000    8.350    8.112
    3.050    8.350    8.110
    3.100    8.350    8.108
    3.150    8.350    8.106
    3.200    8.350    8.104
    3.250    8.350    8.102
    3.300    8.350    8.101
    3.350    8.350    8.100
    3.400    8.350    8.099
    3.450    8.350    8.095
    3.500    8.350    8.092
    3.550    8.350    8.083
    3.600    8.350    8.079
    3.650    8.350    8.071
    3.700    8.350    8.065
    3.750    8.350    8.060
    3.800    8.350    8.060
    3.850    8.350    8.056
    3.900    8.350    8.054
    3.950    8.350    8.056
    4.000    8.350    8.052
    4.050    8.350    8.052
    4.100    8.350    8.050
    4.150    8.350    8.049
    4.200    8.350    8.048
    4.250    8.350    8.052
    4.300    8.350    8.054
    4.350    8.350    8.051
    4.400    8.350    8.052
    4.450    8.350    8.055
    4.500    8.350    8.053
    4.550    8.350    8.050
    4.600    8.350    8.049
    4.650    8.350    8.050
    4.700    8.350    8.053
    4.750    8.350    8.050
    4.800    8.350    8.049
    4.850    8.350    8.048
    4.900    8.350    8.048
    4.950    8.350    8.048
    5.000    8.350    8.046
    5.050    8.350    8.044
    5.100    8.350    8.043
    5.150    8.350    8.044
    5.200    8.350    8.044
    5.250    8.350    8.044
    5.300    8.350    8.044
    5.350    8.350    8.044
    5.400    8.350    8.043
    5.450    8.350    8.041
    5.500    8.350    8.040
    5.550    8.350    8.038
    5.600    8.350    8.036
    5.650    8.350    8.035
    5.700    8.350    8.034
    5.750    8.350    8.031
    5.800    8.350    8.028
    5.850    8.350    8.026
    5.900    8.350    8.026
    5.950    8.350    8.027
    6.000    8.350    8.026
    6.050    8.350    8.026
    6.100    8.350    8.025
    6.150    8.350    8.023
    6.200    8.350    8.021
    6.250    8.350    8.020
    6.300    8.350    8.013
    6.350    8.350    8.009
    6.400    8.350    8.004
    6.450    8.350    7.997
    6.500    8.350    7.992
    6.550    8.350    7.983
    6.600    8.350    7.978
    6.650    8.350    7.962
    6.700    8.350    7.954
    6.750    8.350    7.941
    6.800    8.350    7.936
    6.850    8.350    7.927
    6.900    8.350    7.927
    6.950    8.350    7.916
    1.600    8.400    8.122
    1.650    8.400    8.132
    1.700    8.400    8.140
    1.750    8.400    8.140
    1.800    8.400    8.145
    1.850    8.400    8.147
    1.900    8.400    8.155
    1.950    8.400    8.149
    2.000    8.400    8.148
    2.050    8.400    8.155
    2.100    8.400    8.153
    2.150    8.400    8.160
    2.200    8.400    8.156
    2.250    8.400    8.159
    2.300    8.400    8.152
    2.350    8.400    8.152
    2.400    8.400    8.153
    2.450    8.400    8.154
    2.500    8.400    8.144
    2.550    8.400    8.148
    2.600    8.400    8.144
    2.650    8.400    8.141
    2.700    8.400    8.137
    2.750    8.400    8.134
    2.800    8.400    8.131
    2.850    8.400    8.128
    2.900    8.400    8.126
    2.950    8.400    8.123
    3.000    8.400    8.122
    3.050    8.400    8.118
    3.100    8.400    8.116
    3.150    8.400    8.112
    3.200    8.400    8.110
    3.250    8.400    8.108
    3.300    8.400    8.107
    3.350    8.400    8.105
    3.400    8.400    8.105
    3.450    8.400    8.102
    3.500    8.400    8.099
    3.550    8.400    8.096
    3.600    8.400    8.085
    3.650    8.400    8.079
    3.700    8.400    8.069
    3.750    8.400    8.064
    3.800    8.400    8.060
    3.850    8.400    8.061
    3.900    8.400    8.060
    3.950    8.400    8.059
    4.000    8.400    8.059
    4.050    8.400    8.062
    4.100    8.400    8.058
    4.150    8.400    8.054
    4.200    8.400    8.053
    4.250    8.400    8.053
    4.300    8.400    8.054
    4.350    8.400    8.058
    4.400    8.400    8.056
    4.450    8.400    8.061
    4.500    8.400    8.061
    4.550    8.400    8.060
    4.600    8.400    8.061
    4.650    8.400    8.061
    4.700    8.400    8.060
    4.750    8.400    8.057
    4.800    8.400    8.057
    4.850    8.400    8.055
    4.900    8.400    8.054
    4.950    8.400    8.050
    5.000    8.400    8.048
    5.050    8.400    8.046
    5.100    8.400    8.045
    5.150    8.400    8.044
    5.200    8.400    8.044
    5.250    8.400    8.044
    5.300    8.400    8.043
    5.350    8.400    8.042
    5.400    8.400    8.041
    5.450    8.400    8.040
    5.500    8.400    8.038
    5.550    8.400    8.037
    5.600    8.400    8.035
    5.650    8.400    8.033
    5.700    8.400    8.031
    5.750    8.400    8.024
    5.800    8.400    8.023
    5.850    8.400    8.021
    5.900    8.400    8.023
    5.950    8.400    8.023
    6.000    8.400    8.025
    6.050    8.400    8.025
    6.100    8.400    8.024
    6.150    8.400    8.023
    6.200    8.400    8.021
    6.250    8.400    8.017
    6.300    8.400    8.014
    6.350    8.400    8.010
    6.400    8.400    8.005
    6.450    8.400    8.001
    6.500    8.400    7.998
    6.550    8.400    7.994
    6.600    8.400    7.988
    6.650    8.400    7.984
    6.700    8.400    7.976
    6.750    8.400    7.962
    6.800    8.400    7.958
    6.850    8.400    7.956
    6.900    8.400    7.949
    6.950    8.400    7.947
    1.950    8.450    8.147
    2.000    8.450    8.147
    2.050    8.450    8.154
    2.100    8.450    8.155
    2.150    8.450    8.148
    2.200    8.450    8.160
    2.250    8.450    8.159
    2.300    8.450    8.151
    2.350    8.450    8.149
    2.400    8.450    8.149
    2.450    8.450    8.152
    2.500    8.450    8.150
    2.550    8.450    8.143
    2.600    8.450    8.150
    2.650    8.450    8.146
    2.700    8.450    8.142
    2.750    8.450    8.139
    2.800    8.450    8.136
    2.850    8.450    8.133
    2.900    8.450    8.129
    2.950    8.450    8.128
    3.000    8.450    8.126
    3.050    8.450    8.123
    3.100    8.450    8.120
    3.150    8.450    8.118
    3.200    8.450    8.116
    3.250    8.450    8.113
    3.300    8.450    8.111
    3.350    8.450    8.110
    3.400    8.450    8.110
    3.450    8.450    8.107
    3.500    8.450    8.104
    3.550    8.450    8.097
    3.600    8.450    8.089
    3.650    8.450    8.080
    3.700    8.450    8.072
    3.750    8.450    8.067
    3.800    8.450    8.065
    3.850    8.450    8.059
    3.900    8.450    8.057
    3.950    8.450    8.059
    4.000    8.450    8.059
    4.050    8.450    8.063
    4.100    8.450    8.063
    4.150    8.450    8.057
    4.200    8.450    8.054
    4.250    8.450    8.056
    4.300    8.450    8.056
    4.350    8.450    8.058
    4.400    8.450    8.061
    4.450    8.450    8.063
    4.500    8.450    8.064
    4.550    8.450    8.064
    4.600    8.450    8.065
    4.650    8.450    8.063
    4.700    8.450    8.062
    4.750    8.450    8.064
    4.800    8.450    8.059
    4.850    8.450    8.059
    4.900    8.450    8.054
    4.950    8.450    8.051
    5.000    8.450    8.049
    5.050    8.450    8.047
    5.100    8.450    8.046
    5.150    8.450    8.045
    5.200    8.450    8.044
    5.250    8.450    8.043
    5.300    8.450    8.042
    5.350    8.450    8.041
    5.400    8.450    8.040
    5.450    8.450    8.039
    5.500    8.450    8.037
    5.550    8.450    8.035
    5.600    8.450    8.034
    5.650    8.450    8.032
    5.700    8.450    8.027
    5.750    8.450    8.020
    5.800    8.450    8.022
    5.850    8.450    8.025
    5.900    8.450    8.014
    5.950    8.450    8.018
    6.000    8.450    8.024
    6.050    8.450    8.023
    6.100    8.450    8.023
    6.150    8.450    8.022
    6.200    8.450    8.020
    6.250    8.450    8.017
    6.300    8.450    8.014
    6.350    8.450    8.011
    6.400    8.450    8.007
    6.450    8.450    8.004
    6.500    8.450    8.000
    6.550    8.450    7.998
    6.600    8.450    7.994
    6.650    8.450    7.982
    6.700    8.450    7.976
    6.750    8.450    7.982
    6.800    8.450    7.976
    6.850    8.450    7.970
    6.900    8.450    7.966
    6.950    8.450    7.959
    2.050    8.500    8.153
    2.100    8.500    8.159
    2.350    8.500    8.142
    2.400    8.500    8.150
    2.450    8.500    8.150
    2.500    8.500    8.153
    2.550    8.500    8.142
    2.600    8.500    8.145
    2.650    8.500    8.150
    2.700    8.500    8.146
    2.750    8.500    8.143
    2.800    8.500    8.140
    2.850    8.500    8.137
    2.900    8.500    8.126
    2.950    8.500    8.118
    3.000    8.500    8.118
    3.050    8.500    8.123
    3.100    8.500    8.127
    3.150    8.500    8.123
    3.200    8.500    8.121
    3.250    8.500    8.118
    3.300    8.500    8.116
    3.350    8.500    8.114
    3.400    8.500    8.115
    3.450    8.500    8.111
    3.500    8.500    8.094
    3.550    8.500    8.093
    3.600    8.500    8.084
    3.650    8.500    8.079
    3.700    8.500    8.072
    3.750    8.500    8.067
    3.800    8.500    8.062
    3.850    8.500    8.060
    3.900    8.500    8.054
    3.950    8.500    8.056
    4.000    8.500    8.054
    4.050    8.500    8.056
    4.100    8.500    8.060
    4.150    8.500    8.058
    4.200    8.500    8.055
    4.250    8.500    8.056
    4.300    8.500    8.057
    4.350    8.500    8.058
    4.400    8.500    8.059
    4.450    8.500    8.059
    4.500    8.500    8.060
    4.550    8.500    8.060
    4.600    8.500    8.061
    4.650    8.500    8.061
    4.700    8.500    8.063
    4.750    8.500    8.060
    4.800    8.500    8.063
    4.850    8.500    8.056
    4.900    8.500    8.054
    4.950    8.500    8.052
    5.000    8.500    8.049
    5.050    8.500    8.048
    5.100    8.500    8.046
    5.150    8.500    8.044
    5.200    8.500    8.043
    5.250    8.500    8.042
    5.300    8.500    8.041
    5.350    8.500    8.040
    5.400    8.500    8.039
    5.450    8.500    8.038
    5.500    8.500    8.036
    5.550    8.500    8.037
    5.600    8.500    8.032
    5.650    8.500    8.029
    5.700    8.500    8.022
    5.750    8.500    8.019
    5.800    8.500    8.022
    5.850    8.500    8.024
    5.900    8.500    8.023
    5.950    8.500    8.022
    6.000    8.500    8.022
    6.050    8.500    8.022
    6.100    8.500    8.021
    6.150    8.500    8.020
    6.200    8.500    8.019
    6.250    8.500    8.017
    6.300    8.500    8.014
    6.350    8.500    8.011
    6.400    8.500    8.009
    6.450    8.500    8.005
    6.500    8.500    8.002
    6.550    8.500    8.001
    6.600    8.500    7.996
    6.650    8.500    7.985
    6.700    8.500    7.978
    6.750    8.500    7.975
    6.800    8.500    7.979
    6.850    8.500    7.980
    6.900    8.500    7.975
    6.950    8.500    7.962
    2.950    8.550    8.092
    3.000    8.550    8.108
    3.050    8.550    8.126
    3.100    8.550    8.133
    3.150    8.550    8.126
    3.200    8.550    8.125
    3.250    8.550    8.123
    3.300    8.550    8.120
    3.350    8.550    8.118
    3.400    8.550    8.115
    3.450    8.550    8.111
    3.500    8.550    8.099
    3.550    8.550    8.088
    3.600    8.550    8.081
    3.650    8.550    8.073
    3.700    8.550    8.063
    3.750    8.550    8.060
    3.800    8.550    8.059
    3.850    8.550    8.057
    3.900    8.550    8.056
    3.950    8.550    8.051
    4.000    8.550    8.042
    4.050    8.550    8.040
    4.100    8.550    8.049
    4.150    8.550    8.058
    4.200    8.550    8.056
    4.250    8.550    8.057
    4.300    8.550    8.058
    4.350    8.550    8.056
    4.400    8.550    8.056
    4.450    8.550    8.057
    4.500    8.550    8.057
    4.550    8.550    8.058
    4.600    8.550    8.058
    4.650    8.550    8.059
    4.700    8.550    8.059
    4.750    8.550    8.058
    4.800    8.550    8.057
    4.850    8.550    8.055
    4.900    8.550    8.053
    4.950    8.550    8.050
    5.000    8.550    8.048
    5.050    8.550    8.046
    5.100    8.550    8.044
    5.150    8.550    8.042
    5.200    8.550    8.041
    5.250    8.550    8.040
    5.300    8.550    8.039
    5.350    8.550    8.038
    5.400    8.550    8.037
    5.450    8.550    8.036
    5.500    8.550    8.034
    5.550    8.550    8.032
    5.600    8.550    8.031
    5.650    8.550    8.029
    5.700    8.550    8.023
    5.750    8.550    8.015
    5.800    8.550    8.023
    5.850    8.550    8.022
    5.900    8.550    8.021
    5.950    8.550    8.020
    6.000    8.550    8.020
    6.050    8.550    8.019
    6.100    8.550    8.019
    6.150    8.550    8.018
    6.200    8.550    8.017
    6.250    8.550    8.015
    6.300    8.550    8.014
    6.350    8.550    8.011
    6.400    8.550    8.009
    6.450    8.550    8.006
    6.500    8.550    8.003
    6.550    8.550    7.999
    6.600    8.550    7.993
    6.650    8.550    7.986
    6.700    8.550    7.982
    6.750    8.550    7.979
    6.800    8.550    7.976
    6.850    8.550    7.980
    6.900    8.550    7.978
    6.950    8.550    7.975
    3.500    8.600    8.099
    3.550    8.600    8.092
    3.600    8.600    8.074
    3.650    8.600    8.064
    3.700    8.600    8.061
    3.750    8.600    8.056
    3.800    8.600    8.055
    3.850    8.600    8.053
    3.900    8.600    8.052
    3.950    8.600    8.047
    4.000    8.600    8.018
    4.050    8.600    8.013
    4.100    8.600    8.028
    4.150    8.600    8.046
    4.200    8.600    8.051
    4.250    8.600    8.054
    4.300    8.600    8.056
    4.350    8.600    8.056
    4.400    8.600    8.054
    4.450    8.600    8.054
    4.500    8.600    8.054
    4.550    8.600    8.053
    4.600    8.600    8.053
    4.650    8.600    8.053
    4.700    8.600    8.053
    4.750    8.600    8.057
    4.800    8.600    8.056
    4.850    8.600    8.055
    4.900    8.600    8.053
    4.950    8.600    8.050
    5.000    8.600    8.047
    5.050    8.600    8.045
    5.100    8.600    8.045
    5.150    8.600    8.042
    5.200    8.600    8.040
    5.250    8.600    8.037
    5.300    8.600    8.038
    5.350    8.600    8.039
    5.400    8.600    8.037
    5.450    8.600    8.033
    5.500    8.600    8.031
    5.550    8.600    8.030
    5.600    8.600    8.028
    5.650    8.600    8.026
    5.700    8.600    8.021
    5.750    8.600    8.023
    5.800    8.600    8.021
    5.850    8.600    8.020
    5.900    8.600    8.018
    5.950    8.600    8.018
    6.000    8.600    8.017
    6.050    8.600    8.017
    6.100    8.600    8.016
    6.150    8.600    8.016
    6.200    8.600    8.014
    6.250    8.600    8.013
    6.300    8.600    8.012
    6.350    8.600    8.010
    6.400    8.600    8.008
    6.450    8.600    8.006
    6.500    8.600    8.002
    6.550    8.600    7.997
    6.600    8.600    7.992
    6.650    8.600    7.989
    6.700    8.600    7.983
    6.750    8.600    7.980
    6.800    8.600    7.977
    6.850    8.600    7.979
    6.900    8.600    7.979
    6.950    8.600    7.975
    4.000    8.650    7.972
    4.050    8.650    7.980
    4.100    8.650    8.000
    4.150    8.650    8.039
    4.200    8.650    8.045
    4.250    8.650    8.047
    4.300    8.650    8.051
    4.350    8.650    8.049
    4.400    8.650    8.048
    4.450    8.650    8.047
    4.500    8.650    8.047
    4.550    8.650    8.047
    4.600    8.650    8.047
    4.650    8.650    8.048
    4.700    8.650    8.048
    4.750    8.650    8.052
    4.800    8.650    8.052
    4.850    8.650    8.051
    4.900    8.650    8.047
    4.950    8.650    8.044
    5.000    8.650    8.041
    5.050    8.650    8.039
    5.100    8.650    8.038
    5.150    8.650    8.035
    5.200    8.650    8.032
    5.250    8.650    8.031
    5.300    8.650    8.033
    5.350    8.650    8.031
    5.400    8.650    8.031
    5.450    8.650    8.030
    5.500    8.650    8.030
    5.550    8.650    8.030
    5.600    8.650    8.024
    5.650    8.650    8.023
    5.700    8.650    8.021
    5.750    8.650    8.019
    5.800    8.650    8.018
    5.850    8.650    8.016
    5.900    8.650    8.015
    5.950    8.650    8.014
    6.000    8.650    8.014
    6.050    8.650    8.014
    6.100    8.650    8.013
    6.150    8.650    8.012
    6.200    8.650    8.011
    6.250    8.650    8.010
    6.300    8.650    8.009
    6.350    8.650    8.007
    6.400    8.650    8.006
    6.450    8.650    8.004
    6.500    8.650    8.000
    6.550    8.650    7.996
    6.600    8.650    7.991
    6.650    8.650    7.987
    6.700    8.650    7.983
    6.750    8.650    7.980
    6.800    8.650    7.977
    6.850    8.650    7.975
    6.900    8.650    7.977
    6.950    8.650    7.977
    4.400    8.700    8.039
    4.450    8.700    8.039
    4.500    8.700    8.040
    4.550    8.700    8.040
    4.600    8.700    8.041
    4.650    8.700    8.041
    4.700    8.700    8.041
    4.750    8.700    8.040
    4.800    8.700    8.041
    4.850    8.700    8.034
    4.900    8.700    8.037
    4.950    8.700    8.030
    5.000    8.700    8.032
    5.050    8.700    8.027
    5.100    8.700    8.026
    5.150    8.700    8.024
    5.200    8.700    8.023
    5.250    8.700    8.022
    5.300    8.700    8.021
    5.350    8.700    8.021
    5.400    8.700    8.021
    5.450    8.700    8.022
    5.500    8.700    8.023
    5.550    8.700    8.024
    5.600    8.700    8.022
    5.650    8.700    8.021
    5.700    8.700    8.020
    5.750    8.700    8.017
    5.800    8.700    8.013
    5.850    8.700    8.012
    5.900    8.700    8.011
    5.950    8.700    8.010
    6.000    8.700    8.010
    6.050    8.700    8.009
    6.100    8.700    8.009
    6.150    8.700    8.008
    6.200    8.700    8.007
    6.250    8.700    8.006
    6.300    8.700    8.005
    6.350    8.700    8.004
    6.400    8.700    8.003
    6.450    8.700    8.001
    6.500    8.700    7.997
    6.550    8.700    7.993
    6.600    8.700    7.990
    6.650    8.700    7.985
    6.700    8.700    7.982
    6.750    8.700    7.979
    6.800    8.700    7.976
    6.850    8.700    7.983
    6.900    8.700    7.977
    6.950    8.700    7.975
    4.850    8.750    8.022
    4.900    8.750    8.020
    4.950    8.750    8.018
    5.000    8.750    8.017
    5.050    8.750    8.016
    5.100    8.750    8.015
    5.150    8.750    8.014
    5.200    8.750    8.013
    5.250    8.750    8.011
    5.300    8.750    8.011
    5.350    8.750    8.011
    5.400    8.750    8.011
    5.450    8.750    8.012
    5.500    8.750    8.012
    5.550    8.750    8.012
    5.600    8.750    8.013
    5.650    8.750    8.014
    5.700    8.750    8.015
    5.750    8.750    8.012
    5.800    8.750    8.009
    5.850    8.750    8.008
    5.900    8.750    8.005
    5.950    8.750    8.005
    6.000    8.750    8.004
    6.050    8.750    8.004
    6.100    8.750    8.003
    6.150    8.750    8.002
    6.200    8.750    8.002
    6.250    8.750    8.001
    6.300    8.750    8.001
    6.350    8.750    8.000
    6.400    8.750    7.998
    6.450    8.750    7.996
    6.500    8.750    7.993
    6.550    8.750    7.990
    6.600    8.750    7.987
    6.650    8.750    7.983
    6.700    8.750    7.981
    6.750    8.750    7.978
    6.800    8.750    7.976
    6.850    8.750    7.978
    6.900    8.750    7.973
    6.950    8.750    7.969
    5.250    8.800    8.000
    5.300    8.800    8.001
    5.350    8.800    8.001
    5.400    8.800    8.002
    5.450    8.800    8.002
    5.500    8.800    8.002
    5.550    8.800    8.002
    5.600    8.800    8.002
    5.650    8.800    8.002
    5.700    8.800    8.005
    5.750    8.800    8.004
    5.800    8.800    8.000
    5.850    8.800    7.999
    5.900    8.800    7.999
    5.950    8.800    7.998
    6.000    8.800    7.998
    6.050    8.800    7.997
    6.100    8.800    7.996
    6.150    8.800    7.996
    6.200    8.800    7.996
    6.250    8.800    7.995
    6.300    8.800    7.995
    6.350    8.800    7.994
    6.400    8.800    7.993
    6.450    8.800    7.991
    6.500    8.800    7.988
    6.550    8.800    7.986
    6.600    8.800    7.983
    6.650    8.800    7.981
    6.700    8.800    7.979
    6.750    8.800    7.977
    6.800    8.800    7.976
    6.850    8.800    7.975
    6.900    8.800    7.970
    6.950    8.800    7.968
    5.650    8.850    7.990
    5.700    8.850    7.990
    5.750    8.850    7.990
    5.800    8.850    7.991
    5.850    8.850    7.991
    5.900    8.850    7.991
    5.950    8.850    7.991
    6.000    8.850    7.990
    6.050    8.850    7.990
    6.100    8.850    7.989
    6.150    8.850    7.989
    6.200    8.850    7.989
    6.250    8.850    7.989
    6.300    8.850    7.988
    6.350    8.850    7.988
    6.400    8.850    7.991
    6.450    8.850    7.989
    6.500    8.850    7.986
    6.550    8.850    7.982
    6.600    8.850    7.977
    6.650    8.850    7.978
    6.700    8.850    7.977
    6.750    8.850    7.975
    6.800    8.850    7.973
    6.850    8.850    7.971
    6.900    8.850    7.969
    6.950    8.850    7.968
    6.050    8.900    7.981
    6.100    8.900    7.981
    6.150    8.900    7.982
    6.200    8.900    7.983
    6.250    8.900    7.982
    6.300    8.900    7.981
    6.350    8.900    7.980
    6.400    8.900    7.983
    6.450    8.900    7.978
    6.500    8.900    7.978
    6.550    8.900    7.975
    6.600    8.900    7.975
    6.650    8.900    7.975
    6.700    8.900    7.975
    6.750    8.900    7.974
    6.800    8.900    7.973
    6.850    8.900    7.971
    6.900    8.900    7.969
    6.950    8.900    7.967
    6.400    8.950    7.969
    6.450    8.950    7.969
    6.500    8.950    7.966
    6.550    8.950    7.969
    6.600    8.950    7.971
    6.650    8.950    7.973
    6.700    8.950    7.974
    6.750    8.950    7.974
    6.800    8.950    7.973
    6.850    8.950    7.971
    6.900    8.950    7.968
    6.950    8.950    7.966
    6.800    9.000    7.973
    6.850    9.000    7.971
    6.900    9.000    7.967
    6.950    9.000    7.964
