# Supplementary material for: Application of different building representation techniques in HEC-RAS 2-D for urban flood modeling using the Toce River experimental case
Source: PeerJ. 2021 Jul 2;9:e11667. doi: 10.7717/peerj.11667 (PMC8256810; doi:10.7717/peerj.11667)
Supplement: Supplemental Information 1 — The raw input data for HEC-RAS modeling was obtained from G. Testa, D. Zuccala, F. Alcrudo, J. Mulet and S. Soares-Frazao, “Flash flood flow experiment in a simplified urban district” Journal of Hydraulic research, 2007, VOL 45 Extra Issue, 37-44 DOI: 10.1080/00221686.2007.9521831. [file peerj-09-11667-s001.zip › House_staggered.dat]

LIST OF THE COORDINATES OF THE FOUR CORNERS OF EACH BUILDING

STAGGERED LAYOUT

(Note: With respect to the aligned lay out, the second and fourth rows
have been displaced parallel to themselves about one block and, in order
to keep a symmetrical pattern, houses number 10 and 20 have been dropped)


House          X(m)       Y(m)
Number

1
              3.961      5.330      1st corner
              3.982      5.479      2nd corner
              3.833      5.500      3rd corner
              3.812      5.351      4th corner

2
              4.010      5.677  
              4.030      5.825  
              3.882      5.846  
              3.861      5.698  

3
              4.058      6.023      
              4.079      6.172      
              3.931      6.193      
              3.910      6.044      

4
              4.107      6.370      
              4.128      6.519      
              3.979      6.539      
              3.958      6.391      

5
              4.156      6.717      
              4.177      6.865      
              4.028      6.886      
              4.007      6.738      

6
              4.332      5.455      
              4.353      5.603      
              4.204      5.624      
              4.183      5.476      

7
              4.381      5.801      
              4.401      5.950      
              4.253      5.971      
              4.232      5.822      

8
              4.429      6.148      
              4.450      6.297      
              4.302      6.317      
              4.281      6.169      

9
              4.478      6.495      
              4.499      6.643      
              4.350      6.664      
              4.329      6.516      


11
              4.654      5.233      
              4.675      5.381      
              4.526      5.402      
              4.506      5.254      

12
              4.703      5.579      
              4.724      5.728      
              4.575      5.749      
              4.554      5.600      

13
              4.751      5.926      
              4.772      6.075      
              4.624      6.095      
              4.603      5.947      

14
              4.800      6.273      
              4.821      6.421      
              4.673      6.442      
              4.652      6.294      

15
              4.849      6.619      
              4.870      6.768      
              4.721      6.789      
              4.700      6.640      

16
              5.025      5.357      
              5.046      5.506      
              4.897      5.527      
              4.876      5.378      

17
              5.074      5.704      
              5.095      5.853      
              4.946      5.873      
              4.925      5.725      

18
              5.122      6.051      
              5.143      6.199      
              4.995      6.220      
              4.974      6.072      

19
              5.171      6.397      
              5.192      6.546      
              5.043      6.567      
              5.023      6.418      
