# Supplementary material for: Application of different building representation techniques in HEC-RAS 2-D for urban flood modeling using the Toce River experimental case
Source: PeerJ. 2021 Jul 2;9:e11667. doi: 10.7717/peerj.11667 (PMC8256810; doi:10.7717/peerj.11667)
Supplement: Supplemental Information 1 — The raw input data for HEC-RAS modeling was obtained from G. Testa, D. Zuccala, F. Alcrudo, J. Mulet and S. Soares-Frazao, “Flash flood flow experiment in a simplified urban district” Journal of Hydraulic research, 2007, VOL 45 Extra Issue, 37-44 DOI: 10.1080/00221686.2007.9521831. [file peerj-09-11667-s001.zip › Houses_aligned.dat]

LIST OF THE COORDINATES OF THE FOUR CORNERS OF EACH BUILDING

ALIGNED LAYOUT


House          X(m)       Y(m)
Number
             
1
              3.961      5.330     1st corner
              3.982      5.479     2nd corner
              3.833      5.500     3rd corner
              3.812      5.351     4th corner

2            
              4.010      5.677  
              4.030      5.825  
              3.882      5.846  
              3.861      5.698  

3
              4.058      6.023  
              4.079      6.172  
              3.931      6.193  
              3.910      6.044  

4
              4.107      6.370  
              4.128      6.519  
              3.979      6.539  
              3.958      6.391  

5
              4.156      6.717  
              4.177      6.865  
              4.028      6.886  
              4.007      6.738  

6
              4.307      5.282      
              4.328      5.430      
              4.180      5.451      
              4.159      5.302      

7
              4.356      5.628      
              4.377      5.777      
              4.229      5.798      
              4.208      5.649      


8
              4.405      5.975      
              4.426      6.123      
              4.277      6.144      
              4.256      5.996      

9
              4.454      6.321      
              4.474      6.470      
              4.326      6.491      
              4.305      6.342      

10
              4.502      6.668      
 	   4.523      6.816      
         	   4.375      6.837      
         	   4.354      6.689      

11
              4.654      5.233      
              4.675      5.381      
              4.526      5.402      
              4.506      5.254      

12
              4.703      5.579      
              4.724      5.728      
              4.575      5.749      
              4.554      5.600      

13
              4.751      5.926      
              4.772      6.075      
              4.624      6.095      
              4.603      5.947      

14
              4.800      6.273      
              4.821      6.421      
              4.673      6.442      
              4.652      6.294      

15
              4.849      6.619      
              4.870      6.768      
              4.721      6.789      
              4.700      6.640      


16
              5.001      5.184      
              5.022      5.333      
              4.873      5.354      
              4.852      5.205      

17
              5.049      5.531      
              5.070      5.679      
              4.922      5.700      
              4.901      5.552      

18
              5.098      5.877      
              5.119      6.026      
              4.970      6.047      
              4.950      5.898      

19
              5.147      6.224      
              5.168      6.372      
              5.019      6.393      
              4.998      6.245      

20
              5.195      6.571      
              5.216      6.719      
              5.068      6.740      
              5.047      6.591      
