# Supplementary material for: Application of different building representation techniques in HEC-RAS 2-D for urban flood modeling using the Toce River experimental case
Source: PeerJ. 2021 Jul 2;9:e11667. doi: 10.7717/peerj.11667 (PMC8256810; doi:10.7717/peerj.11667)
Supplement: Supplemental Information 1 — The raw input data for HEC-RAS modeling was obtained from G. Testa, D. Zuccala, F. Alcrudo, J. Mulet and S. Soares-Frazao, “Flash flood flow experiment in a simplified urban district” Journal of Hydraulic research, 2007, VOL 45 Extra Issue, 37-44 DOI: 10.1080/00221686.2007.9521831. [file peerj-09-11667-s001.zip › Modified_aligned.xls]

## Sheet: MA_Low
t [s]	Q [l/s]	P1 [cm]	P2 [cm]	P3 [cm]	P4 [cm]	P5 [ cm]	P6 [cm]	P7 [cm]	P8 [cm]	P9 [cm]	P10 [cm]
0	0.75	-0.0311905	-0.0419048	0.00809524	-0.0114286	0.00428571	0.0097619	-0.0119048	0.0195238	0.0171429	-0.000714286
0.2	0.875	-0.0461905	-0.0119048	0.00309524	0.0385714	-0.0157143	0.0147619	0.0130952	-0.0204762	-0.00785714	-0.000714286
0.4	0.375	-0.0161905	-0.0219048	-0.0119048	-0.00142857	-0.0157143	0.0097619	0.00809524	-0.00047619	-0.0128571	0.00928571
0.6	-0.125	-0.0161905	-0.0269048	0.00309524	-0.00142857	0.0142857	0.0047619	-0.0119048	0.00452381	-0.00285714	0.0142857
0.8	-0.25	-0.0361905	-0.0319048	-0.00190476	-0.0164286	0.00428571	-0.000238095	0.0130952	-0.00047619	-0.00285714	0.0192857
1	0.5	-0.0111905	-0.00690476	0.00809524	0.00357143	-0.0107143	-0.000238095	-0.00190476	0.0145238	-0.00285714	0.0192857
1.2	0.875	-0.0111905	-0.0119048	-0.00190476	-0.00642857	0.00928571	0.0047619	-0.00190476	-0.0154762	0.00214286	0.00928571
1.4	1.25	-0.0261905	-0.0169048	-0.00190476	-0.0114286	0.00428571	-0.000238095	-0.00690476	-0.0104762	-0.0128571	-0.00571429
1.6	1.125	-0.00119048	-0.0119048	0.0130952	0.0135714	-0.0107143	-0.0052381	0.00809524	-0.00047619	0.00214286	-0.000714286
1.8	0.5	-0.00119048	0.00809524	-0.00690476	-0.00142857	0.0392857	0.0097619	0.00309524	0.00452381	-0.00285714	-0.00571429
2	0.25	-0.0111905	0.00809524	-0.0119048	-0.00642857	-0.000714286	0.0047619	-0.0119048	0.00952381	0.00214286	-0.00571429
2.2	0.25	0.0138095	-0.00690476	0.00809524	0.00857143	-0.00571429	0.0047619	0.00809524	-0.00047619	0.00714286	-0.00571429
2.4	0.5	0.00880952	0.0230952	0.00309524	-0.00142857	-0.00571429	-0.000238095	-0.00690476	-0.0104762	0.0121429	-0.000714286
2.6	0.75	-0.00119048	0.0130952	-0.0119048	-0.00142857	-0.000714286	-0.000238095	-0.00190476	-0.00547619	0.00714286	-0.000714286
2.8	0.75	0.0338095	-0.00190476	0.00809524	-0.0114286	0.00928571	-0.000238095	-0.0119048	-0.00047619	0.0171429	-0.00571429
3	0.75	0.00380952	0.00309524	0.00309524	0.0135714	-0.0107143	-0.0052381	0.00809524	0.0145238	0.0121429	-0.00571429
3.2	0.5	0.00380952	0.0330952	-0.0169048	0.00357143	0.00928571	-0.0052381	0.00309524	0.0145238	-0.00785714	-0.00571429
3.4	0	0.0388095	0.0280952	0.00809524	-0.0114286	-0.00571429	-0.0102381	-0.0119048	-0.0154762	-0.0128571	-0.00571429
3.6	-0.125	0.0388095	0.0230952	-0.00190476	0.0135714	-0.0157143	-0.0102381	0.0180952	-0.00047619	-0.00785714	-0.0107143
3.8	-0.125	0.0238095	0.0130952	0.00309524	-0.00642857	0.00428571	-0.0152381	-0.00190476	-0.00547619	-0.00785714	-0.00571429
4	0	0.0438095	0.0380952	-0.00190476	-0.00642857	-0.000714286	-0.0102381	-0.00190476	0.00452381	0.00214286	-0.00571429
4.2	-0.125	0.0438095	0.0230952	-0.00690476	-0.00642857	-0.0107143	0.0097619	-0.0119048	0.0345238	0.00214286	-0.0107143
4.4	0	0.0238095	0.0330952	0.0130952	-0.00142857	0.00928571	0.0297619	0.00809524	-0.0204762	-0.0128571	-0.0107143
4.6	0.625	0.0588095	0.0180952	-0.00190476	-0.00142857	0.00428571	0.0197619	0.00809524	0.00452381	0.00214286	-0.0107143
4.8	1.25	0.0538095	0.0430952	-0.0119048	-0.0214286	-0.0157143	0.0197619	-0.0119048	-0.0104762	-0.00285714	-0.0107143
5	1.5	0.0488095	0.0380952	0.0130952	0.00357143	0.0292857	0.0147619	0.00809524	0.00452381	0.00214286	-0.0107143
5.2	2.125	0.0688095	0.0280952	0.00309524	-0.00142857	-0.00571429	0.0097619	-0.00690476	0.0145238	0.00214286	-0.0107143
5.4	2.125	0.0638095	0.0180952	-0.0169048	-0.0164286	-0.000714286	0.0097619	-0.00690476	-0.0154762	0.00714286	-0.0157143
5.6	2	0.0638095	0.0480952	0.00309524	0.0385714	-0.00571429	0.0097619	-0.0119048	-0.00047619	0.0121429	-0.0207143
5.8	1.5	0.0838095	0.0380952	0.00309524	-0.00642857	-0.000714286	0.0047619	0.00309524	-0.00047619	0.0121429	-0.0157143
6	0.875	0.0888095	0.0430952	-0.0219048	-0.00642857	0.00428571	0.0097619	0.00309524	-0.00047619	0.0221429	-0.0157143
6.2	0.25	0.20881	0.0280952	-0.00190476	-0.0164286	-0.0157143	-0.000238095	-0.0119048	0.00952381	-0.0128571	-0.0207143
6.4	0.625	0.50881	0.0530952	-0.00190476	0.00357143	0.00928571	-0.0052381	0.0130952	-0.0204762	-0.0128571	-0.0157143
6.6	4.75	0.86381	0.0480952	-0.00190476	-0.0214286	-0.00571429	-0.0052381	0.00309524	-0.0104762	-0.0128571	-0.0157143
6.8	12.375	1.25881	0.108095	-0.00690476	-0.0164286	-0.0157143	0.0047619	-0.00190476	-0.00547619	-0.00785714	-0.0157143
7	23.25	1.71381	0.398095	-0.0119048	0.00357143	0.0142857	-0.0152381	-0.0119048	-0.00047619	-0.00285714	-0.0207143
7.2	33.5	2.14381	0.678095	0.00809524	-0.00142857	-0.000714286	0.0047619	0.00809524	0.00952381	-0.00285714	-0.0157143
7.4	42.125	2.59381	0.808095	-0.00690476	-0.0164286	-0.0157143	0.0047619	0.00309524	-0.0204762	0.00214286	-0.0207143
7.6	48.625	3.03381	0.993095	-0.0169048	0.0335714	0.00428571	-0.000238095	-0.0119048	-0.0104762	0.00214286	-0.0207143
7.8	53.375	3.42881	1.2581	0.00809524	-0.00642857	-0.000714286	-0.000238095	0.0130952	-0.0104762	-0.00785714	-0.0257143
8	56.375	3.81381	1.5231	0.00309524	-0.00642857	-0.0107143	-0.0052381	-0.0119048	-0.00547619	-0.00285714	-0.0207143
8.2	58	4.20881	1.7581	-0.0219048	-0.0214286	0.0292857	-0.0102381	-0.00690476	-0.00047619	-0.00285714	-0.0207143
8.4	58.375	4.53381	1.9981	0.00309524	-0.00142857	-0.00571429	-0.0152381	-0.0119048	-0.0204762	0.00214286	-0.0207143
8.6	58.625	4.84881	2.2631	-0.00190476	-0.0164286	-0.00571429	-0.0102381	0.00309524	-0.0204762	0.00714286	-0.0207143
8.8	58.75	5.18381	2.4531	-0.0219048	-0.0214286	-0.0107143	-0.0152381	0.00309524	-0.00547619	0.00714286	-0.0257143
9	59	5.42881	2.6281	-0.00690476	0.00357143	-0.000714286	-0.0152381	-0.0119048	-0.0104762	0.0221429	-0.0207143
9.2	59.375	5.68381	2.7481	-0.00690476	-0.00142857	-0.00571429	-0.0152381	0.00809524	0.00452381	-0.0128571	-0.0257143
9.4	59.5	5.96881	2.9131	-0.00190476	-0.0114286	-0.0207143	-0.0152381	-0.0119048	-0.0154762	-0.0128571	-0.0207143
9.6	59.5	6.18381	3.0381	-0.00190476	0.0135714	0.00428571	0.0247619	-0.00190476	-0.0154762	-0.0128571	-0.0207143
9.8	59.375	6.40881	3.1681	-0.00690476	-0.00642857	-0.0207143	0.0097619	-0.0169048	-0.0104762	-0.0128571	-0.0257143
10	59.75	6.60381	3.2881	0.00809524	-0.00642857	-0.0207143	0.0147619	0.00309524	-0.0104762	-0.00785714	-0.0207143
10.2	59.625	6.79381	3.4331	-0.0119048	-0.0164286	0.00428571	0.0147619	-0.00190476	-0.00047619	-0.00285714	-0.0207143
10.4	59.75	6.96381	3.5281	-0.0169048	-0.00142857	0.00428571	0.0097619	-0.0169048	0.00452381	0.00214286	-0.0207143
10.6	59.875	7.11881	3.6231	0.00809524	-0.0114286	-0.0157143	0.0047619	0.00809524	-0.0254762	0.00214286	-0.0207143
10.8	59.875	7.23881	3.7031	-0.00190476	-0.0214286	0.00428571	0.0047619	-0.0119048	-0.0104762	-0.00285714	-0.0207143
11	60.125	7.32881	3.8181	-0.0219048	0.458571	-0.00571429	-0.000238095	-0.00690476	-0.0104762	-0.00285714	-0.0207143
11.2	59.75	7.41381	3.8581	0.00309524	1.03357	-0.0207143	-0.000238095	-0.0169048	-0.00547619	0.00214286	-0.0207143
11.4	59.75	7.52381	3.9131	0.693095	1.01357	0.0292857	-0.000238095	-0.00190476	0.00952381	0.00214286	-0.0207143
11.6	59.875	7.59881	3.9581	1.0781	1.36857	1.06929	-0.0102381	-0.00190476	-0.0254762	0.00214286	-0.0207143
11.8	59.875	7.68881	4.0381	1.2031	2.22357	1.58929	-0.0052381	-0.0219048	-0.0104762	0.00714286	-0.0257143
12	59.875	7.85381	4.0831	1.2781	2.65357	1.97429	-0.000238095	0.00809524	-0.0104762	0.0271429	-0.0307143
12.2	59.375	7.89881	4.1431	1.6381	3.25857	1.78429	0.0697619	-0.00690476	0.739524	-0.0128571	-0.0357143
12.4	59.25	7.97881	4.1981	1.7581	3.62857	1.85929	0.134762	-0.0119048	1.14452	-0.0228571	-0.0407143
12.6	59.75	8.03381	4.2731	2.0431	4.15357	2.15929	0.254762	0.583095	1.31452	-0.00785714	-0.0257143
12.8	59.375	7.99881	4.2881	2.4831	5.12357	2.38929	0.889762	1.2181	1.44952	0.197143	-0.0207143
13	59.5	7.94381	4.2981	3.4631	5.73857	2.62429	0.744762	1.2981	1.68452	0.387143	-0.0257143
13.2	59.625	8.01881	4.3431	4.6231	6.45857	2.75429	2.12476	1.3031	1.80452	0.652143	-0.0257143
13.4	59.5	7.85881	4.2981	5.8831	6.61857	3.02429	2.35976	1.3531	1.88952	1.25714	-0.0407143
13.6	59.75	7.96881	4.2981	7.0431	7.51857	3.24929	2.21476	2.3031	2.05452	1.52214	1.24429
13.8	57.625	7.83881	4.3081	8.2881	9.35857	3.53929	1.73976	2.6931	2.35452	1.62214	1.27929
14	54.375	7.83881	4.3331	8.6231	11.0036	3.31429	2.21476	3.6581	2.47452	1.61714	1.62429
14.2	50.625	7.73381	4.2481	7.6631	9.96857	3.70429	1.98476	3.8381	2.62952	1.74214	1.80929
14.4	47.875	7.67881	4.2581	7.7131	8.00857	4.15429	2.80976	3.6581	2.95952	2.18714	1.64929
14.6	46.25	7.65381	4.1431	7.1581	7.01357	3.72929	2.89476	4.3681	3.26452	2.50214	1.63929
14.8	43.875	7.46881	4.1881	7.2381	6.83857	3.64929	3.66976	4.6031	3.61452	2.49214	2.07429
15	42.25	7.47381	4.1131	6.4131	6.15357	3.49929	3.01976	4.0481	3.55452	2.97214	2.26429
15.2	40.75	7.29881	4.0681	5.0931	5.91357	3.34929	2.93476	4.2331	4.02952	3.26214	2.06429
15.4	39.25	7.25381	4.0081	4.5481	6.26857	3.53429	3.04976	4.9081	4.73452	2.73714	1.98429
15.6	37.875	7.16381	3.9831	4.6781	6.45857	3.33429	3.48976	4.7581	5.00452	3.36714	1.94929
15.8	36.875	7.07381	3.9381	5.3831	6.73857	3.50429	4.13976	4.1731	4.38952	3.56214	2.44429
16	36.25	7.08381	3.9231	6.3581	7.22357	4.02929	4.07476	3.8031	4.39952	4.25214	2.35429
16.2	35.875	6.90881	3.8581	6.8781	6.90857	4.37929	3.97476	4.7481	4.48952	3.29714	2.41429
16.4	35.125	6.87881	3.8731	6.5431	6.94357	4.48429	4.67476	4.5631	4.58452	4.09214	2.47429
16.6	34.75	6.82381	3.8231	6.9081	8.08857	3.94929	3.70476	4.4681	4.98952	3.92214	2.77929
16.8	34.125	6.81381	3.7781	7.3681	8.59357	3.69929	4.09476	4.4431	5.04452	4.17214	2.45429
17	33.875	6.77381	3.7281	7.4281	8.07857	3.72929	4.08476	4.2131	4.62952	4.06714	2.19929
17.2	33.625	6.68381	3.7681	7.8831	7.69857	3.49929	4.47476	4.5431	4.33952	3.73714	2.66929
17.4	33.875	6.62881	3.6931	7.6681	7.73857	3.54429	4.28976	5.1731	5.26952	3.76214	2.45929
17.6	33.75	6.65381	3.6681	7.0081	7.04357	3.50429	4.35476	5.7531	4.91952	4.23214	2.42929
17.8	33.375	6.56381	3.6331	7.5081	7.08857	3.49429	4.02476	5.1731	4.69952	4.25714	2.97929
18	33.25	6.54881	3.6231	7.3731	7.07357	3.65929	4.65976	4.3431	4.92452	4.06214	2.81929
18.2	33.125	6.45881	3.6281	7.1831	7.22357	3.81429	4.59476	4.6331	4.69952	4.15714	2.41929
18.4	33.25	6.42381	3.5681	7.5081	7.58357	3.46929	4.08976	5.1581	5.12952	3.68214	2.53429
18.6	32.875	6.43881	3.5981	7.0531	7.69357	3.27429	4.31976	4.9231	5.23952	4.59214	2.42429
18.8	32.75	6.35381	3.5531	7.3781	7.94357	3.19429	4.51976	4.3281	5.05952	4.01714	2.48429
19	32.875	6.37881	3.5481	7.3381	8.44857	3.14429	4.41476	4.6831	4.55952	4.28214	2.60929
19.2	33.125	6.38381	3.5231	7.1131	8.14857	3.31429	4.07476	4.7881	4.67952	4.55214	2.66929
19.4	33.125	6.37381	3.5231	6.9881	7.67357	3.10429	4.26476	4.7431	5.11452	3.80214	2.81929
19.6	33.125	6.26381	3.5031	7.0681	8.10857	3.26929	4.19476	4.8231	5.03452	4.29214	2.80929
19.8	32.75	6.29381	3.4781	7.0881	7.43857	3.16429	4.26476	5.0131	5.21952	4.58214	2.53929
20	32.375	6.21881	3.4581	6.8081	6.85357	3.24429	4.35976	4.5531	4.77952	4.24714	2.26429
20.2	31.75	6.21381	3.4881	6.9831	7.64857	3.23429	3.96476	4.7931	4.94452	4.01714	2.36429
20.4	31.5	6.22881	3.4381	6.7281	7.22357	3.39929	4.57476	4.8331	5.01452	4.04214	2.31429
20.6	31.625	6.18881	3.4131	6.7881	6.51857	3.31929	3.72976	4.3831	5.37952	4.52714	2.74429
20.8	31.5	6.13881	3.4081	7.0981	6.26357	3.21929	4.53976	4.1281	4.52952	4.08714	2.58429
21	31.875	6.12381	3.4081	6.6281	6.52857	3.15429	3.88476	4.3781	4.65452	4.60214	2.46429
21.2	31.75	6.08381	3.4081	6.6831	7.03357	3.19929	3.93976	4.2281	4.58952	3.36214	2.27929
21.4	31.5	6.11381	3.3931	6.7431	7.43357	3.05429	3.65976	4.6531	4.74952	4.54714	2.65429
21.6	31.25	6.07881	3.3731	6.7581	7.57857	3.06429	4.23976	4.2081	4.50452	3.74214	2.34429
21.8	30.875	6.06881	3.3831	6.7681	7.32357	3.25429	3.69476	4.3431	4.56452	3.64714	2.64929
22	30.5	6.08381	3.3381	6.4281	7.43357	3.13929	3.90476	4.1081	4.79452	4.28714	2.89929
22.2	30.375	6.00881	3.3731	6.6481	7.25857	3.12429	4.35476	3.8531	5.06952	3.76214	2.62929
22.4	29.625	5.99881	3.3531	6.8431	7.19857	3.30429	3.58976	4.2931	4.57452	4.24214	2.45429
22.6	29.25	5.97381	3.3431	6.7631	6.95357	3.07429	4.22476	4.1381	4.45952	3.16714	2.34929
22.8	29.25	5.98881	3.3531	6.3931	6.97857	3.10429	3.36976	5.0831	4.45452	4.32214	2.40429
23	29.25	5.92881	3.2881	6.3531	7.58357	3.19429	3.82476	4.3131	4.52952	3.50214	2.47929
23.2	29.125	5.91381	3.3381	6.4381	7.15857	3.11429	3.66976	3.9631	4.34452	4.32714	2.80429
23.4	29.25	5.97381	3.2981	6.6281	6.73357	3.15929	3.81976	3.8431	4.42952	3.60714	2.61429
23.6	29.25	5.80881	3.2781	6.5131	7.13357	3.20929	3.85976	3.8981	4.62452	3.85714	2.50929
23.8	29.375	5.89881	3.2731	6.4181	7.60357	3.25929	3.74476	3.9531	4.39952	4.24714	2.50929
24	29.125	5.86881	3.2931	6.5581	7.66857	3.04429	3.73476	3.8381	4.47452	3.80714	2.31929
24.2	29	5.81881	3.2531	6.2781	7.50357	3.06429	3.72976	4.2931	4.14452	3.72214	2.22429
24.4	28.625	5.82881	3.2631	6.1581	6.99857	3.03929	3.35476	4.4031	4.67452	3.90714	2.20429
24.6	28.25	5.76381	3.1981	6.5381	6.98857	3.12429	3.81476	3.8481	4.58452	3.58714	2.19429
24.8	27.875	5.76381	3.2281	6.5081	6.55357	2.98429	3.76476	3.8331	4.48452	4.25214	2.57429
25	28	5.74881	3.2231	7.0431	6.84857	2.88429	3.58476	4.1581	4.00952	3.63714	2.50929
25.2	27.5	5.78881	3.1931	6.1031	7.25357	2.97929	3.77476	3.8631	4.31952	3.80214	2.19429
25.4	26.75	5.70381	3.1831	6.0731	7.52857	3.07929	3.92476	4.1181	4.11952	3.49214	2.19929
25.6	26.625	5.71381	3.1831	6.2431	7.23357	2.98929	3.17976	4.1081	4.30952	3.65714	2.13429
25.8	27.375	5.72381	3.1731	6.3981	7.17357	3.10429	3.88476	4.2931	4.00952	3.82214	2.17929
26	27.875	5.65881	3.1831	6.3031	6.91357	2.96429	3.62976	4.0581	4.00952	3.29214	2.16429
26.2	27.875	5.64881	3.1581	6.2131	6.82357	3.05429	3.57476	3.9081	4.34452	4.02714	2.39429
26.4	27.875	5.67381	3.1431	6.1831	6.91357	2.99429	3.99976	3.5631	4.27452	3.41714	2.26929
26.6	27.75	5.59881	3.1531	6.2181	7.14857	2.96429	3.15476	3.9981	4.36952	3.93714	2.39929
26.8	27.125	5.65381	3.1131	6.2431	7.07857	3.17429	4.15976	3.9431	4.24452	3.70714	2.21929
27	27.125	5.56881	3.1281	6.2481	6.99357	3.02429	3.70476	4.7531	4.30952	3.64714	2.38429
27.2	27	5.55881	3.0981	5.9281	7.03857	2.77429	3.55976	4.6381	4.00952	3.41714	1.98429
27.4	26.75	5.50381	3.1081	6.1031	6.87857	3.03429	3.75976	4.2531	4.02952	3.82214	2.47929
27.6	26.75	5.53881	3.0531	6.1281	6.64857	3.13929	3.55976	3.6031	4.26952	3.65214	2.24929
27.8	26.5	5.45881	3.0981	5.9431	5.91357	3.01429	3.61476	3.6881	4.23452	3.72714	2.40429
28	26.5	5.45881	3.0231	5.7231	6.16357	3.08429	3.45476	3.7681	4.03952	3.66214	2.27429
28.2	25.5	5.40881	3.0281	6.0381	6.40857	3.04429	3.81476	3.9331	4.06452	3.83214	2.09929
28.4	25	5.39881	3.0081	5.8881	6.64357	2.81929	3.28476	3.7231	4.06952	3.41714	2.34929
28.6	24.25	5.42381	3.0231	6.0031	5.96357	2.83929	3.37476	3.5181	3.89952	3.77714	2.13429
28.8	23.875	5.31881	2.9981	6.0831	5.51357	2.96429	3.56976	3.3731	3.76452	3.18214	2.26929
29	23.875	5.37881	3.0081	5.8581	6.09357	3.07929	3.52476	3.3731	4.13952	3.38214	2.14429
29.2	23.625	5.29381	2.9681	5.7381	6.09357	2.97429	3.43476	4.0381	3.93952	3.30214	1.95929
29.4	23.625	5.27881	2.9681	5.8931	6.33357	2.97429	3.61976	4.1981	4.09452	3.57214	2.28929
29.6	23.625	5.27381	2.9381	6.0581	6.50357	2.90929	3.27476	4.3131	3.96952	3.31214	2.33429
29.8	23.5	5.24881	2.9631	5.6531	6.18857	2.94929	3.77976	4.1631	3.74452	3.18214	2.18929
30	23.75	5.21881	2.9031	5.9831	6.28857	2.96429	3.39476	3.4931	3.77452	3.76214	2.33429
30.2	23.375	5.20381	2.9381	5.7481	6.71357	2.97429	3.50476	3.6831	3.78952	3.19714	2.15929
30.4	23.25	5.20381	2.9081	5.8431	6.82857	2.90929	3.20476	4.0481	3.97952	3.74714	2.02429
30.6	23	5.15881	2.9131	5.8431	7.15857	3.00429	3.49476	4.1231	3.90452	3.12214	2.00429
30.8	23	5.16381	2.8731	5.5231	7.23357	2.87929	3.46476	4.1481	4.01452	3.61214	2.36929
31	22.875	5.16881	2.9031	5.9681	7.22857	3.04429	3.19976	3.7581	4.27952	2.90714	2.31929
31.2	23.25	5.13381	2.8831	5.4731	6.81357	3.04929	3.39476	3.7831	3.76952	3.82714	2.26929
31.4	23	5.11381	2.8631	5.6231	6.96857	2.96929	3.54976	3.5731	3.97952	2.88214	2.18929
31.6	22.625	5.10381	2.8981	5.6731	7.23357	3.00429	3.15976	3.4881	3.82952	3.57214	2.10429
31.8	22.125	5.04381	2.8631	5.6281	6.98357	2.95429	3.27476	4.0231	3.82452	3.22714	2.10429
32	22	5.08881	2.8681	5.6281	6.55857	2.88929	3.55976	3.8931	3.68952	3.35714	2.13929
32.2	21.875	5.03881	2.8231	5.5781	6.98857	3.13929	3.22976	3.6081	3.80952	3.39714	2.10429
32.4	22	4.99881	2.8331	5.4581	6.77857	3.00429	3.28976	3.8981	3.64952	3.08214	1.87929
32.6	22	5.00381	2.8131	5.8381	6.64357	2.82929	3.03476	3.3331	3.72452	3.36714	2.18429
32.8	22	4.98881	2.8031	5.2081	6.41357	2.81929	3.38976	3.4931	3.64952	3.31214	2.04429
33	22.125	4.95881	2.7781	5.4631	6.44357	2.80429	2.90476	3.7231	3.71452	3.30714	2.01429
33.2	21.75	4.94381	2.8081	5.5131	6.13357	2.84429	3.54976	3.4881	3.68452	2.92714	2.02929
33.4	21.25	4.94881	2.7881	5.2231	6.39857	2.75929	2.99976	3.9331	3.68452	3.35714	2.04929
33.6	20.875	4.91881	2.7631	5.4681	6.30357	2.74429	3.01476	3.5431	3.60452	2.83214	1.91929
33.8	20.375	4.91881	2.7531	5.4331	6.34357	2.76929	2.97976	3.2181	3.48452	3.24714	2.17429
34	20.125	4.90381	2.7581	5.2981	6.62357	2.98929	3.08976	3.4531	3.46952	3.03714	2.08429
34.2	19.875	4.84881	2.7381	5.4081	6.36357	2.78429	3.33476	3.5731	3.53952	3.23714	2.03929
34.4	20.125	4.88881	2.7481	5.3231	6.01857	2.70429	3.04476	3.8581	3.69452	2.89214	1.95929
34.6	20.625	4.86381	2.7181	5.3231	5.62357	2.86429	3.13476	3.5281	3.80452	3.20214	1.97429
34.8	20.375	4.81381	2.7431	5.2231	5.64857	2.69429	3.03976	3.9181	3.81952	3.18214	2.14429
35	20.375	4.83381	2.7481	5.2281	5.55857	3.22929	3.06976	4.5381	3.72452	2.83714	2.07429
35.2	20	4.81881	2.7031	5.3731	5.46857	2.88429	3.15976	3.5331	3.82952	3.13714	2.11429
35.4	20	4.77381	2.7281	5.2131	5.74357	2.87429	2.89976	3.7481	3.34452	2.95214	1.95429
35.6	20.125	4.79881	2.6831	5.1631	6.20857	2.84929	2.91476	3.5531	3.50452	3.27714	2.05429
35.8	20	4.75381	2.6681	5.1581	6.20857	2.87429	2.87476	3.1731	3.31952	2.89714	1.89429
36	19.75	4.72881	2.6581	5.1831	5.74357	2.61429	2.96476	3.3381	3.51452	3.25714	2.20929
36.2	19.125	4.73881	2.6881	5.2681	5.55857	2.85929	2.90476	3.7031	3.72952	2.93214	1.97929
36.4	18.75	4.70381	2.6481	4.9381	5.41357	2.74429	2.96476	3.9231	3.73452	3.03214	2.08429
36.6	18.5	4.67381	2.6631	5.2031	5.55357	2.89929	2.92476	3.9981	3.71452	3.06214	1.88929
36.8	18.625	4.66381	2.6331	4.9881	5.56357	3.05929	2.82476	3.7281	3.25452	2.76714	2.03429
37	18.625	4.63381	2.6331	5.0681	5.39357	2.79429	2.71476	3.7981	3.57452	3.35214	2.21429
37.2	18.625	4.57381	2.6381	5.1681	5.31357	2.92929	2.71476	3.4831	3.39952	2.80714	2.12429
37.4	18.875	4.62381	2.5931	5.2181	5.35357	2.94429	2.71976	3.2881	3.10452	2.92214	2.05429
37.6	18.875	4.57881	2.5781	5.1531	5.41357	3.01929	2.78976	3.2281	3.33952	3.07214	2.07429
37.8	18.375	4.54881	2.6081	5.0781	5.66857	2.92929	2.68976	3.0881	3.32952	2.86714	1.94429
38	17.75	4.57881	2.5581	5.0531	5.77857	2.84429	3.08976	3.3131	3.63952	2.78714	1.65429
38.2	17.25	4.52881	2.5681	4.7431	5.34857	2.90429	2.48476	3.8631	3.65452	2.76714	1.90429
38.4	17	4.45881	2.5531	4.8181	5.46357	2.79429	2.59476	3.8881	3.36452	2.98214	2.11929
38.6	16.5	4.50881	2.5781	5.1431	5.52857	2.98429	2.26976	3.3681	3.30452	2.82214	2.27429
38.8	16.25	4.48881	2.5581	5.1481	5.74357	2.94929	2.93976	2.7481	2.99452	3.01714	2.60929
39	16.125	4.43881	2.5431	5.1481	6.04857	3.07929	3.00976	3.0631	3.18952	2.73214	2.50929
39.2	16.375	4.43881	2.5681	4.8831	5.67857	2.73929	2.33976	3.1481	3.41952	3.11714	2.28929
39.4	16.5	4.43381	2.5531	4.7481	5.48857	2.65929	2.73976	3.1181	3.53452	2.59714	1.70929
39.6	16.75	4.35881	2.5381	4.7981	5.60857	2.66929	2.56976	3.2281	3.86952	3.27214	1.96429
39.8	16.5	4.37881	2.5131	5.0281	5.48857	2.45929	2.74476	3.1631	3.71952	2.61714	1.93929
40	16.25	4.37381	2.5231	4.8781	5.41357	2.39429	2.73476	3.9881	3.44452	2.46714	1.99429
40.2	16	4.31881	2.4931	4.7931	5.59357	2.49929	2.59976	3.2281	2.86952	3.13214	2.07929
40.4	16.375	4.36381	2.4881	4.9281	5.68857	2.51429	2.87476	3.7781	3.23952	2.54214	2.37929
40.6	16.25	4.31881	2.4631	4.8031	5.41857	2.45429	2.96976	3.2531	3.46452	2.94714	2.23429
40.8	16.25	4.27381	2.4831	4.6981	5.72857	2.82429	2.47476	3.0731	3.40952	2.69714	1.98429
41	16	4.29881	2.4681	4.5131	5.88357	2.50929	2.71476	3.3831	3.76452	2.90714	1.91429
41.2	16.125	4.29381	2.4631	4.6931	5.72357	2.58929	2.23976	3.3781	3.05452	2.62214	1.90929
41.4	15.625	4.22881	2.4331	4.6581	5.50357	2.66929	2.58976	3.0881	3.16952	3.03714	1.94929
41.6	16	4.23881	2.4431	4.6581	5.31357	2.61429	2.84976	2.8881	2.92952	2.64214	1.87929
41.8	16.125	4.21881	2.4281	4.4131	5.47857	2.59429	2.89476	3.4181	3.28952	2.29714	1.93429
42	15.875	4.16881	2.4181	4.6281	5.42357	2.38929	2.13476	3.1631	3.51452	2.49714	1.91429
42.2	16.125	4.18381	2.3931	4.5031	5.61857	2.37429	2.62476	2.9981	3.38952	2.71714	1.73929
42.4	15.875	4.18881	2.4131	4.5981	5.81857	2.50429	2.36476	3.0781	3.28952	2.82714	1.87929
42.6	15.875	4.13881	2.4031	4.5031	5.73857	2.42429	2.96976	3.6031	3.24452	2.55214	2.03929
42.8	15.75	4.17881	2.3831	4.3231	5.86857	2.61929	2.48976	3.5281	3.66952	2.46714	2.02429
43	15.625	4.17381	2.3881	4.3431	6.16857	2.48429	2.62976	3.6031	3.54952	2.52714	1.98929
43.2	15.375	4.14381	2.3881	4.4031	5.55857	2.59929	2.73976	3.2131	3.90452	2.62214	1.81429
43.4	14.875	4.16381	2.3731	4.4881	5.32857	2.40929	2.53976	3.1531	3.36952	3.00714	1.76929
43.6	14.75	4.13381	2.3631	4.3331	5.22357	2.51929	2.44476	3.1781	3.65952	2.42714	1.99429
43.8	14.625	4.12381	2.3981	4.4881	5.27357	2.57429	2.29976	3.2981	3.62452	2.93714	1.96429
44	14.25	4.13381	2.3581	4.3781	5.30357	2.52929	2.31976	2.9981	3.41452	2.41714	1.93929
44.2	14.5	4.11381	2.3631	4.3181	5.54857	2.61929	2.60976	3.0381	3.55952	2.72714	1.88929
44.4	14.5	4.07881	2.3231	4.2181	5.45357	2.35929	2.34476	2.6681	3.45452	2.55214	1.93929
44.6	14.75	4.10881	2.3431	4.3431	5.34357	2.63429	2.31976	2.6981	3.17952	2.57714	1.74929
44.8	14.625	4.09381	2.3231	4.2081	5.78857	2.47429	2.21976	2.6981	3.29952	2.37214	1.78429
45	14.375	4.07881	2.3381	4.2181	5.37357	2.45929	2.25476	2.8581	3.32452	2.48714	1.87929
45.2	14.75	4.09881	2.3231	4.2731	5.15357	2.51429	2.32976	3.0781	3.41452	2.90714	1.98929
45.4	15	4.08381	2.3531	4.1481	5.03357	2.34929	2.49476	3.1681	3.47452	2.68214	1.73429
45.6	15.125	4.06381	2.3281	4.2081	5.32357	2.52429	2.32476	3.0981	2.97952	2.58214	2.07929
45.8	15	4.09381	2.3281	4.2081	5.54857	2.35929	2.40976	3.3681	2.63452	2.65714	2.08929
46	14.875	4.06381	2.3081	4.0631	5.21857	2.61429	2.18476	2.9281	3.03452	2.46714	2.04929
46.2	14.5	4.04881	2.3231	4.0181	5.30857	2.49429	2.45976	2.3681	3.31952	2.34714	1.91429
46.4	14.5	4.07881	2.3281	4.1031	5.20857	2.36929	2.19476	2.3881	3.11952	2.43714	1.74429
46.6	14.5	4.05381	2.3131	3.9081	5.12357	2.37929	2.39476	2.3631	3.05952	2.47714	1.92929
46.8	14.375	4.03881	2.3081	3.9581	5.34357	2.27429	2.31476	2.4831	2.86452	2.44214	1.97429
47	14.25	4.05881	2.3231	4.0531	5.50357	2.53429	2.45976	2.7031	2.79952	2.41214	2.00929
47.2	14.5	4.03381	2.3231	3.9081	5.25357	2.36429	2.10976	2.6781	2.89952	2.58214	2.00929
47.4	14.375	4.02381	2.3031	4.0231	5.17357	2.42429	2.33476	2.7981	3.12952	2.15714	2.14929
47.6	14.25	4.06381	2.3381	3.9681	5.22857	2.42929	2.16476	2.6081	2.91952	2.59714	2.23429
47.8	14	4.02881	2.2981	4.0581	5.43357	2.30929	2.33476	2.7031	2.76952	2.37714	1.88429
48	14.375	4.01381	2.3031	3.9231	5.32857	2.61429	2.28976	2.6031	2.94452	2.46214	2.01929
48.2	14.625	4.03881	2.2731	3.9531	5.30857	2.34929	2.05976	2.3031	2.88952	2.33214	2.07929
48.4	14.75	4.02381	2.3031	4.0331	5.08357	2.29929	2.33476	2.3381	3.18952	2.54214	1.92929
48.6	14.75	4.00881	2.2781	3.9181	4.92357	2.28929	2.22476	2.6231	2.86452	2.18214	1.77929
48.8	14.75	4.05381	2.2781	3.9181	4.58857	2.20929	1.94976	2.4181	2.88952	2.46214	1.86929
49	14.875	4.02381	2.2681	3.8531	4.47357	2.46929	1.99976	2.5931	2.68452	1.92714	1.90429
49.2	14.875	4.00881	2.2781	3.9381	4.43857	2.34429	2.35976	2.3681	2.50952	2.47714	2.07929
49.4	14.75	4.03381	2.2731	3.9081	4.50357	2.38929	2.17976	2.9581	2.95452	1.98214	1.98429
49.6	14.75	4.02381	2.2681	3.8731	4.64857	2.44929	2.31476	2.5381	2.81452	2.37214	2.00429
49.8	14.625	3.99881	2.2631	3.8731	4.94357	2.25429	2.20976	2.3831	3.25952	2.09214	1.77929
50	14.25	4.02381	2.2881	3.8931	4.74357	2.57929	2.05976	2.3381	2.78452	2.09714	1.84429
50.2	14.125	4.02881	2.2731	3.9031	4.82357	2.15429	2.28976	2.5081	2.94452	2.46714	1.64429
50.4	14	3.99381	2.2631	3.8381	4.72357	2.36929	2.28476	2.7481	2.95452	2.33714	1.76429
50.6	14.25	4.02381	2.2581	3.7431	4.93857	2.30429	2.04476	2.4931	2.70952	2.07714	1.96429
50.8	14	4.02381	2.2831	3.6981	5.05357	2.29929	2.11476	3.1281	2.67952	2.18714	1.91929
51	14.375	3.98881	2.2781	3.8231	4.94357	2.49429	2.27976	2.2481	3.17952	2.23214	1.79929
51.2	14.75	4.01881	2.2631	3.6631	5.00357	2.38429	2.30976	2.1231	3.10952	2.09714	1.86929
51.4	15.125	4.01381	2.2881	3.7731	4.92357	2.35929	2.08476	2.3481	3.53952	2.20214	1.71929
51.6	15	3.98381	2.2731	3.7631	4.75357	2.30929	2.19476	2.4881	3.15952	2.18714	1.85929
51.8	15.25	4.01381	2.2731	3.7931	4.83857	2.22929	1.93476	2.2781	2.71952	2.36714	1.77429
52	15.125	4.00381	2.2531	3.7981	4.85357	2.44429	2.22476	2.4081	2.68952	2.36214	1.94429
52.2	15	3.97881	2.2731	3.6181	4.64357	2.23429	2.23976	2.2131	2.46952	2.19714	1.75929
52.4	14.75	4.01381	2.2581	3.7081	4.44357	2.22929	2.00476	2.0581	2.95952	2.06214	1.76929
52.6	14.625	4.00881	2.2631	3.7481	4.71857	2.14929	2.28976	1.9631	3.03452	2.21714	1.67929
52.8	14.375	3.98381	2.2431	3.6781	4.83357	2.26929	1.97976	2.2431	2.75952	2.08714	1.63429
53	14.375	4.01881	2.2681	3.7631	4.90357	2.32929	2.00476	2.1781	2.87452	2.40714	1.97929
53.2	14.375	4.00881	2.2631	3.6931	4.80357	2.25929	2.25976	2.1881	2.70452	2.23214	1.81429
53.4	14.25	3.96881	2.2681	3.6031	4.47857	2.46929	2.00476	2.4631	2.82952	2.15214	1.89429
53.6	14.125	3.99881	2.2431	3.7581	4.67357	2.42429	1.87976	2.3931	2.79452	2.26714	1.93429
53.8	14.375	4.00381	2.2731	3.7231	4.57357	2.22429	2.00976	2.2181	2.62952	1.90214	1.82929
54	14.375	3.96381	2.2531	3.6081	4.33357	2.22429	1.95976	2.4081	2.67452	2.40214	1.91929
54.2	14.25	4.00381	2.2531	3.6881	4.36857	2.29429	2.00976	2.2731	2.55952	2.30714	1.94929
54.4	14.25	4.00381	2.2481	3.6431	4.54857	2.28929	2.09976	2.1881	2.96452	2.21214	1.77429
54.6	14.375	3.97381	2.2831	3.5931	4.58357	2.25429	2.11976	1.9231	2.87452	2.37714	1.71429
54.8	14	3.99881	2.2581	3.5781	4.52357	2.20929	1.89476	2.0531	3.35952	2.17714	1.56929
55	14	3.99381	2.2531	3.6081	4.61357	2.45929	2.07976	2.1931	3.16952	2.04214	1.71929
55.2	14.125	3.96381	2.2831	3.6131	4.81357	2.16429	2.05476	1.9831	3.04452	2.31214	1.86929
55.4	14.125	3.98381	2.2681	3.5531	4.68857	2.29929	1.82476	2.4281	3.00452	1.87714	1.93929
55.6	13.875	4.00381	2.2681	3.6131	4.69357	2.27429	1.99976	2.2581	2.59452	2.29714	1.77929
55.8	13.875	3.95881	2.2531	3.5081	4.48857	2.16429	2.13976	2.2181	2.65452	2.18714	1.74429
56	14.125	3.98881	2.2881	3.5981	4.54857	2.24929	1.94476	2.3231	3.09452	2.00714	1.74429
56.2	14.5	3.98881	2.2781	3.6381	4.59357	2.09429	2.11476	2.1881	3.12452	2.20714	1.84429
56.4	14.625	3.96881	2.2731	3.6181	4.56357	2.26929	1.82976	2.4731	3.37452	2.23214	1.76929
56.6	14.75	3.99381	2.2531	3.6931	4.50857	2.23429	2.09976	2.5631	2.75452	2.06714	2.01429
56.8	14.625	3.98881	2.2881	3.5431	4.58357	2.07429	1.76976	2.4631	2.61452	2.23714	1.71429
57	14.625	3.95881	2.2681	3.4931	4.62857	2.45429	1.93476	2.5431	2.88452	2.04714	1.78429
57.2	14.75	3.99381	2.2681	3.6281	4.69357	2.08429	2.11976	2.1731	2.60452	1.85214	1.75929
57.4	14.875	3.98381	2.2281	3.5431	4.95857	2.41429	1.98976	2.1231	2.98952	2.16214	1.66429
57.6	14.75	3.96881	2.2781	3.6181	4.75357	2.16429	2.27476	2.0281	3.01452	2.11214	1.66929
57.8	14.375	3.99381	2.2681	3.5581	4.66357	2.07929	1.74976	2.1481	2.82952	2.20214	1.76429
58	13.875	3.97881	2.2531	3.5381	4.51357	2.16429	2.06476	2.1781	3.08452	2.30714	1.85429
58.2	14.5	3.95881	2.2481	3.5681	4.39357	2.16429	2.13976	2.0881	2.68452	2.05714	1.82929
58.4	14.875	3.99881	2.2731	3.5331	4.54857	2.20929	1.88976	2.8331	3.26952	2.01214	1.71429
58.6	15.375	3.99881	2.2681	3.5481	4.62857	2.16929	1.71476	2.4731	3.23452	2.13214	1.62929
58.8	15.375	3.96381	2.2481	3.5531	5.05357	2.26429	1.89476	2.1281	3.15452	2.04714	1.65929
59	14.875	3.98881	2.2931	3.5281	4.90357	2.15429	2.10476	2.4431	3.10452	2.11214	1.93429
59.2	14.625	3.99881	2.2681	3.5331	4.61357	2.09429	2.03976	2.5731	2.82452	2.19714	1.81429
59.4	14.375	3.96881	2.2681	3.5131	4.51357	2.05429	1.95976	2.1481	2.77952	2.31214	1.80429
59.6	14.125	3.99381	2.2431	3.5531	4.76857	2.00429	2.08476	2.1731	2.64452	2.16714	1.84429
59.8	13.875	3.99881	2.2681	3.5231	4.83857	2.20429	1.91476	2.1231	2.87452	2.09714	1.66929

## Sheet: MA_Medium
t [s]	Q [l/s]	P1 [cm]	P2 [cm]	P3 [cm]	P4 [cm]	P5[ cm]	P6 [cm]	P7 [cm]	P8 [cm]	P9 [cm]	P10 [cm]
0	0.25	-0.0352381	-0.0238095	0.00714286	-0.00357143	-0.0109524	-0.012381	-0.0164286	-0.00547619	0.00904762	-0.0111905
0.2	0.125	-0.0402381	-0.0288095	0.00214286	-0.0135714	0.0340476	-0.00738095	0.00857143	-0.00047619	-0.0109524	-0.0161905
0.4	0.75	-0.0302381	-0.0188095	-0.0178571	0.0264286	0.00404762	-0.00738095	0.00357143	0.0145238	-0.0109524	-0.0161905
0.6	0.875	-0.0452381	-0.0388095	0.00214286	0.0114286	-0.0209524	-0.00738095	-0.0164286	0.00452381	-0.0109524	-0.0161905
0.8	0.625	-0.0102381	0.0211905	0.00214286	0.00142857	-0.0209524	-0.00238095	0.0135714	-0.0154762	-0.000952381	-0.0161905
1	0.25	-0.0152381	-0.00880952	-0.0128571	0.0114286	0.0390476	-0.00238095	0.00357143	-0.00547619	0.00404762	-0.0161905
1.2	0.125	-0.0152381	-0.00880952	0.00214286	0.00142857	0.00904762	0.00261905	-0.0164286	-0.00547619	0.00404762	-0.0111905
1.4	0	-0.0252381	-0.0138095	-0.00285714	-0.00857143	-0.0209524	0.00761905	0.0135714	0.00452381	0.00404762	-0.00119048
1.6	-0.125	0.0047619	-0.0238095	-0.0128571	-0.0135714	-0.0109524	0.00261905	0.00857143	-0.00047619	-0.000952381	0.00380952
1.8	0.125	-0.000238095	0.0161905	0.00214286	0.0164286	0.0290476	0.00761905	-0.0164286	-0.0104762	-0.000952381	0.0138095
2	0.375	-0.0152381	0.00619048	-0.00285714	0.00642857	0.00404762	-0.017381	0.0135714	-0.00047619	0.00404762	0.0338095
2.2	0.5	-0.000238095	0.00619048	0.00214286	-0.00357143	-0.0209524	0.00761905	0.00857143	-0.0154762	0.00404762	0.00880952
2.4	0.375	0.0247619	-0.00380952	-0.00285714	0.00142857	-0.0159524	-0.00238095	-0.0114286	0.0145238	0.0140476	0.00880952
2.6	-0.125	0.0247619	-0.00380952	-0.00285714	-0.00357143	0.0340476	-0.00238095	0.0135714	-0.00547619	0.0190476	0.0138095
2.8	0	0.0297619	0.0161905	0.0221429	-0.0135714	0.00904762	0.00261905	-0.0164286	0.0245238	0.00904762	0.00880952
3	0.5	0.0197619	0.0111905	0.00214286	-0.0135714	-0.0209524	0.00261905	-0.0114286	-0.0104762	-0.0109524	0.00880952
3.2	0.375	0.0097619	0.0161905	-0.00785714	0.0114286	-0.0109524	-0.00238095	0.0135714	-0.0154762	-0.0109524	0.00380952
3.4	0.375	0.0397619	0.0111905	0.0171429	0.00642857	0.0340476	0.00761905	-0.00142857	0.00952381	-0.00595238	-0.00119048
3.6	0.5	0.0297619	0.0111905	-0.00285714	-0.00357143	-0.000952381	0.00761905	-0.0114286	-0.0104762	-0.000952381	0.00380952
3.8	0.625	0.0297619	0.0311905	-0.00785714	-0.0135714	-0.0309524	0.00761905	0.00857143	0.0245238	-0.00595238	-0.00119048
4	0.375	0.0197619	0.0261905	0.0121429	-0.00357143	-0.0109524	0.00761905	0.00857143	0.00452381	-0.000952381	-0.00119048
4.2	0.375	0.0497619	0.0311905	-0.00285714	-0.0135714	0.0290476	0.012619	-0.0114286	-0.0254762	0.00404762	-0.00619048
4.4	0.5	0.0397619	0.0211905	-0.0128571	0.00142857	0.00404762	0.012619	0.00357143	0.0145238	-0.000952381	-0.00619048
4.6	0.5	0.0547619	0.0461905	0.0121429	0.0114286	-0.0259524	0.012619	-0.00642857	-0.0104762	-0.000952381	-0.00619048
4.8	0.25	0.0397619	0.0461905	-0.00285714	0.00142857	-0.0109524	0.012619	-0.0114286	0.00952381	0.00404762	-0.00619048
5	0.375	0.0847619	0.0361905	-0.0128571	0.00142857	0.0340476	0.017619	0.00857143	-0.00547619	0.00404762	-0.00619048
5.2	0.5	0.219762	0.0361905	0.00714286	-0.00357143	-0.000952381	0.017619	-0.00642857	-0.0204762	0.00904762	-0.00119048
5.4	1.125	0.564762	0.0211905	-0.00285714	-0.00357143	-0.0109524	0.037619	-0.0114286	0.00452381	0.0140476	-0.00619048
5.6	5	1.02476	0.0561905	-0.0128571	-0.0135714	-0.0109524	0.00761905	0.0135714	-0.00547619	0.00904762	-0.00119048
5.8	14.25	1.59976	0.15119	0.00714286	0.0114286	0.0190476	-0.012381	-0.00642857	0.00452381	-0.0159524	-0.00619048
6	27.875	2.17476	0.54619	-0.00785714	0.00642857	-0.000952381	-0.017381	-0.00642857	-0.00547619	-0.0159524	-0.0211905
6.2	43.375	2.83476	0.69619	-0.0178571	0.00142857	-0.00595238	-0.017381	0.0135714	-0.0254762	-0.0109524	-0.00119048
6.4	56.75	3.47476	1.00119	0.00714286	0.00142857	-0.0159524	-0.017381	-0.00142857	0.00452381	-0.000952381	-0.00619048
6.6	67.25	4.09976	1.38119	0.00714286	0.00142857	0.0140476	-0.012381	-0.0114286	-0.0104762	-0.000952381	-0.00119048
6.8	75.875	4.63476	1.78119	-0.0178571	-0.00857143	-0.000952381	-0.012381	0.0135714	0.0145238	0.00404762	-0.00619048
7	81.5	5.18476	2.14119	0.00714286	-0.0135714	-0.000952381	-0.012381	-0.00642857	-0.00547619	0.00404762	-0.00619048
7.2	86	5.68476	2.47119	0.00214286	0.0364286	-0.0159524	-0.00738095	-0.0114286	-0.0204762	-0.000952381	-0.00619048
7.4	87.75	6.20476	2.74619	-0.0178571	0.00642857	0.0140476	-0.00738095	0.00857143	-0.00047619	-0.00595238	-0.0161905
7.6	88.875	6.63976	3.02619	-0.00285714	-0.00357143	-0.000952381	-0.00738095	-0.00642857	-0.0104762	0.00404762	-0.0161905
7.8	89.125	7.04976	3.27119	-0.00285714	0.00642857	-0.00595238	-0.00238095	-0.00642857	0.00952381	0.00904762	-0.0161905
8	89.25	7.42976	3.49619	-0.00785714	-0.00357143	-0.0159524	-0.00238095	0.0135714	-0.00547619	0.0140476	-0.0161905
8.2	89.25	7.79976	3.69119	-0.00285714	-0.0135714	0.00904762	-0.00238095	-0.00142857	-0.0204762	0.0140476	-0.0211905
8.4	89.375	8.13476	3.91619	-0.00785714	-0.0135714	-0.000952381	-0.00238095	-0.00642857	-0.00047619	0.00404762	-0.0211905
8.6	89.875	8.42976	4.13619	0.00214286	0.0114286	-0.000952381	0.00261905	0.0185714	-0.0104762	-0.0159524	-0.0261905
8.8	90.375	8.64976	4.30119	-0.00785714	0.00642857	-0.0209524	0.00261905	-0.00142857	0.00952381	-0.0109524	-0.0211905
9	90.625	8.83476	4.47119	-0.00785714	-0.00357143	0.00904762	-0.00738095	-0.00142857	-0.0104762	-0.0109524	-0.0161905
9.2	90.25	8.99976	4.59619	0.0271429	-0.00857143	-0.00595238	-0.00738095	0.0185714	-0.0254762	-0.00595238	-0.0211905
9.4	89.375	9.09976	4.77119	-0.00785714	-0.00357143	-0.000952381	-0.00238095	-0.00142857	-0.0104762	-0.000952381	-0.0161905
9.6	88.5	9.10976	4.83119	-0.0128571	1.35643	-0.0159524	-0.00738095	-0.00142857	-0.0204762	0.00404762	-0.00119048
9.8	86.375	9.15976	4.87119	1.11214	0.941429	0.00404762	-0.00738095	0.00357143	0.00452381	-0.000952381	0.00880952
10	84.125	9.26976	4.91119	1.27714	1.99643	1.34905	-0.00738095	-0.00142857	-0.00047619	-0.00595238	0.0288095
10.2	81.625	9.23976	4.94119	1.52714	2.58143	1.77905	-0.00238095	-0.00642857	-0.0254762	-0.00595238	0.00880952
10.4	79	9.29476	4.99119	1.99714	3.87143	2.32905	0.102619	-0.0114286	0.314524	-0.00595238	0.00880952
10.6	77.125	9.24976	5.01119	2.43214	3.94143	2.37405	0.232619	0.128571	1.26952	0.00404762	0.00380952
10.8	75	9.23976	5.02619	2.63714	5.25143	2.75405	0.447619	1.09357	1.63452	0.0340476	-0.00119048
11	73.125	9.19976	5.01119	3.61714	5.84643	2.64405	0.897619	1.18357	1.66452	0.114048	0.00380952
11.2	71.25	9.17976	5.00119	4.82214	7.15643	3.25905	1.79262	1.40357	1.97452	0.564048	0.00380952
11.4	69.625	9.10976	5.00119	5.39214	6.85143	3.55905	2.37262	1.65857	2.21952	1.77405	0.94381
11.6	68.25	9.16476	4.98619	6.93214	7.65643	3.77405	3.51762	1.80357	2.03952	1.99405	1.24381
11.8	66.875	9.05976	4.97119	8.14714	8.35143	3.66405	2.93762	3.23857	2.35952	2.36905	1.46381
12	65.75	9.02976	4.95619	8.12214	10.5364	3.77905	2.84762	3.36357	2.70452	1.94405	1.82881
12.2	65.375	8.96476	4.95619	8.28214	12.4164	4.14405	3.45762	3.25357	2.69452	1.67905	2.09881
12.4	64.875	8.85976	4.94119	10.0171	12.5614	4.29405	2.54762	3.52357	3.36952	2.34905	2.24381
12.6	64.875	8.91476	4.88619	10.5321	11.0264	4.65905	3.56262	4.71857	4.14452	2.29905	2.38881
12.8	64.875	8.80976	4.85119	10.9921	7.29643	4.17405	3.85762	4.67857	4.31452	3.18405	3.04381
13	64.875	8.72976	4.85119	9.89714	7.21643	3.72905	4.49262	5.42857	4.84952	3.88405	3.40881
13.2	63.875	8.79976	4.85619	8.34214	6.78143	3.55905	3.88262	4.42357	5.23952	3.98405	3.54881
13.4	61.625	8.66476	4.87619	6.84214	6.57643	3.63405	3.95762	4.70357	5.11452	4.39405	2.91381
13.6	59.875	8.76476	4.77619	6.20714	6.30643	3.59405	4.42262	4.46357	5.36952	4.79405	2.84881
13.8	58.75	8.60976	4.85619	5.91714	6.75643	4.13405	4.36762	4.37357	5.37952	4.27905	3.25881
14	58.5	8.64476	4.75619	5.88714	8.00643	4.81405	5.52262	4.42357	5.98452	4.68405	3.45881
14.2	58.25	8.39476	4.77119	7.50714	7.03643	4.33905	4.36262	5.37857	5.24452	4.19905	3.22381
14.4	57.375	8.46476	4.72119	8.00214	6.75143	4.37905	5.61762	5.17357	5.54952	5.03905	3.29881
14.6	56.75	8.45976	4.65619	7.81714	8.57143	4.42905	4.81262	4.97857	5.52952	4.46405	3.10381
14.8	56	8.10476	4.66119	8.26714	9.21643	4.54905	5.53762	5.49357	6.07452	4.94405	2.74881
15	55.125	8.52976	4.62119	8.99214	9.97143	4.38905	5.04762	5.93857	7.09452	5.36905	2.87881
15.2	54.625	8.07976	4.59619	9.41714	9.75143	4.13905	4.53262	5.29857	5.83952	4.96405	3.04381
15.4	53.875	8.23476	4.58119	9.73214	9.48643	4.11405	5.43262	4.54357	5.80452	4.79905	2.99881
15.6	53.5	8.16476	4.51619	9.76214	9.92643	4.31905	5.39762	5.11857	6.01452	5.51405	3.14381
15.8	53.25	8.05976	4.50119	9.80214	9.75643	4.29405	5.67262	5.42357	6.72952	4.87405	2.95881
16	52.5	8.05476	4.46619	9.15214	9.38643	4.09405	4.78262	5.49857	6.59952	5.32405	3.03381
16.2	51.125	7.92476	4.46119	9.30214	8.67643	4.31405	4.90262	5.90357	6.06952	5.21405	2.66381
16.4	50.125	7.90476	4.45619	8.99214	8.80643	4.25905	5.52762	5.89857	6.27952	5.06405	3.06881
16.6	49.375	7.85476	4.39119	8.85714	9.00143	4.17905	5.43262	5.68357	6.55452	5.54405	3.10381
16.8	48.625	7.91476	4.36619	9.00214	9.35643	3.96905	5.72762	6.03357	7.33952	5.35905	3.48381
17	48.125	7.86476	4.37619	9.00714	9.87143	3.95905	5.17262	6.44357	6.35452	5.35405	3.53381
17.2	47.625	7.75976	4.36119	9.16714	10.0314	4.01905	5.50262	5.93357	5.72952	5.68905	3.54881
17.4	47.75	7.76976	4.35119	9.28214	9.13143	3.57905	5.21262	5.40357	5.93452	5.22905	3.14881
17.6	47.75	7.64476	4.28619	9.11714	9.05643	3.70905	5.56262	5.17857	6.73452	4.88405	2.90381
17.8	47.75	7.61476	4.27619	9.13714	9.24143	3.93905	5.35262	5.80357	6.51952	5.73405	3.01381
18	47.625	7.51476	4.25619	8.86714	9.31643	3.89905	5.57762	5.47857	6.30452	5.61905	3.60381
18.2	46.625	7.47976	4.20119	8.99214	9.46143	4.04405	5.22262	5.34857	6.76452	5.37905	4.27381
18.4	45.625	7.36976	4.17119	8.82714	9.11143	3.71905	5.51762	5.27357	6.82452	5.04405	2.85881
18.6	44.625	7.45476	4.14119	8.74214	8.95143	3.70905	5.09262	5.43857	5.99452	5.19905	2.98381
18.8	44	7.31976	4.09119	9.16214	9.11143	3.91905	5.34762	5.62857	5.59952	5.36905	2.89881
19	43.625	7.29476	4.11119	8.57214	8.71143	3.68905	5.24262	5.34357	6.01952	5.63405	3.09881
19.2	43	7.27476	4.09119	8.65214	8.87643	3.73905	4.93762	5.59857	6.56952	5.25405	3.06881
19.4	42.75	7.24476	4.05119	8.26214	8.84643	4.14405	5.10762	5.77357	5.45952	5.49405	3.23881
19.6	42	7.10976	4.03619	8.45714	8.09143	3.49405	5.41262	5.84357	5.43952	4.84905	3.20381
19.8	41.5	7.11976	4.04119	8.60214	8.49143	3.42905	5.38262	5.56357	5.84952	5.01405	3.06881
20	40.75	7.08476	4.00619	8.50714	7.98643	3.65905	4.51262	5.13357	6.17952	5.10905	2.93881
20.2	39.75	7.02976	3.98119	8.38214	8.46643	3.66405	5.26762	4.78857	5.98452	5.35405	2.77381
20.4	38.75	6.94976	3.86119	8.18714	9.14643	3.55405	4.58762	5.14857	6.35952	5.22405	2.95381
20.6	38	6.89976	3.88619	8.15214	9.03143	3.55405	5.04762	6.12357	6.45452	4.71905	3.08881
20.8	38	6.90976	3.85619	8.52714	8.80143	3.73405	4.79262	5.80357	5.88952	5.20905	3.22381
21	38.25	6.90476	3.86619	8.27214	8.34643	3.70405	5.27262	5.10357	5.96452	5.05405	2.85881
21.2	38	6.84476	3.80119	8.30714	8.11143	3.69405	4.38262	5.07357	6.18952	5.29905	2.63381
21.4	37.875	6.79976	3.80119	8.27214	8.50643	3.70405	4.78262	6.00357	5.90452	4.52405	2.57881
21.6	37.5	6.81976	3.78119	7.89214	8.45643	3.80405	4.61762	5.59357	5.44452	5.55905	3.06881
21.8	37.375	6.74976	3.74119	7.91714	9.11643	3.80905	4.59262	4.86857	5.62452	4.51405	3.39381
22	37.125	6.66476	3.76619	7.88714	8.22643	3.68405	5.07262	4.72857	5.91952	4.90905	2.89881
22.2	37.25	6.70476	3.73119	7.89214	7.82143	3.65405	4.30762	5.12857	6.29952	4.70905	2.49381
22.4	36.875	6.61976	3.69619	8.12214	8.44143	3.69405	4.75262	5.49857	5.91952	4.63905	2.49881
22.6	36.875	6.55976	3.68619	7.79714	7.99643	3.75905	4.64762	5.44357	5.61952	5.16405	3.03881
22.8	37.125	6.51976	3.67619	7.96214	8.67143	3.54905	4.95262	5.03857	4.77952	4.39905	3.24881
23	36.875	6.45476	3.69619	7.79714	8.30143	3.56905	4.34262	4.70357	5.83452	4.18905	2.87381
23.2	36.75	6.49476	3.64619	7.61214	8.25143	3.68905	4.72762	4.85857	5.72952	4.90405	2.62881
23.4	36.375	6.54476	3.64619	7.71214	8.05143	3.65405	4.54262	4.72857	5.24952	4.64905	2.81881
23.6	36.125	6.43976	3.64119	7.53214	8.04143	3.51405	4.78762	5.32857	5.52952	4.68405	2.77881
23.8	35.625	6.37976	3.63619	7.48714	8.27643	3.41905	4.19762	5.61357	5.33452	4.22405	3.05881
24	35.5	6.46476	3.63119	7.89214	7.76643	3.44905	4.64762	5.64357	5.37452	4.59405	2.90881
24.2	35	6.38976	3.57119	7.57714	7.08143	3.63905	4.00262	4.73857	5.15452	4.66905	2.84881
24.4	34.625	6.36976	3.57619	7.43714	6.60143	3.68905	4.76762	4.83857	5.50452	4.80405	2.83881
24.6	33.75	6.31976	3.53619	7.24214	6.80643	3.39905	4.39262	5.19357	5.58952	4.33905	2.91881
24.8	34.125	6.24976	3.55119	7.50714	7.29643	3.48405	4.14762	4.91857	4.98452	4.19405	2.73881
25	33.875	6.24476	3.49619	7.23214	7.83143	3.46405	4.33262	4.80857	4.79952	5.30905	2.95881
25.2	33.75	6.24476	3.48619	7.61714	7.38643	3.56905	4.40762	4.65857	5.22452	4.11905	2.58881
25.4	33.125	6.20976	3.46619	7.42214	7.62643	3.66905	4.22762	4.76357	5.17452	4.62905	2.82881
25.6	32.875	6.17476	3.46119	7.22714	8.05643	3.57905	4.76262	5.05857	5.64452	4.37905	2.72881
25.8	32.875	6.19476	3.51119	7.15714	7.84143	3.55905	4.05762	4.51857	5.79452	4.42905	2.92881
26	32.875	6.11476	3.43619	6.93214	7.40643	3.29905	4.15262	4.88857	5.01952	4.57405	2.93881
26.2	32.375	6.03976	3.43119	7.21714	7.52643	3.28405	4.67762	4.34357	5.20452	4.19905	2.62881
26.4	31.875	6.16476	3.38619	7.29714	7.12643	3.19905	4.01762	4.89357	5.35452	4.87405	2.60881
26.6	31.75	5.98976	3.43119	6.96714	6.95643	3.32405	4.60262	4.45857	5.41452	4.30405	2.44881
26.8	31	6.04976	3.39619	7.10214	7.20143	3.37905	3.97262	4.40857	5.18952	4.32405	2.61881
27	30.625	5.96976	3.37119	7.17714	7.30643	3.43905	4.34262	4.68357	4.40952	4.06905	2.62381
27.2	30.875	5.92976	3.35119	7.18714	7.54143	3.61405	4.62762	4.58857	4.88452	4.53905	2.44881
27.4	30.75	5.97476	3.31119	6.99214	7.23143	3.29905	3.80762	4.70357	5.49952	3.92905	2.52381
27.6	30.5	5.94476	3.37119	6.67214	7.30143	3.25405	4.13262	4.29857	4.86952	4.78405	2.52881
27.8	29.75	5.86476	3.33119	7.25714	7.44643	3.43905	3.94762	4.46357	5.21952	4.29905	2.61881
28	29.75	5.85976	3.32119	6.83214	7.32143	3.50405	4.20762	4.73857	4.91952	3.64405	2.66881
28.2	28.875	5.85476	3.29619	6.96714	6.94143	3.43905	4.11762	4.37357	4.92952	4.33405	2.52381
28.4	28.75	5.82476	3.23619	6.81714	6.85643	3.37405	3.83262	4.40857	5.00952	3.70905	2.68881
28.6	28.875	5.78476	3.27119	6.77714	7.32143	3.35905	3.73262	3.98857	4.63952	4.47905	2.99381
28.8	29.125	5.78476	3.18619	6.79214	7.10643	3.42905	3.99762	3.94357	4.20952	4.07405	2.66881
29	29.875	5.76476	3.24119	6.82714	6.72643	3.30905	4.09262	4.23357	4.96952	3.72905	2.64881
29.2	30.125	5.80976	3.21119	6.59714	6.70143	3.17905	4.10762	4.42857	5.29952	3.95905	2.57381
29.4	30	5.73476	3.20619	6.78714	6.56143	3.26905	3.81762	4.87357	4.92452	3.80905	2.39881
29.6	29.625	5.72476	3.21619	6.45214	7.08143	3.14405	4.05762	3.84357	4.85452	3.85405	2.54881
29.8	28.875	5.70476	3.18619	6.89714	7.32143	3.16905	3.72762	4.01857	4.63452	4.12405	2.55381
30	28.375	5.66976	3.15619	6.40214	7.60143	3.14905	4.33762	3.92357	4.52952	3.82905	2.54381
30.2	27.875	5.60476	3.17119	6.53714	7.16643	3.20905	3.48262	4.05857	4.43952	4.26905	2.64881
30.4	27.25	5.67976	3.19619	6.81714	7.34643	3.34405	3.76762	4.32857	4.90952	3.76905	2.85881
30.6	27	5.62976	3.14619	6.29214	7.11143	3.32405	3.92762	4.60857	5.37452	3.95405	2.60881
30.8	26.75	5.55476	3.11119	6.47714	7.41143	3.19905	3.50762	4.49357	5.03452	4.05405	2.14381
31	27.125	5.62476	3.09119	6.56714	7.35143	3.22405	4.39262	4.28357	4.59452	4.20405	2.70881
31.2	27.125	5.58476	3.07119	6.72714	7.10643	3.15905	3.42262	4.06357	4.61952	3.98905	2.62881
31.4	27	5.54976	3.11119	6.52214	7.08143	3.10405	4.18762	4.18857	4.61452	3.66905	2.91381
31.6	26.625	5.55476	3.07619	6.25214	6.59643	3.13405	3.34262	4.05357	4.59452	4.51905	2.65381
31.8	26.25	5.50976	3.05119	6.22714	6.82143	3.09905	4.07262	4.23857	4.31952	3.57905	2.27881
32	26.125	5.49976	3.02619	6.47214	6.79643	3.27905	3.56262	5.02857	4.51452	3.95405	2.73881
32.2	26.25	5.50476	3.01119	6.25714	6.86143	3.04905	3.61762	4.18357	4.47952	3.66405	2.25881
32.4	26	5.49976	3.03619	6.43714	6.85643	2.80405	3.80762	4.40857	4.44952	3.79405	2.70881
32.6	26	5.45476	3.01619	6.25214	6.83143	2.75405	3.50762	3.97857	4.43452	3.87405	2.45881
32.8	25.625	5.45476	3.02619	6.18214	6.48143	2.90405	4.12762	4.11357	4.64952	3.60405	2.38881
33	25.25	5.44976	2.99119	6.36714	7.02643	3.08405	3.39762	3.64357	4.37452	4.27405	2.46381
33.2	25.25	5.38476	2.99619	6.14714	6.94143	3.00405	3.94262	3.38857	4.62952	3.48405	2.20881
33.4	25.5	5.38476	3.00119	6.31214	6.96143	3.03905	3.26262	4.26357	4.17952	3.98405	2.73881
33.6	25.625	5.38476	2.98119	6.08214	7.26143	3.06905	3.53262	3.88357	4.27952	3.35905	2.25381
33.8	25.25	5.36976	2.97119	6.11714	7.19143	2.90905	3.75762	3.90857	3.93452	3.84905	2.62881
34	24.5	5.36476	2.94619	6.35714	6.88643	2.99905	3.76262	3.74357	4.65452	3.63905	2.41381
34.2	24.25	5.36476	3.00619	6.12214	7.03643	2.91905	4.05762	4.05357	4.40952	3.54405	2.56881
34.4	24.5	5.31476	2.97119	5.88714	6.94143	2.90905	3.04262	4.18857	4.60452	4.29905	2.49381
34.6	24.875	5.32476	2.97619	6.26214	6.73143	3.14405	3.56762	3.85357	4.01952	2.92905	2.12381
34.8	25.25	5.30476	2.93619	5.89714	7.02643	3.03405	3.50762	4.39357	4.16452	4.37905	2.66381
35	24.75	5.22976	2.91119	6.02714	7.31143	3.18905	3.38262	4.00857	4.17452	3.26905	2.75881
35.2	23.75	5.20976	2.94119	6.07214	6.88143	2.82905	4.03762	3.93857	4.03952	3.39405	2.73881
35.4	23.25	5.22476	2.90619	6.06714	6.39643	2.97405	3.09762	3.99857	4.53952	4.02905	2.33881
35.6	22.875	5.18476	2.88119	5.92714	6.46143	3.11905	3.96762	3.48857	3.86952	3.15905	2.30381
35.8	23.25	5.17976	2.90619	6.19214	6.79143	3.05905	2.88762	4.26357	3.85452	3.57905	2.35881
36	23.125	5.12976	2.88119	5.90714	6.82643	2.90405	3.74762	3.75357	3.88952	3.26905	2.15381
36.2	22.875	5.10976	2.89119	5.81214	6.91643	2.83405	3.34262	4.23857	4.15952	3.82905	2.33881
36.4	22.75	5.06976	2.86119	5.74214	6.92143	2.81905	3.49762	3.87857	4.25952	3.20905	2.40881
36.6	22.25	5.08476	2.85119	6.10214	6.47143	3.01405	3.58262	3.96357	3.97952	3.68405	2.34381
36.8	22.375	5.03976	2.81619	5.74214	6.52643	2.86905	3.36262	3.95857	3.85952	3.50405	2.30381
37	22.25	5.06976	2.82619	5.77214	6.56143	2.87405	3.28262	3.53357	3.64952	3.20905	2.21881
37.2	22.125	4.99976	2.84119	5.77714	6.54143	2.91405	2.84762	3.58857	3.94452	3.60905	2.36381
37.4	22.25	5.02476	2.82619	5.91714	6.88643	2.81405	3.40262	3.70357	4.11952	3.26905	2.05881
37.6	22.5	4.99476	2.81619	5.78714	7.26643	2.76405	3.27262	4.27357	3.86952	3.35405	2.12881
37.8	22.375	5.01976	2.79119	5.91214	6.79143	2.73905	3.33262	4.27857	4.24952	3.60405	2.25381
38	22.125	4.97476	2.81119	5.52714	6.75143	2.90905	3.64262	4.56357	3.83452	3.42405	2.05381
38.2	22.25	4.97976	2.76619	5.60214	6.27643	2.75905	2.88262	4.04357	3.98452	3.43405	2.21381
38.4	22.25	4.93476	2.76619	5.76214	6.12643	3.00905	3.00762	3.79857	3.75952	3.34905	2.35381
38.6	22.625	4.95976	2.74619	5.37714	6.34643	2.97405	2.78762	4.16857	3.92452	3.36405	2.34381
38.8	22.375	4.92476	2.75119	5.70714	6.21643	2.83405	3.46762	3.70357	3.79452	3.68905	2.38881
39	21.875	4.89976	2.78619	5.72714	6.55643	2.87905	3.38262	4.14357	3.76452	3.07405	2.21381
39.2	21.5	4.88976	2.76619	5.34714	6.81143	2.91405	3.01762	3.81357	4.12452	3.46405	2.15881
39.4	21.125	4.86976	2.75119	5.67714	6.22143	2.98405	3.23762	3.61857	3.39452	3.31405	1.94881
39.6	20.75	4.80976	2.73619	5.52714	6.07143	2.97405	2.86762	4.23357	3.64952	3.27905	2.27381
39.8	20.625	4.80976	2.70119	5.32214	6.02643	3.14405	3.03262	3.28857	3.44952	3.20405	2.35381
40	20.5	4.75976	2.70619	5.51714	6.10143	2.97405	2.97262	4.05857	4.03952	3.43905	2.10381
40.2	20.25	4.76976	2.67119	5.48214	6.12143	2.73405	3.09262	3.65357	3.63452	2.85905	1.94381
40.4	19.75	4.72976	2.67119	5.50714	6.31643	3.00405	3.17262	4.09357	3.30452	3.52905	2.04381
40.6	19.5	4.72976	2.64619	5.47214	5.96143	2.85405	3.31262	3.97357	3.50452	2.93405	1.82381
40.8	18.875	4.67476	2.68119	5.37714	6.20143	2.82405	2.88762	4.45357	3.11952	3.07405	2.25881
41	18.75	4.68976	2.65119	5.52714	6.13143	2.82405	2.60262	4.16857	3.68952	3.22405	2.08881
41.2	18.875	4.66476	2.63119	5.38214	6.18143	2.82905	3.24262	3.90357	3.52952	3.00905	1.95881
41.4	19	4.64976	2.63119	5.46214	5.84143	2.72405	2.71762	3.29357	3.63952	3.34405	2.03381
41.6	19.375	4.60976	2.60119	5.24214	5.69143	2.81905	3.02762	3.38357	3.47452	3.20905	2.31881
41.8	19.25	4.63476	2.62619	5.25214	5.71643	2.72905	2.58262	4.10857	3.18952	3.15905	2.17381
42	19.75	4.61976	2.62619	5.36714	5.51143	2.72905	3.10262	3.96857	3.36452	2.90405	2.02381
42.2	19.25	4.61476	2.61119	5.19714	5.92643	2.73905	2.91262	4.26857	3.28952	3.26905	2.00381
42.4	19	4.55976	2.58119	5.24714	6.10143	2.68405	2.84762	4.34357	3.35452	2.97905	2.22881
42.6	18.625	4.58476	2.57619	5.26714	5.88143	2.85905	2.90262	3.76857	3.72952	3.05905	2.14381
42.8	18.625	4.53976	2.59619	5.08214	5.92143	2.68905	2.75762	4.11857	3.58452	3.08905	2.24881
43	18.25	4.56476	2.59619	5.28214	5.64143	2.94905	2.77762	4.20857	3.05452	3.31405	2.53381
43.2	17.75	4.52976	2.59619	5.14214	5.72643	2.85905	2.60262	3.48357	3.19452	3.01405	2.31881
43.4	17.875	4.53976	2.56119	5.10214	5.95643	2.82405	2.97262	4.06857	3.03452	2.97905	2.22381
43.6	17.875	4.51476	2.57619	5.16714	5.53643	2.80405	2.44762	3.63857	3.26952	3.24905	2.10381
43.8	18	4.51476	2.61119	5.11214	5.90643	2.89405	3.24762	3.50857	3.46952	3.19405	2.04381
44	18.125	4.49476	2.59119	4.98214	6.07643	2.72905	2.81262	3.65357	3.54952	3.22405	1.90881
44.2	18.5	4.51976	2.55619	5.05214	5.66643	2.68905	2.74762	3.90857	3.14952	2.80405	2.17881
44.4	18.75	4.48476	2.54619	4.84214	5.52643	2.83405	2.74762	3.87357	3.24952	2.98905	2.21881
44.6	18.625	4.44976	2.57619	5.02714	5.55643	2.76405	2.69762	3.31357	3.23452	2.95405	2.13881
44.8	18	4.42476	2.53619	5.07214	5.51643	2.88905	3.22762	3.86357	3.20452	2.81905	2.11881
45	17.625	4.45976	2.53619	4.79214	5.61143	2.91405	2.64762	3.17357	3.47452	3.11405	2.06381
45.2	17.25	4.40976	2.53119	4.92214	5.88643	2.87405	2.82762	3.19857	3.79952	2.69405	1.82381
45.4	16.75	4.38976	2.51119	4.84214	5.72643	2.86405	2.87762	3.02857	3.60952	3.30905	1.95381
45.6	15.875	4.35976	2.54619	4.74714	5.74143	2.88405	2.49262	3.33857	3.30452	2.72405	1.87881
45.8	14.875	4.34976	2.48119	4.81714	5.96643	2.76905	2.93762	3.97357	3.40952	2.64905	1.86381
46	14.25	4.31976	2.46119	4.90214	5.60143	2.64905	2.79262	4.12857	3.36452	3.18405	2.07881
46.2	14.375	4.27976	2.44619	4.71214	5.34643	2.57405	2.99262	3.81857	3.21452	2.62905	2.25381
46.4	14.375	4.23976	2.42119	4.93214	5.31643	2.74905	2.70262	3.10357	3.34952	3.02905	2.19381
46.6	14.625	4.24476	2.44119	4.62214	5.48143	2.92405	2.77262	3.19357	3.21452	2.45905	2.06381
46.8	14.375	4.23976	2.42119	4.78214	5.31143	2.89905	2.94262	3.08857	3.62952	3.20405	2.08881
47	14.75	4.20476	2.41619	4.62714	5.52143	2.67405	2.61762	3.09857	3.89952	2.82405	1.85881
47.2	14.875	4.16476	2.39119	4.69714	5.79143	2.61405	2.65762	3.39357	4.03452	2.86905	1.86381
47.4	14.875	4.16976	2.44119	4.71714	5.87643	2.61905	2.74262	3.51857	3.63452	2.85905	1.88881
47.6	15.125	4.15476	2.41119	4.66214	5.87143	2.59405	2.54262	3.48857	3.26452	3.05905	2.08881
47.8	15.25	4.14476	2.38119	4.62214	5.56643	2.46405	2.63762	3.91357	3.10452	2.69405	2.05381
48	14.875	4.13476	2.36619	4.48214	5.53643	2.60905	2.82762	3.55857	3.07452	2.64905	2.09881
48.2	14.75	4.11476	2.35119	4.66714	5.34143	2.79405	2.41262	3.21357	3.69952	2.58905	2.15881
48.4	14.75	4.11976	2.37119	4.52214	5.41143	2.56405	2.87262	3.50857	3.90952	2.54405	2.21381
48.6	14.875	4.08476	2.34619	4.54714	5.64143	2.81905	2.39262	3.29357	3.41952	3.16405	2.14381
48.8	14.875	4.05976	2.31119	4.56714	6.16643	2.69905	2.77262	3.27357	3.41952	2.72405	2.20881
49	14.75	4.01976	2.30619	4.44214	5.84143	2.73405	2.30762	3.97357	3.44452	2.78905	2.08881
49.2	14.875	4.04976	2.27619	4.50214	5.42643	2.59905	2.37762	3.37357	3.32452	2.84905	1.98381
49.4	14.75	4.03476	2.31619	4.45214	5.75143	2.53905	2.77262	3.15857	3.02952	2.73905	2.12381
49.6	14.875	3.98476	2.29119	4.43214	5.52643	2.55905	2.42762	2.81357	2.87952	2.68905	1.88881
49.8	14.375	3.99476	2.29119	4.31214	5.48143	2.57905	2.71762	2.78857	3.06952	2.60905	2.01881
50	14.125	4.00476	2.26119	4.16214	5.29143	2.74405	2.66762	2.92857	3.16952	2.62405	2.06881
50.2	13.625	3.96476	2.28619	4.31714	4.99643	2.58905	2.60762	3.02357	3.30452	2.56405	2.08881
50.4	13.375	3.92476	2.26619	4.17714	5.13643	2.55905	2.55762	3.04857	3.44452	2.67905	2.01381
50.6	13.375	3.87976	2.25119	4.40214	5.11143	2.44905	2.32762	3.43857	3.11452	3.04905	2.11381
50.8	13	3.89476	2.23619	4.16714	5.04143	2.47405	2.41762	3.29357	3.40952	2.40405	2.14381
51	13	3.85476	2.20119	4.29714	4.97143	2.57405	2.41762	3.18857	2.97452	2.94905	2.21381
51.2	13	3.83976	2.21619	4.04714	5.08143	2.50405	2.17762	2.77357	2.98452	2.49405	2.00881
51.4	13	3.80476	2.19119	4.19714	5.17143	2.79905	2.37762	2.77357	3.25452	2.53405	2.11881
51.6	12.875	3.78976	2.16619	4.09714	5.46143	2.45905	2.48262	2.86357	2.86452	2.55905	1.70381
51.8	12.375	3.75976	2.16619	4.11714	5.29643	2.46405	2.23762	2.77357	3.41452	2.52405	2.07881
52	11.875	3.74976	2.13619	4.03214	5.14643	2.53405	2.21262	2.54857	3.13452	2.51905	2.10881
52.2	11.875	3.72976	2.15119	3.96714	5.24143	2.31905	2.41762	2.74857	3.16952	2.54405	2.06381
52.4	11.75	3.74976	2.11619	4.07714	4.94643	2.52905	2.67762	2.75857	3.57952	2.22405	1.94881
52.6	11.625	3.69976	2.11619	3.95214	4.85643	2.32405	2.30762	3.02357	2.99452	2.66405	2.14381
52.8	11.375	3.65976	2.10119	4.02214	5.06143	2.46905	2.40262	3.07857	3.18952	2.65405	1.85381
53	11	3.62476	2.12119	4.03214	4.82643	2.44905	2.46762	3.01857	3.17452	2.47405	2.05881
53.2	11	3.65976	2.10119	3.93714	4.98643	2.55905	2.23762	3.20357	3.33452	2.51405	2.12381
53.4	11.125	3.63476	2.07119	3.91714	5.06643	2.61905	2.38262	2.55857	3.03952	2.49905	1.86381
53.6	11	3.60476	2.06619	3.95214	5.02143	2.35905	2.29762	2.54857	3.10452	2.28905	1.61381
53.8	11.125	3.57976	2.03119	3.91714	4.89143	2.30405	1.95762	2.46357	3.51452	2.36905	1.92881
54	11.625	3.59976	2.06119	3.87714	4.72143	2.22405	1.99762	1.98357	3.23952	2.61405	1.85381
54.2	11.75	3.56976	2.05119	3.77214	4.74643	2.23905	2.08262	2.25857	3.01452	2.21405	1.90881
54.4	12.25	3.55976	2.02619	3.70214	4.82643	2.39405	2.53762	2.18857	2.81952	2.49905	1.97381
54.6	12.25	3.53476	2.01619	3.69714	4.88643	2.27405	2.05762	2.38857	2.72452	2.11905	2.05381
54.8	11.625	3.55476	2.01119	3.61714	4.72143	2.30905	2.32262	2.30857	3.58952	2.28405	2.23381
55	11.125	3.52976	2.04119	3.69214	4.67643	2.24405	2.08262	2.29857	3.83952	2.24405	2.05381
55.2	10.875	3.52476	2.01619	3.57214	4.80643	2.32405	2.09262	2.40857	3.14952	2.41905	1.73381
55.4	10.625	3.49476	2.02619	3.56714	4.56643	2.34405	2.03262	2.37357	2.86452	2.39405	1.70881
55.6	10.25	3.50476	1.99119	3.63714	4.42643	2.23905	2.31262	2.35357	2.61452	2.47405	1.77881
55.8	10.125	3.49476	1.99119	3.53714	4.14643	2.25405	2.03262	2.70357	2.96452	2.19405	1.82381
56	10.25	3.48976	1.98119	3.56714	4.30143	2.19905	2.16762	2.12357	2.81952	2.17905	1.97381
56.2	10.25	3.45976	1.95619	3.48214	4.33143	2.10905	1.71762	2.07357	3.28952	2.29405	1.82381
56.4	10.25	3.47476	1.95119	3.55214	4.55643	2.14405	2.06762	1.79357	2.85452	2.13405	1.66381
56.6	10.5	3.45976	1.93119	3.52214	4.77643	2.15405	1.85762	1.80357	2.64952	2.24905	1.89381
56.8	10.75	3.45976	1.96619	3.40714	4.84643	2.16405	2.05262	1.82857	3.28452	2.15405	1.92381
57	10.375	3.42976	1.95119	3.33714	4.84643	2.13405	2.12262	1.72357	2.92952	2.28905	1.55881
57.2	10.25	3.45976	1.96119	3.38714	4.69143	2.05405	2.03262	2.07357	3.18452	2.11905	1.76881
57.4	10.75	3.43976	1.94119	3.38214	4.60143	2.21405	2.14762	2.44857	2.95452	2.09905	1.96381
57.6	11.25	3.43476	1.92119	3.34214	4.57143	2.20905	2.05762	2.10357	2.76952	2.06405	1.76381
57.8	11.25	3.39976	1.95119	3.31714	4.37143	2.07905	1.80262	1.91357	3.15952	2.08905	1.82381
58	11.375	3.42976	1.93119	3.30214	4.38643	1.99405	1.95262	1.90357	2.95452	2.25405	1.70381
58.2	10.875	3.40476	1.92119	3.27214	4.40643	1.93905	1.79262	2.26857	3.02452	2.18905	1.72881
58.4	10.75	3.41976	1.89619	3.24214	4.11143	2.06905	1.91762	2.67357	2.70452	1.94905	1.65381
58.6	11.125	3.39476	1.90619	3.29214	4.24143	1.95405	2.10762	2.08857	2.85452	2.14905	1.71881
58.8	11.375	3.41976	1.92619	3.15214	4.18143	2.04405	1.74262	2.00357	3.16452	2.05905	1.69881
59	11.5	3.39976	1.90619	3.20214	4.30143	2.15405	1.97762	1.93857	3.14452	2.14405	1.91881
59.2	11.25	3.39976	1.92119	3.23714	4.42143	1.95905	1.81762	1.97357	2.73952	2.07405	1.66881
59.4	11	3.38476	1.90119	3.14714	4.36643	1.95905	1.78762	2.04357	2.97952	2.06905	1.80381
59.6	10.75	3.41476	1.90619	3.15714	4.23143	2.02405	1.81262	1.84357	2.69952	2.23405	1.87881
59.8	10.375	3.38476	1.90619	3.07714	4.23143	2.02905	1.62262	1.95857	2.88452	1.85905	1.56881

## Sheet: MA_High
t [s]	Q [l/s]	P1 [cm]	P2 [cm]	P3 [cm]	P4 [cm]	P5[ cm]	P6 [cm]	P7 [cm]	P8 [cm]	P9 [cm]	P10 [cm]
0	0.25	-0.0466667	-0.0442857	-0.00166667	0.00047619	0.00666667	0.00714286	0.00333333	-0.0135714	-0.0119048	0.0119048
0.2	0	-0.0416667	-0.0442857	-0.0166667	0.00047619	0.00666667	0.0121429	-0.0166667	-0.0135714	-0.0119048	0.0369048
0.4	0.125	-0.0416667	-0.0442857	0.0133333	0.00047619	-0.0133333	0.0171429	0.00833333	0.0164286	-0.00190476	0.0119048
0.6	0.875	-0.0366667	-0.0342857	0.00333333	0.00047619	-0.00833333	-0.0128571	-0.00166667	0.0114286	-0.00190476	0.00690476
0.8	1.25	-0.0416667	-0.0392857	-0.0116667	0.00547619	-0.0133333	-0.0128571	0.0233333	0.0164286	0.00809524	0.00690476
1	0.875	-0.0416667	-0.0392857	0.0133333	0.0104762	0.0116667	-0.00285714	-0.00666667	0.00642857	0.00309524	0.00690476
1.2	0.75	-0.00666667	-0.00428571	-0.00166667	0.0154762	-0.00333333	-0.00285714	-0.00166667	0.0114286	-0.00190476	0.00190476
1.4	0.625	0.00333333	-0.00428571	-0.0166667	0.0154762	0.00166667	-0.0128571	0.0133333	0.00142857	-0.00190476	0.00190476
1.6	0.25	-0.00166667	-0.00928571	0.0133333	0.0204762	0.00166667	-0.00285714	0.00333333	0.00142857	0.00809524	-0.00309524
1.8	0.125	-0.00666667	-0.0192857	-0.00166667	-0.00452381	-0.0133333	0.00214286	-0.0116667	-0.00357143	0.0180952	-0.00309524
2	0.125	0.00333333	0.000714286	-0.0116667	-0.00952381	0.0316667	0.00714286	0.00833333	-0.0235714	0.0180952	-0.00309524
2.2	0.625	0.00833333	-0.00428571	0.0133333	-0.00952381	0.00666667	0.0121429	0.00333333	0.0164286	0.0130952	-0.00309524
2.4	1.25	-0.00166667	0.000714286	-0.00666667	-0.0145238	0.00166667	0.00714286	-0.0166667	0.00142857	-0.0119048	-0.00309524
2.6	1.375	-0.00166667	0.0307143	-0.0116667	-0.0145238	0.00166667	-0.0128571	-0.00166667	-0.00357143	-0.00690476	0.00190476
2.8	1.375	0.0383333	0.0307143	0.00833333	0.00047619	-0.00833333	-0.00785714	-0.00166667	-0.00357143	-0.0119048	-0.0180952
3	1.5	0.0383333	0.0307143	-0.00166667	-0.00452381	0.0116667	-0.00785714	0.0133333	-0.0135714	0.00309524	-0.00309524
3.2	1.375	0.0333333	0.0357143	-0.0116667	0.00047619	0.0116667	-0.00285714	-0.00666667	-0.0135714	0.00309524	-0.00809524
3.4	0.875	0.0333333	0.0357143	0.0133333	-0.00452381	0.00166667	-0.00285714	-0.00666667	-0.0235714	-0.0119048	-0.00809524
3.6	0.375	0.0383333	0.0257143	-0.00666667	-0.0145238	-0.0133333	0.00214286	0.00833333	-0.0135714	-0.00190476	-0.00809524
3.8	0.125	0.0383333	0.0407143	-0.0116667	0.00547619	-0.00833333	0.00214286	-0.00166667	0.0364286	-0.00190476	-0.0130952
4	0	0.0333333	0.0557143	0.0333333	0.00047619	-0.0133333	0.0121429	-0.0116667	0.00642857	0.00309524	-0.0130952
4.2	0	0.0433333	0.0557143	-0.00166667	0.00047619	0.0116667	0.0121429	0.00333333	0.0114286	0.00809524	-0.0130952
4.4	0.5	0.0683333	0.0607143	-0.00666667	-0.00452381	-0.00333333	-0.0128571	-0.00166667	0.00142857	0.00809524	-0.0180952
4.6	0.75	0.0733333	0.0657143	0.00833333	0.00047619	-0.00333333	-0.0128571	-0.00666667	-0.00357143	0.0180952	-0.0180952
4.8	0.5	0.0683333	0.0607143	-0.00166667	0.00547619	-0.0133333	-0.00785714	-0.00166667	0.00142857	-0.00190476	-0.0130952
5	0.625	0.0633333	0.0557143	-0.00166667	0.00547619	-0.0133333	0.00214286	-0.00666667	-0.0135714	-0.0119048	-0.00309524
5.2	0.375	0.0733333	0.0857143	-0.00166667	0.0104762	0.00666667	-0.00785714	0.0133333	-0.00357143	-0.0119048	0.0119048
5.4	0.125	0.0733333	0.0857143	-0.00166667	0.0104762	0.00166667	-0.00785714	-0.00666667	-0.00357143	-0.00190476	0.0169048
5.6	0.375	0.0633333	0.0807143	-0.00666667	0.0354762	-0.00333333	-0.00285714	-0.0166667	-0.0235714	-0.00190476	0.00690476
5.8	0.375	0.0983333	0.0807143	-0.0116667	0.00047619	-0.00833333	0.0121429	0.00833333	-0.00857143	0.00309524	0.00190476
6	0.75	0.0933333	0.0857143	-0.00166667	-0.0145238	-0.0233333	0.0121429	0.00333333	-0.0185714	-0.00190476	0.00190476
6.2	0.75	0.0933333	0.0857143	-0.00666667	-0.0145238	0.0166667	-0.0128571	-0.0166667	-0.0185714	-0.00190476	0.00190476
6.4	0.375	0.0983333	0.0807143	-0.0216667	-0.0195238	-0.00333333	-0.0178571	-0.00166667	-0.0135714	-0.00190476	0.00190476
6.6	0.25	0.103333	0.130714	-0.00166667	-0.00452381	0.00666667	-0.0128571	-0.00166667	-0.0185714	-0.00190476	-0.00309524
6.8	0.625	0.183333	0.110714	-0.00166667	-0.00952381	-0.00333333	-0.00285714	0.0283333	-0.0235714	0.00309524	-0.00809524
7	0.875	0.543333	0.105714	-0.0166667	-0.00452381	-0.0133333	-0.00285714	-0.0116667	-0.0235714	0.0130952	-0.00809524
7.2	1	1.02333	0.105714	-0.00166667	-0.00452381	-0.00833333	-0.00785714	-0.0116667	-0.0235714	0.0280952	-0.00809524
7.4	1	1.64833	0.110714	-0.00166667	0.00047619	0.00166667	-0.00285714	0.00833333	0.00142857	-0.00690476	-0.00309524
7.6	0.875	2.29333	0.465714	-0.0216667	0.00047619	-0.00833333	0.00714286	-0.00166667	0.00142857	-0.0169048	-0.00309524
7.8	4.125	2.97833	0.785714	-0.00166667	-0.00452381	-0.0283333	0.0121429	-0.0166667	-0.00357143	-0.0119048	-0.0130952
8	22.125	3.71833	1.17571	-0.00166667	0.00047619	-0.0133333	0.0271429	0.00333333	0.00142857	-0.00690476	-0.00309524
8.2	46.75	4.42833	1.53571	-0.0216667	-0.00452381	-0.0183333	-0.0228571	-0.00666667	-0.00357143	-0.00190476	-0.00309524
8.4	73.5	5.07833	1.98071	0.00333333	-0.00452381	0.00666667	-0.0178571	-0.0166667	-0.00857143	0.00309524	-0.00809524
8.6	88.75	5.73333	2.42071	-0.0116667	-0.00452381	-0.00833333	-0.00785714	-0.00166667	-0.0135714	0.00309524	-0.0130952
8.8	97.5	6.41333	2.79571	-0.0216667	0.00047619	-0.00333333	-0.00785714	-0.00666667	-0.0135714	-0.00190476	-0.0130952
9	102.875	6.99333	3.11571	-0.00166667	0.00047619	-0.00833333	-0.00285714	0.0133333	-0.0135714	-0.00190476	-0.0130952
9.2	106.75	7.54333	3.42071	-0.0216667	0.00547619	-0.0183333	-0.00785714	-0.0116667	-0.00857143	0.00809524	-0.0180952
9.4	108.875	8.05333	3.77071	-0.0216667	0.00547619	0.00666667	-0.00785714	-0.0116667	-0.00857143	0.00309524	-0.0230952
9.6	110.25	8.53833	4.04571	0.00333333	0.00547619	-0.00333333	0.00714286	0.00833333	-0.0185714	0.0130952	-0.0230952
9.8	110.875	8.90833	4.32071	-0.00166667	0.0354762	0.00166667	0.00714286	-0.0216667	-0.0135714	0.0330952	-0.0180952
10	111.375	9.24833	4.55071	-0.0166667	0.0104762	-0.0133333	-0.0178571	-0.0216667	-0.0185714	-0.0119048	-0.0130952
10.2	111.375	9.57833	4.80071	0.00833333	-0.00952381	-0.0183333	-0.0178571	0.00333333	-0.0185714	-0.0119048	0.00190476
10.4	110.875	9.85833	5.00071	-0.00166667	-0.0195238	0.0266667	-0.0178571	-0.00666667	-0.0235714	-0.0119048	0.0269048
10.6	110.25	10.0333	5.20571	-0.0166667	-0.0145238	0.00166667	-0.0128571	-0.00166667	-0.0285714	-0.00690476	0.0119048
10.8	109.375	10.1583	5.39571	0.00333333	-0.0145238	-0.00333333	-0.00285714	-0.00666667	-0.0285714	-0.00690476	0.00690476
11	107.5	10.2733	5.47571	-0.00166667	0.340476	-0.00333333	-0.00785714	-0.0116667	-0.0235714	0.00309524	0.00190476
11.2	104.625	10.2933	5.55571	0.473333	1.02048	-0.0233333	-0.00785714	0.00833333	0.0214286	-0.00190476	0.00190476
11.4	101.25	10.3383	5.64071	1.28833	1.42548	1.04167	-0.00285714	-0.00666667	0.00142857	-0.00190476	-0.00309524
11.6	98	10.3283	5.68071	1.74833	3.00548	1.85167	-0.00285714	-0.0166667	-0.00357143	-0.00190476	-0.00809524
11.8	95.125	10.3533	5.67571	2.57333	4.19548	2.53167	0.137143	0.00833333	0.121429	-0.00190476	-0.00809524
12	93.125	10.3833	5.71571	2.50833	4.90548	2.70167	0.297143	0.303333	1.50643	0.00809524	-0.00809524
12.2	92.5	10.3283	5.72071	4.01333	5.89548	2.82667	0.597143	0.988333	2.46143	0.0280952	-0.00809524
12.4	92.5	10.3133	5.76571	4.85333	5.65048	2.88167	1.32214	1.15333	2.28143	0.318095	-0.00809524
12.6	92	10.3583	5.74571	5.34833	7.16548	3.60667	2.23214	2.02333	2.62643	0.683095	0.0119048
12.8	88.75	10.3183	5.76071	6.33833	6.58548	3.70667	2.76714	2.20833	2.30643	1.7181	1.2619
13	86.125	10.2933	5.76071	7.74333	9.18048	3.64167	3.72714	2.73833	2.80643	2.3531	1.1919
13.2	83.5	10.2733	5.74071	8.83833	10.6405	4.12167	4.49714	3.16333	3.11143	2.6131	1.6319
13.4	82.5	10.2383	5.77571	10.1533	11.3605	4.60667	3.69214	4.06333	3.79143	2.0681	2.4819
13.6	82	10.1783	5.73071	10.2083	11.7655	4.73667	4.25214	4.81333	4.55143	2.0331	2.1569
13.8	81.625	10.1233	5.71571	11.1233	11.2305	4.63667	3.45214	4.53333	4.47643	2.4431	2.2769
14	80.875	10.0883	5.68071	11.5033	11.0155	4.35667	5.15714	5.32833	4.84143	4.4581	3.0969
14.2	80.375	10.1083	5.71571	12.2933	11.1505	5.05167	4.83214	5.35333	5.33643	4.1181	3.4219
14.4	79.25	10.0483	5.66571	12.7183	11.1105	5.35167	5.16214	5.22833	6.49143	4.0281	3.7719
14.6	78.5	10.1083	5.61071	12.1383	9.89048	4.56667	4.74714	5.74833	6.27143	4.5131	3.8919
14.8	77.375	9.92833	5.67071	11.6833	8.35048	3.69167	5.76214	5.69333	5.68643	5.0581	3.6269
15	76.625	10.0233	5.65071	10.2783	7.04048	4.24167	5.32214	5.95333	6.50143	5.0281	3.4369
15.2	76.25	9.94333	5.59071	9.82333	7.12548	3.89667	5.57714	6.53333	6.96643	5.7381	3.6069
15.4	75.75	9.86833	5.55571	9.04333	6.92548	5.02667	5.33714	6.92333	6.58143	5.3481	3.7719
15.6	74.875	9.73333	5.56571	8.45833	8.95548	5.02667	6.06714	5.84833	6.39643	4.8131	3.7919
15.8	74	9.90333	5.55571	8.16333	9.13548	5.54667	6.62714	6.35833	7.00643	6.1831	4.0119
16	73.125	9.66333	5.51071	8.05333	11.7405	5.50167	5.43714	6.50333	6.32143	5.0531	4.0969
16.2	72.5	9.75833	5.50571	8.15833	13.0805	6.11667	6.12714	5.67833	7.02643	6.6431	4.1869
16.4	72.125	9.69333	5.54571	8.43833	11.2205	4.78667	6.60714	5.59333	7.30143	4.6681	3.9869
16.6	71.5	9.55833	5.46571	10.2983	10.0455	4.83667	5.62714	7.04333	7.03143	6.3881	3.6919
16.8	71.125	9.45833	5.40071	10.7283	10.0255	5.12667	6.08214	6.95833	7.02143	5.8131	3.7469
17	70.75	9.51833	5.39071	11.2083	10.4455	5.35167	6.08714	6.99833	7.36643	5.7981	4.7219
17.2	70.75	9.37333	5.31571	11.0033	9.58048	5.06167	7.50214	7.39333	8.00143	5.6881	3.9719
17.4	70.5	9.42333	5.34571	10.2033	9.32048	4.93167	5.50214	6.90333	8.09643	5.5231	3.4919
17.6	69.375	9.37833	5.36571	10.8233	10.9955	4.76167	6.94214	6.09333	7.52143	6.9781	3.7019
17.8	68.625	9.33333	5.33571	11.1433	10.3455	5.06167	6.81714	7.26833	7.24643	5.7481	3.5319
18	68	9.31833	5.31571	10.9133	9.99548	5.08667	6.71214	7.65833	9.14643	6.6531	4.5219
18.2	67.25	9.20333	5.29071	11.2083	10.0355	4.93167	6.35214	7.86333	8.55143	5.9031	3.6769
18.4	66.375	9.15333	5.24071	11.1233	10.1155	4.94667	6.19214	6.93833	7.92643	6.8481	3.6819
18.6	65.75	9.11333	5.23071	11.0333	10.6605	4.74167	6.21714	7.25333	7.83643	6.1731	3.9419
18.8	64.75	9.11333	5.23571	10.3233	11.5855	4.88667	6.48214	7.31333	7.85143	6.6231	4.0719
19	63.375	9.09833	5.20071	10.9583	12.3355	4.64667	6.74714	8.00833	8.27643	5.7581	3.9819
19.2	62.75	8.98833	5.17071	11.2233	10.5555	4.78667	6.97214	8.31833	8.21643	6.4131	3.6869
19.4	62.5	8.91833	5.15571	11.7783	10.0155	4.81167	6.29214	7.69833	7.85643	6.5731	3.7519
19.6	62.25	8.94333	5.17071	11.1083	9.64048	4.82167	7.39714	6.91333	7.21143	6.9331	3.4719
19.8	61.125	8.87333	5.11071	10.7283	11.2005	4.61167	6.21214	7.16833	7.85643	5.7581	4.0269
20	60	8.82333	5.04571	10.8833	10.9055	4.54167	6.74714	7.66333	8.08143	6.7631	4.1869
20.2	59	8.72833	5.08571	10.2583	10.0955	4.83167	6.25714	6.43833	6.89143	6.0731	3.7919
20.4	58.125	8.70333	5.00571	10.6383	10.4005	4.91667	6.99714	6.36833	7.01143	6.5431	3.4119
20.6	57.375	8.59333	4.99071	11.3233	10.3055	4.70667	5.82714	7.51833	7.26143	6.0731	3.6519
20.8	57.125	8.58833	4.95071	10.7733	10.3105	4.67667	5.91714	7.02333	7.54143	7.1231	4.3269
21	56.5	8.53833	4.91071	10.5483	10.5205	4.69167	6.46714	6.35333	7.10643	5.9331	4.2969
21.2	56.25	8.54833	4.88071	10.2383	11.2555	4.66667	6.06714	6.45833	7.27143	7.2131	4.5319
21.4	55.875	8.36833	4.86071	10.5983	10.6255	4.89167	6.47714	7.08333	7.94643	5.5681	3.5619
21.6	55.375	8.38833	4.84071	10.0583	10.3405	4.80167	6.00714	7.19333	8.68143	7.5531	3.6569
21.8	55.5	8.31833	4.82571	10.4433	10.3505	4.53667	6.33714	6.86333	6.87643	5.9631	3.8719
22	55.5	8.37833	4.78071	10.1333	10.2955	4.29167	5.97214	6.79833	7.42143	6.9531	4.0369
22.2	55.125	8.26833	4.77071	11.0383	9.60548	4.41167	5.79714	7.14333	7.57143	5.8731	4.0069
22.4	53.875	8.21833	4.70071	10.5783	10.0355	4.18167	6.08214	7.21833	8.24143	7.1981	3.5819
22.6	53	8.15333	4.70571	10.5133	9.88548	4.60167	6.36714	6.48833	8.15143	5.3731	3.6869
22.8	52.125	8.12333	4.66571	9.90833	9.40548	4.66667	5.69714	6.92333	7.82643	6.9181	3.8719
23	51.25	8.12333	4.69071	9.74333	9.69048	4.44167	6.33714	7.22833	6.86643	5.6081	3.8869
23.2	50.375	8.05833	4.67071	9.93333	9.97048	4.28667	5.44714	7.34833	7.45143	6.9731	3.5869
23.4	49.75	7.95833	4.67071	10.1533	10.2555	4.33167	6.06714	6.05333	7.67143	5.8081	3.5469
23.6	49.25	7.95333	4.57071	9.88333	9.88048	4.52667	5.43714	5.44833	7.58143	5.9931	3.6719
23.8	48.75	7.92833	4.57071	10.1483	9.60548	4.74667	6.11214	5.96333	6.95643	6.0081	3.7069
24	48.5	7.91833	4.58071	9.77333	10.3105	4.68167	5.54214	5.56333	7.12143	6.3081	3.6619
24.2	48.375	7.80333	4.52071	9.71833	10.0105	4.66667	6.27714	5.78333	7.10143	5.8631	3.7669
24.4	47.875	7.81333	4.53571	9.69333	9.27048	4.72167	5.46714	5.62333	7.70143	6.5331	3.8369
24.6	47.375	7.70833	4.51571	9.56333	9.11048	4.37167	5.68714	5.52833	7.10143	5.5831	3.6269
24.8	46.75	7.67833	4.46071	10.0533	9.11548	4.38667	5.45214	5.89833	6.91643	6.8031	3.7019
25	46.375	7.65333	4.45571	9.58333	9.44548	4.41667	6.24214	5.94833	6.96643	5.6431	3.4369
25.2	46	7.65333	4.45571	9.68333	8.88548	4.28167	5.59214	6.25833	7.07643	6.3731	3.9119
25.4	45.875	7.61833	4.41571	9.73333	8.86048	4.21667	5.79214	5.94833	7.10143	5.3031	3.5419
25.6	45.75	7.56833	4.44571	10.0683	8.91548	4.37167	5.06714	5.50833	6.97643	6.0881	3.3719
25.8	45.75	7.50833	4.37571	9.30333	9.25048	4.57667	6.51714	5.59833	7.61143	5.6081	3.4919
26	45.375	7.46333	4.30071	9.48833	8.88048	4.43667	5.11714	5.72333	7.69143	6.2531	3.5319
26.2	44.75	7.43333	4.23071	8.90833	8.55048	4.20167	6.08214	6.72333	6.93643	5.4031	3.9319
26.4	44	7.36833	4.19071	9.49833	8.50048	4.08167	5.53214	5.65833	7.28143	5.8831	3.5219
26.6	43.75	7.37333	4.13571	9.06833	8.94048	4.11167	5.65714	5.63833	7.00643	5.3131	3.1669
26.8	43.75	7.34833	4.10571	9.84833	9.02548	4.38667	5.57714	5.00333	6.95643	6.0331	3.1219
27	43.5	7.25333	4.17571	9.48833	8.72048	4.34167	5.86214	5.28333	7.90643	5.5281	3.3969
27.2	42.625	7.27833	4.10071	8.96833	8.72548	4.20667	5.50214	5.46833	7.18143	5.7881	3.9069
27.4	41.75	7.19833	4.09571	9.07333	8.51548	4.26167	5.55714	6.26833	7.32643	4.9281	3.1869
27.6	41	7.18833	4.03071	9.08333	8.65048	3.93667	5.80714	5.23333	7.13643	6.1531	3.1619
27.8	40.375	7.12333	4.05071	8.95833	9.18048	3.95667	4.78214	5.22833	7.39643	5.6931	3.3119
28	40.625	7.15333	4.05571	9.14333	9.13548	4.14167	5.41714	5.21833	6.92143	5.0731	3.7019
28.2	40.75	7.10833	4.01571	9.07833	8.66048	4.21667	5.09714	4.97333	6.56143	5.7481	3.5119
28.4	40.75	7.08333	4.04571	9.62333	9.01048	4.31667	5.95214	5.10833	6.65143	5.3881	3.5519
28.6	40.5	7.04833	4.06571	9.72333	8.82048	4.03667	4.83214	5.70833	7.10643	5.7131	3.3069
28.8	40	6.99333	4.04071	9.01333	8.44048	4.11667	5.62714	5.57333	6.92643	4.9081	2.9819
29	39.875	6.99333	4.01071	7.97333	7.94048	3.97667	5.17714	6.03833	7.25143	6.2731	3.3669
29.2	39.625	6.94333	4.03071	8.08833	8.12548	4.07667	5.95714	6.07333	6.80143	5.1931	3.4219
29.4	39.25	6.92333	4.00571	8.16333	8.67048	3.99167	4.94214	5.75833	7.18143	5.8331	3.8269
29.6	38.875	6.90833	4.01571	8.13833	9.11548	4.15667	5.98214	5.13333	6.74143	5.0381	3.1669
29.8	38.75	6.89833	4.01071	8.51333	8.59048	4.03167	5.21214	5.04333	6.80643	5.3181	3.3819
30	38.625	6.81833	3.99071	8.70833	8.31548	3.97167	5.50214	5.43833	6.79143	5.3081	3.4019
30.2	38.75	6.82333	3.98571	8.68333	8.90048	3.78167	4.92714	5.23833	6.59143	4.7531	3.4119
30.4	38.375	6.80333	3.96571	8.49333	8.02048	3.78667	5.60214	5.51333	6.66143	4.8131	3.2019
30.6	37.75	6.78333	3.92071	8.15833	7.96048	3.80167	4.91214	5.13333	6.61643	5.5331	3.3419
30.8	37.25	6.74833	3.91571	8.20833	8.00048	3.76167	5.34714	4.86333	6.63143	5.2981	3.2219
31	36.625	6.76833	3.91571	8.25833	8.32548	3.74167	5.29214	5.09833	7.04143	4.5081	3.1919
31.2	36.625	6.71833	3.88571	8.74333	8.59548	3.92167	4.31714	5.09833	7.10643	5.3981	3.3769
31.4	36.625	6.66833	3.89071	8.97833	8.47548	4.02667	5.50214	5.59333	6.50643	5.0281	3.3319
31.6	36.625	6.64833	3.88071	8.30833	8.73548	3.57167	4.96214	5.37833	6.61143	5.2081	3.3669
31.8	36.625	6.59333	3.84571	7.25833	9.27048	3.83667	5.64714	5.16833	7.07143	4.5131	2.8869
32	35.875	6.57333	3.83571	7.67333	8.12548	3.76167	4.77714	5.35333	6.81643	5.4531	3.3969
32.2	35.25	6.54333	3.77071	7.68333	7.46548	3.83167	5.22214	5.25833	6.40643	5.2181	3.5719
32.4	35.25	6.59833	3.79071	8.54333	7.59548	3.90167	5.01214	5.38833	6.27143	5.5581	3.6219
32.6	35.5	6.53333	3.77071	8.73333	7.88548	3.87667	4.92214	5.08333	7.00643	5.3131	3.1619
32.8	35.5	6.46833	3.77071	7.60833	7.96048	3.98167	4.89214	5.35333	6.37143	5.0381	3.2319
33	35.375	6.46333	3.77071	7.70333	7.93048	3.81167	4.82214	5.28833	6.21643	5.0281	3.1069
33.2	35.25	6.43333	3.75571	7.97333	7.95548	3.80667	5.38214	4.99333	6.07143	5.4681	3.1719
33.4	35.125	6.43333	3.73571	7.96333	7.87048	3.71667	4.81214	4.97833	6.31643	4.0931	3.1819
33.6	34.375	6.38833	3.74571	8.14833	8.20548	3.73667	5.02214	5.07833	5.94143	5.0681	3.2569
33.8	34.125	6.39333	3.71071	7.54833	7.85548	3.82667	4.62714	4.85833	6.30643	5.2131	3.2819
34	33.75	6.37333	3.72571	7.71833	7.62548	3.84167	5.16214	5.23833	5.62643	4.6981	3.0819
34.2	33.75	6.33833	3.71571	7.74333	7.97048	3.90667	4.77214	5.52333	5.75143	5.5331	2.9069
34.4	34	6.32333	3.70071	8.21833	7.78548	3.97167	4.84714	5.41833	6.43143	4.4631	2.8619
34.6	33.875	6.35333	3.70571	8.08333	7.43548	3.82667	5.14714	5.26333	6.67143	5.2281	2.9669
34.8	33.75	6.28333	3.69071	8.04333	7.02048	3.81167	3.96714	5.06333	5.73143	5.0781	2.9269
35	33.625	6.22833	3.72071	7.31333	7.64548	3.75667	5.07214	5.24333	5.28143	4.2131	3.0469
35.2	33.25	6.26333	3.68571	7.69333	7.95548	3.75167	4.27214	5.07833	5.51143	5.3431	2.8469
35.4	32.75	6.28833	3.66071	7.65333	7.65548	3.75667	4.75214	4.86833	6.01643	4.4631	2.8669
35.6	32.5	6.23833	3.59571	7.57333	7.24048	3.65167	4.55214	4.81833	6.01143	4.8731	2.9969
35.8	32.375	6.16333	3.62571	7.97333	7.32548	3.54667	4.28714	5.14833	6.32643	4.9631	2.7669
36	32.5	6.19333	3.58071	7.73333	8.01548	3.75667	4.52714	5.07333	5.47143	4.5031	2.7719
36.2	32.5	6.14333	3.56571	7.65833	8.09048	3.52167	4.18714	4.91833	5.70643	4.8831	2.8569
36.4	32.5	6.08333	3.56071	8.16333	7.72548	3.57667	4.72714	4.75333	5.73643	4.9681	3.3869
36.6	32.75	6.06333	3.55571	8.02833	7.24548	3.50167	4.41714	5.04333	5.89643	4.3631	3.0369
36.8	32.5	6.11333	3.52571	6.98333	7.22048	3.57167	4.96214	5.18333	6.13143	4.6381	2.8169
37	31.875	6.07333	3.50071	6.69833	7.15548	3.58167	4.35714	5.45833	6.08643	4.6381	2.9019
37.2	31.5	6.06333	3.54071	6.95333	6.93548	3.62167	4.89714	5.02833	5.37643	4.5881	3.0319
37.4	31	6.03833	3.49071	7.47833	6.83548	3.66667	3.91714	5.15833	5.61143	4.4431	3.2319
37.6	30.625	6.03833	3.47071	7.77833	7.17048	3.65167	4.68714	5.23833	5.32143	4.2281	2.9569
37.8	30.5	6.01833	3.48571	7.77833	7.35548	3.81167	4.43714	4.54333	5.40143	5.0831	2.7869
38	29.875	5.96833	3.47571	7.22833	7.34548	3.65667	4.38214	4.63333	5.82143	4.2581	3.0969
38.2	29.125	5.99833	3.44571	7.09833	7.34048	3.54667	4.86214	4.79833	5.59643	5.0881	2.8769
38.4	29.375	5.95833	3.45071	6.59333	7.68548	3.46167	4.20214	4.99333	5.95143	3.6931	2.8169
38.6	29.5	5.95333	3.42071	7.10833	7.71048	3.60167	4.63714	5.17333	5.28143	4.7481	2.8019
38.8	29.5	5.93833	3.40071	7.40333	7.66048	3.66167	4.16714	5.14333	5.28643	4.3431	2.7019
39	29.625	5.90833	3.42571	7.17833	7.01548	3.35667	4.70714	4.85333	5.33643	4.1531	3.1169
39.2	29.375	5.89333	3.39571	6.98833	6.81548	3.40667	3.93214	4.59833	5.65643	4.4681	2.9019
39.4	29.25	5.85333	3.36571	7.21333	7.04048	3.43667	4.55214	4.50833	5.51643	3.8281	2.9269
39.6	29.25	5.87833	3.36071	7.36333	7.21048	3.32167	4.23714	4.86833	5.49143	4.4481	2.8769
39.8	29	5.84333	3.35571	7.73333	7.08048	3.65667	3.99214	5.48833	5.91643	3.9181	2.6069
40	28.5	5.85333	3.36571	7.50833	7.37548	3.52167	4.51214	5.67333	5.74643	4.5881	3.0319
40.2	28	5.80833	3.33571	6.82833	7.45048	3.61167	4.23214	4.53833	5.55643	4.2831	2.9769
40.4	27.375	5.81833	3.35571	6.88833	8.00048	3.43167	4.16214	4.70333	5.30143	4.2231	2.8819
40.6	27	5.78833	3.36071	7.18833	7.45048	3.39667	4.38714	4.60333	5.35643	4.5831	3.0069
40.8	27.125	5.74833	3.33571	7.54833	7.06048	3.39667	4.48214	4.63833	5.50143	4.0981	2.9119
41	27	5.72833	3.34071	6.48333	6.73548	3.35667	3.91214	4.80833	5.20643	4.2181	2.9719
41.2	27	5.73833	3.33071	6.66333	6.73048	3.28167	4.77714	4.91833	5.34143	4.4431	2.5619
41.4	27	5.68333	3.29571	6.95833	6.48048	3.43667	3.75214	4.60333	4.99143	3.8831	2.7469
41.6	26.5	5.65333	3.31071	7.25833	7.22548	3.41667	4.45214	4.64833	5.07643	4.3581	3.3169
41.8	26.125	5.67333	3.30571	6.93333	6.95048	3.27167	4.25214	4.26333	5.32143	4.1581	3.2769
42	25.625	5.62833	3.28571	6.20833	6.56048	3.32167	3.97214	4.30333	5.25643	4.5231	3.1169
42.2	25.875	5.55833	3.27071	6.77333	6.73548	3.26667	4.12214	4.42333	5.18643	4.1881	2.9919
42.4	25.75	5.54833	3.25571	6.98333	6.73548	3.53167	3.97714	4.37833	4.73643	3.9431	2.7669
42.6	25.625	5.57833	3.25071	6.68333	6.98548	3.58667	4.22214	4.76833	4.90143	3.9931	2.5819
42.8	25.75	5.56333	3.21571	6.90833	6.67548	3.72667	3.87214	4.76333	5.12643	3.8081	2.7069
43	25.625	5.53333	3.23571	6.45833	6.58548	3.46667	4.49214	5.12333	5.53643	4.0781	2.5819
43.2	25.625	5.48833	3.20071	6.38833	6.81048	3.42167	3.36714	4.16333	5.33143	3.9281	2.5269
43.4	25.75	5.48333	3.18071	7.18833	6.66548	3.33167	4.52214	4.08833	4.65143	4.4831	2.7869
43.6	25.625	5.47833	3.16071	6.76833	6.52548	3.68167	4.00214	4.42833	4.57143	3.7081	2.7919
43.8	25.625	5.43833	3.15571	6.36833	6.49048	3.44667	4.00714	4.75333	5.36143	3.9231	2.6119
44	25.5	5.45333	3.15071	6.62833	6.66048	3.22167	4.02214	5.51333	5.44143	3.7931	2.7869
44.2	25.375	5.43833	3.15571	6.08333	6.75548	3.38667	3.94214	4.03333	5.23643	4.1181	2.5369
44.4	25.125	5.40833	3.16571	6.59833	6.42548	3.51167	3.88714	4.09333	4.43143	4.0281	2.6569
44.6	24.75	5.39833	3.15071	6.37833	6.26048	3.32167	3.94714	4.18333	4.79143	3.7431	2.8319
44.8	24.375	5.37333	3.12571	6.31333	6.43048	3.05667	3.75214	4.70833	5.10643	3.7781	2.5469
45	24.625	5.36833	3.11571	6.27333	6.46048	3.05667	3.64214	4.52333	4.95143	3.9831	2.5619
45.2	25	5.34833	3.11071	6.20333	6.63548	3.08667	3.86714	4.43333	4.57643	3.5781	2.8219
45.4	24.75	5.38333	3.06071	5.93833	7.02048	3.28667	3.93714	4.40833	4.44143	3.5281	2.6869
45.6	24.875	5.36833	3.14071	6.24333	6.39048	3.12667	3.99214	4.84333	4.59643	3.9881	2.5069
45.8	24.75	5.35833	3.11571	6.57333	6.26048	3.13167	3.61714	4.24333	4.93643	3.6631	2.4369
46	24.75	5.35833	3.08571	6.49833	6.11048	3.06667	3.65214	4.45833	5.22143	3.6381	2.4719
46.2	24.5	5.33833	3.07571	5.96333	6.25548	3.35167	3.64714	4.35333	4.54143	3.9131	2.4969
46.4	23.75	5.30833	3.08571	5.95333	6.28548	3.21667	3.94214	4.33833	4.55143	3.4181	2.5219
46.6	23.625	5.24833	3.03571	6.05833	6.41048	3.42667	4.42214	4.53333	4.70143	4.1431	2.6319
46.8	23.25	5.25833	3.03071	6.05333	6.50548	3.38167	3.34714	4.20833	4.66143	3.5381	2.4819
47	22.5	5.23333	3.04071	5.98333	6.37048	3.22167	4.11714	4.38333	4.90643	3.5381	2.6719
47.2	21.5	5.20333	3.03071	5.99333	6.51548	3.12167	3.39714	3.94833	4.70143	3.9581	2.6019
47.4	21.5	5.17833	2.99571	6.59333	6.26548	3.31167	3.80214	4.03833	4.34143	3.0331	2.7169
47.6	21.75	5.16833	2.99571	5.95833	6.51048	3.07167	3.80214	4.89333	4.54643	3.9231	2.5569
47.8	21.625	5.14833	2.97071	5.70833	6.17548	2.98167	3.10714	4.23833	4.79143	3.0581	2.2719
48	21.625	5.11333	2.96071	6.11833	6.39548	2.97167	4.31214	4.44333	4.71643	3.7931	2.7719
48.2	21.5	5.16333	2.95071	6.05833	6.48548	3.09167	3.11214	4.04833	4.53143	3.5731	2.4319
48.4	21.125	5.11833	2.96571	5.83833	6.34048	3.08667	4.32214	4.17833	4.35143	3.0431	2.5469
48.6	20.875	5.08833	2.93571	5.87333	6.07548	3.04167	3.25214	4.74333	4.23643	4.3531	2.4669
48.8	21	5.06333	2.92071	5.94833	6.47048	2.90667	3.73214	3.76333	4.58143	2.9981	2.5319
49	21.125	5.05333	2.91571	5.86833	6.32048	3.01167	3.40714	4.01833	4.34643	4.0831	2.5369
49.2	21	5.03833	2.89071	5.83333	6.20548	3.12167	3.66214	3.89333	4.36643	2.9581	2.5369
49.4	21.75	4.99833	2.88071	5.93833	6.09048	3.02667	3.68714	4.41333	4.34643	3.6031	2.4569
49.6	21.875	5.05333	2.90571	5.77833	5.99048	3.02667	3.29714	3.81833	4.58643	3.7931	2.2769
49.8	21.5	5.02333	2.91071	5.81333	6.06048	2.92667	3.57714	3.81833	4.76143	3.3731	2.4569
50	21.25	4.99333	2.88571	5.66333	6.20048	3.00167	3.48714	4.66333	4.58143	3.3131	2.5269
50.2	21	4.96833	2.86571	5.75333	6.03048	3.06167	3.32714	4.01333	4.63143	3.2931	2.5869
50.4	21.375	4.97333	2.85571	5.69333	5.99048	3.10167	3.64714	4.25833	3.59643	3.5181	2.3669
50.6	21.25	4.94333	2.83071	5.60833	5.95548	3.05667	3.42214	3.76333	4.26143	3.7231	2.6169
50.8	21.125	4.90833	2.80571	5.63333	6.20048	2.89167	3.29714	3.87333	4.16643	2.8731	2.3969
51	20.875	4.92833	2.86571	5.63833	6.06548	2.91667	3.71714	3.81833	4.32643	3.3481	2.1269
51.2	20.875	4.91833	2.82571	5.21833	5.83548	2.87167	3.05214	3.67333	4.68643	3.3231	2.0569
51.4	20.375	4.87333	2.82571	5.33833	6.08048	3.06167	3.59214	4.29833	4.12143	3.1831	2.5669
51.6	19.375	4.84333	2.82071	5.32833	6.03548	2.96667	3.10714	4.83833	4.49143	3.7631	2.3719
51.8	18.625	4.82833	2.77071	5.66833	6.21548	2.91167	3.54714	4.56333	3.64643	3.0681	2.4619
52	17.5	4.79333	2.77571	5.65333	6.01548	2.75167	3.27714	4.31833	4.42643	3.4981	2.5019
52.2	17.375	4.76333	2.81571	5.56833	6.27048	2.87167	3.14214	4.19333	3.94143	2.8981	2.2769
52.4	17.25	4.74833	2.76071	5.50833	6.23048	3.10167	3.26214	3.93833	4.32643	3.4381	2.2619
52.6	17.25	4.75333	2.76071	5.27833	5.85048	2.95667	3.21714	3.89833	4.32643	3.2481	2.3669
52.8	17.5	4.71833	2.72071	5.26333	5.66048	3.07167	3.22714	3.60333	3.93143	3.2631	2.3919
53	17.125	4.67833	2.70571	5.26833	5.89048	3.11167	2.99214	4.17333	4.55643	3.0531	2.1619
53.2	17.375	4.67333	2.72571	5.35833	6.12048	3.02167	3.49714	4.93833	3.94643	3.1931	2.3369
53.4	17.25	4.64833	2.69071	5.41333	5.74048	3.01667	2.85714	4.56333	3.79643	3.3381	2.5169
53.6	17.125	4.61333	2.71571	5.22333	5.55548	3.09667	3.18714	4.31833	4.12143	2.9781	2.4569
53.8	16.5	4.60333	2.70571	5.34333	6.03548	3.21167	3.47214	3.58833	3.96643	3.2881	2.2119
54	16.125	4.61333	2.67071	5.31833	5.85048	3.15167	3.14714	4.46833	4.22643	3.0331	2.4469
54.2	16	4.58833	2.68571	5.39833	5.86548	3.12667	3.30214	4.19333	4.10143	3.3581	2.2869
54.4	16.625	4.56333	2.66071	5.29833	5.89548	2.99667	2.76214	3.62333	3.84143	3.2681	2.1569
54.6	17	4.56833	2.65571	5.36333	6.02548	2.94667	3.42214	3.41333	4.02143	2.8731	2.5119
54.8	17	4.54333	2.67571	5.20833	6.17548	2.84667	2.89714	4.02333	3.86643	3.0131	2.2569
55	16.75	4.50833	2.65071	5.11333	5.71048	3.07667	3.32714	4.12333	3.91143	3.1931	2.0969
55.2	16.375	4.49333	2.64571	5.27833	5.82048	3.15167	2.90214	4.05333	3.89643	3.1931	1.9969
55.4	16.25	4.51833	2.63571	5.36833	5.83048	3.19667	3.14214	4.41833	3.63643	3.1931	2.4319
55.6	15.875	4.48833	2.63071	5.01833	5.75048	3.12667	2.93714	4.51833	3.92643	3.4681	2.5519
55.8	16	4.46833	2.61571	5.17333	5.67548	2.94167	3.28714	4.21333	4.38143	3.1831	2.4969
56	16	4.47833	2.59571	5.11333	5.82048	3.05167	3.19214	4.24333	3.85143	2.9631	2.5369
56.2	15.75	4.46333	2.60571	5.07833	5.72048	2.94167	2.80714	4.06833	4.26143	3.1531	2.2719
56.4	15.75	4.43833	2.59571	4.94833	5.43048	3.30667	3.44214	4.08333	4.25143	3.0481	2.2169
56.6	15.875	4.42333	2.57571	4.94333	5.87548	2.91167	2.75214	4.10333	3.89643	3.0981	2.3169
56.8	16.625	4.44333	2.57571	4.73333	5.50048	2.96167	3.04214	3.62833	4.14143	3.2531	2.3369
57	16.875	4.41833	2.55571	4.90333	6.22548	2.89167	2.87214	4.27333	3.97143	3.1331	2.4219
57.2	16.125	4.38833	2.56071	4.91833	5.81048	2.72667	3.01714	3.84333	3.62143	3.1181	2.2519
57.4	15.25	4.37833	2.57571	4.90833	5.63048	3.03167	3.20214	4.08833	3.66143	3.0031	2.3369
57.6	14.5	4.34833	2.57071	4.88333	5.24548	2.92667	2.85214	4.04833	3.84643	2.9581	2.2919
57.8	14.375	4.30833	2.53571	4.93333	5.24548	2.81667	2.86714	3.82833	4.28643	2.6881	2.3369
58	13.75	4.27833	2.54571	4.95333	5.09548	2.86667	2.74214	3.54833	3.76143	3.3231	2.3569
58.2	13.875	4.29333	2.53571	4.74833	5.19548	2.85667	3.16714	3.85333	3.68143	3.0681	2.2269
58.4	13.75	4.24833	2.50071	4.90333	5.25548	3.12667	3.07714	3.58333	3.93643	2.9631	2.2319
58.6	13.625	4.22333	2.48571	4.84833	5.50548	2.76667	2.84214	3.00333	3.94643	2.9831	2.3919
58.8	12.875	4.20833	2.52071	4.58833	5.71548	2.83167	3.10214	2.96833	4.20643	2.7581	2.3169
59	12.75	4.16833	2.49571	4.78333	5.78548	2.81667	2.58214	2.98333	4.25643	2.9331	2.2619
59.2	13.125	4.14333	2.47071	4.59333	5.34048	2.75167	2.94714	2.99833	4.33143	2.5431	2.0369
59.4	13.125	4.11833	2.45071	4.74833	5.34048	2.78167	2.92714	3.34833	4.35643	2.9781	2.3119
59.6	13.125	4.13333	2.45071	4.61833	5.51548	2.98167	2.67714	3.30833	3.68143	2.7781	2.4119
59.8	12.5	4.09833	2.41571	4.68833	5.21548	3.17667	2.88714	3.74333	3.86643	2.9181	2.5219
