# Supplementary material for: Application of different building representation techniques in HEC-RAS 2-D for urban flood modeling using the Toce River experimental case
Source: PeerJ. 2021 Jul 2;9:e11667. doi: 10.7717/peerj.11667 (PMC8256810; doi:10.7717/peerj.11667)
Supplement: Supplemental Information 1 — The raw input data for HEC-RAS modeling was obtained from G. Testa, D. Zuccala, F. Alcrudo, J. Mulet and S. Soares-Frazao, “Flash flood flow experiment in a simplified urban district” Journal of Hydraulic research, 2007, VOL 45 Extra Issue, 37-44 DOI: 10.1080/00221686.2007.9521831. [file peerj-09-11667-s001.zip › Modified_staggered.xls]

## Sheet: MS_Low
t [s]	Q [l/s]	P1 [cm]	P2 [cm]	P3 [cm]	P4 [cm]	P5 [ cm]	P6 [cm]	P7 [cm]	P8 [cm]	P9 [cm]	P10 [cm]
0	0	-0.0357143	-0.0278571	0.00595238	-0.00047619	0.00428571	0.0111905	0.000238095	0.0121429	-0.00285714	0.00190476
0.2	0.125	-0.0507143	-0.0178571	0.000952381	0.0295238	-0.00571429	-0.00380952	-0.0097619	0.00214286	0.00214286	0.00690476
0.4	-0.125	-0.0357143	-0.0378571	-0.00904762	-0.0104762	0.00428571	-0.00380952	-0.0197619	0.0171429	-0.00285714	0.0119048
0.6	-0.125	-0.0457143	-0.0228571	0.0109524	-0.00547619	-0.0157143	-0.0188095	-0.0147619	0.00214286	-0.00785714	0.0119048
0.8	0.25	-0.0207143	-0.0178571	-0.00904762	-0.00047619	0.00428571	0.0111905	0.0152381	0.0171429	-0.00285714	0.0269048
1	0.25	-0.0357143	-0.0328571	-0.0140476	0.00452381	0.00428571	0.00119048	0.0102381	0.00714286	0.00214286	-0.00309524
1.2	0.5	-0.0257143	-0.0128571	0.000952381	0.0145238	-0.0207143	0.00619048	0.0052381	0.0371429	0.00214286	-0.0180952
1.4	0	0.00428571	-0.0228571	-0.00904762	-0.0104762	0.00928571	-0.00380952	0.000238095	-0.0128571	0.0121429	-0.0180952
1.6	0	-0.0107143	-0.00285714	0.0159524	0.00452381	-0.0107143	-0.00380952	0.000238095	0.0221429	0.00714286	-0.0130952
1.8	-0.125	0.00428571	-0.0128571	0.00595238	-0.00047619	-0.000714286	0.0161905	0.0052381	0.00214286	0.0121429	-0.00309524
2	0	-0.00571429	0.00714286	-0.0140476	0.00452381	-0.0107143	-0.00380952	0.000238095	-0.00285714	0.0121429	-0.00809524
2.2	0.5	0.00428571	0.00214286	0.000952381	-0.00047619	0.00428571	-0.00380952	-0.0047619	-0.00285714	0.0121429	-0.00809524
2.4	0.75	-0.0157143	0.0221429	0.000952381	-0.0104762	-0.0107143	-0.0138095	-0.0047619	-0.0128571	0.0271429	-0.00309524
2.6	1.125	0.0142857	0.0171429	0.0359524	0.00452381	0.00428571	0.0111905	-0.0097619	-0.00285714	0.00214286	0.00190476
2.8	0.75	0.0542857	0.0271429	-0.00404762	-0.00047619	0.0392857	0.00119048	-0.0097619	-0.0128571	-0.00785714	0.00190476
3	0.25	0.0192857	0.0221429	-0.00904762	0.00952381	0.00428571	0.00619048	0.0202381	-0.00785714	-0.0128571	0.00190476
3.2	-0.125	0.0392857	0.0121429	0.00595238	-0.0104762	0.00928571	-0.00880952	0.0102381	-0.0178571	-0.0178571	0.00190476
3.4	-0.25	0.0292857	0.0271429	-0.00404762	-0.0104762	-0.00571429	-0.00380952	0.0102381	-0.00785714	-0.0128571	-0.00309524
3.6	0	0.0392857	0.0171429	0.000952381	-0.0204762	0.00428571	0.0111905	0.000238095	-0.0228571	-0.00785714	0.00190476
3.8	0.125	0.0292857	0.0321429	-0.00404762	-0.00047619	-0.0107143	-0.00380952	-0.0047619	-0.00285714	-0.00785714	0.00190476
4	0	0.0442857	0.0221429	-0.00904762	0.00952381	-0.000714286	-0.00380952	0.000238095	-0.0128571	-0.00785714	0.00690476
4.2	0	0.0342857	0.0421429	0.0109524	-0.0104762	0.00428571	-0.0188095	0.0052381	-0.00285714	-0.00285714	0.00690476
4.4	0.125	0.0542857	0.0321429	-0.0140476	-0.0104762	-0.0207143	0.0111905	0.000238095	-0.0178571	-0.00285714	0.0169048
4.6	-0.125	0.0692857	0.0521429	-0.0140476	-0.0104762	0.0142857	-0.00380952	-0.0047619	-0.00785714	-0.00285714	0.0369048
4.8	-0.375	0.0592857	0.0521429	-0.00404762	-0.00047619	-0.00571429	0.00119048	-0.0147619	-0.0128571	-0.0178571	0.00690476
5	-0.125	0.0742857	0.0621429	-0.00404762	0.00952381	-0.000714286	-0.0138095	-0.0147619	-0.00285714	0.00214286	-0.00809524
5.2	0.25	0.0542857	0.0571429	0.0159524	-0.0104762	-0.0157143	0.00119048	0.0302381	-0.0128571	-0.00285714	-0.0180952
5.4	0.375	0.0742857	0.0921429	0.000952381	-0.00547619	0.00428571	0.0111905	0.0102381	0.00214286	-0.00285714	-0.0180952
5.6	0.25	0.0692857	0.0671429	-0.0190476	-0.00047619	-0.0157143	-0.00380952	0.0102381	-0.00785714	-0.00785714	-0.0130952
5.8	0.375	0.0892857	0.0521429	0.000952381	-0.00547619	-0.000714286	-0.00380952	0.000238095	0.00214286	-0.00285714	-0.0130952
6	0.5	0.109286	0.0621429	-0.00404762	0.00952381	0.0342857	-0.0138095	-0.0047619	-0.00785714	0.00214286	-0.00309524
6.2	0.5	0.0942857	0.0521429	0.0359524	-0.0104762	0.00428571	0.0111905	-0.0047619	0.00714286	0.00714286	-0.00309524
6.4	0.75	0.0992857	0.0771429	-0.00404762	-0.00547619	0.00928571	-0.00380952	0.000238095	-0.00785714	0.00214286	0.00190476
6.6	0.625	0.0892857	0.0621429	-0.0190476	-0.00047619	-0.00571429	0.00119048	0.000238095	0.00214286	0.00714286	-0.0130952
6.8	-0.125	0.109286	0.0871429	0.000952381	-0.00547619	0.00428571	-0.00880952	-0.0097619	-0.00785714	0.00714286	0.00190476
7	0.125	0.0892857	0.0721429	0.000952381	0.00952381	-0.0157143	0.0111905	-0.0097619	0.00214286	0.0121429	-0.00309524
7.2	0.625	0.134286	0.0871429	-0.00404762	-0.0154762	-0.000714286	0.00119048	-0.0197619	0.00214286	0.0121429	-0.00309524
7.4	0.5	0.279286	0.0771429	-0.00404762	-0.0104762	-0.000714286	-0.00380952	0.0302381	0.00214286	0.0121429	-0.00309524
7.6	1.375	0.549286	0.102143	-0.00904762	0.00452381	-0.0207143	-0.00380952	0.0102381	-0.00285714	-0.00285714	0.00190476
7.8	5.25	0.894286	0.0921429	0.0109524	-0.00547619	0.0142857	-0.0188095	0.0102381	0.00714286	-0.0128571	0.00690476
8	12	1.25429	0.187143	-0.0190476	0.00952381	-0.0107143	0.0111905	0.000238095	-0.00285714	-0.0178571	0.00690476
8.2	22.125	1.64929	0.432143	-0.0140476	-0.0104762	0.00428571	-0.00380952	-0.0047619	0.00714286	-0.0178571	0.00690476
8.4	31.375	2.02429	0.672143	-0.00404762	-0.00547619	-0.0157143	0.00119048	-0.0047619	-0.00285714	-0.0128571	0.0119048
8.6	35.375	2.41929	0.792143	-0.00904762	-0.00047619	-0.000714286	-0.0188095	0.000238095	0.0121429	-0.0128571	0.0219048
8.8	36.375	2.76429	0.922143	0.0159524	-0.00047619	-0.0157143	0.0211905	-0.0047619	0.00214286	-0.00785714	-0.00809524
9	36.5	3.13929	1.14714	0.000952381	0.0395238	0.00928571	0.00619048	-0.0097619	0.0271429	-0.00785714	-0.0180952
9.2	38.625	3.50429	1.34714	-0.0140476	-0.0154762	0.0442857	-0.00880952	-0.0147619	-0.0128571	-0.00785714	-0.0180952
9.4	43.25	3.80929	1.59714	0.000952381	-0.00547619	-0.000714286	-0.00380952	-0.0197619	0.0121429	0.00214286	-0.0180952
9.6	46.875	4.12429	1.80214	-0.00404762	-0.00547619	-0.000714286	-0.0138095	0.0352381	-0.00285714	0.00214286	-0.0130952
9.8	49.625	4.40929	2.00214	0.0309524	0.00452381	-0.0107143	0.00619048	0.0102381	-0.00785714	-0.0128571	-0.00309524
10	50.75	4.68429	2.17214	-0.00404762	0.0295238	-0.000714286	-0.00380952	0.0052381	-0.00285714	-0.00285714	-0.00309524
10.2	51.375	4.91429	2.36214	-0.0140476	-0.0154762	-0.0157143	0.00119048	0.000238095	-0.0228571	-0.00785714	0.00190476
10.4	51.5	5.15429	2.48214	0.00595238	-0.00547619	-0.000714286	-0.0138095	0.000238095	-0.0128571	-0.00285714	-0.0180952
10.6	51.5	5.35429	2.62714	-0.00404762	-0.00547619	0.0142857	0.0361905	-0.0047619	-0.0228571	-0.00285714	0.00190476
10.8	51.5	5.59929	2.74714	-0.00404762	0.00452381	-0.000714286	0.00119048	0.0052381	-0.0128571	-0.00285714	-0.00309524
11	52	5.81929	2.84214	-0.00404762	0.0245238	0.00928571	-0.00880952	-0.0097619	-0.0228571	-0.00285714	-0.00309524
11.2	52.25	5.99929	2.97214	-0.0140476	-0.0204762	-0.0157143	-0.00880952	-0.0097619	-0.0128571	0.00214286	-0.00309524
11.4	52.5	6.15929	3.07214	0.00595238	-0.0104762	0.00428571	-0.0238095	-0.0147619	-0.0228571	0.00214286	0.00190476
11.6	52.375	6.33929	3.17714	-0.00404762	-0.00047619	-0.0157143	0.00619048	-0.0247619	-0.0128571	0.00714286	-0.00309524
11.8	52.375	6.42929	3.27714	-0.0190476	0.00452381	-0.000714286	-0.00380952	0.0102381	-0.0178571	0.0121429	0.00190476
12	52.125	6.52429	3.36214	-0.00404762	0.0145238	-0.0107143	-0.00380952	0.0102381	-0.0128571	0.0121429	0.00690476
12.2	52.125	6.72429	3.41714	-0.0140476	-0.0154762	-0.000714286	-0.0188095	0.0052381	-0.0178571	0.0271429	0.0119048
12.4	52.375	6.82429	3.51214	0.0109524	0.494524	0.0142857	0.0111905	0.0052381	-0.00785714	0.00714286	0.0269048
12.6	52.5	6.92929	3.56714	0.000952381	1.11952	-0.00571429	0.00119048	-0.0097619	-0.0128571	-0.0128571	-0.00309524
12.8	52.5	6.99929	3.62714	0.425952	1.03952	-0.000714286	-0.00380952	-0.0047619	-0.00785714	-0.0178571	-0.0130952
13	52.25	7.08929	3.66714	1.10595	1.38452	0.654286	-0.00880952	0.000238095	-0.0178571	-0.0128571	-0.0180952
13.2	51.875	7.13429	3.71214	1.13095	2.18452	1.37429	-0.0238095	-0.0047619	-0.00785714	-0.0128571	-0.0180952
13.4	51.625	7.22929	3.78214	1.18595	2.80952	1.67429	0.00119048	-0.0097619	-0.0178571	-0.00785714	-0.0180952
13.6	51.625	7.24429	3.79214	1.40595	3.13952	1.56929	0.30119	-0.0197619	-0.00785714	-0.0128571	-0.00809524
13.8	51.375	7.40929	3.83714	1.60595	3.55452	1.69929	0.69619	-0.0197619	-0.0178571	-0.0128571	-0.00809524
14	51.375	7.45429	3.87214	1.71095	3.60952	2.10429	0.97119	0.460238	0.557143	-0.00785714	-0.00309524
14.2	51.375	7.47929	3.92214	1.91095	4.15452	2.33929	1.40619	0.630238	1.06714	-0.00285714	-0.00309524
14.4	51.5	7.48429	3.97214	2.29595	5.13452	3.07929	1.42619	0.805238	1.22714	-0.00785714	-0.00309524
14.6	51.25	7.52929	3.99714	3.17595	5.24452	3.21429	1.29619	0.995238	2.40714	0.157143	-0.00309524
14.8	51.5	7.49429	3.99714	4.16595	5.99452	3.94429	1.68119	0.840238	2.87714	0.367143	-0.00809524
15	51.625	7.55929	4.01714	5.49095	7.24952	4.06929	2.06119	0.870238	3.65214	0.332143	-0.00309524
15.2	51.875	7.59429	4.04714	7.61595	8.68452	5.34929	2.66619	0.790238	4.01214	0.377143	0.0619048
15.4	51.75	7.64929	4.07714	8.23595	8.64952	5.55429	2.88619	0.950238	3.76214	0.782143	0.271905
15.6	51.375	7.69429	4.06714	7.02595	9.62452	6.26929	3.37119	1.86524	3.91714	0.892143	0.426905
15.8	51.625	7.65929	4.10714	7.28595	9.24452	6.79429	3.68119	1.09524	4.06714	1.54214	0.486905
16	51.75	7.72929	4.11714	6.62595	8.78452	7.43929	4.57619	2.07524	3.94214	2.12214	1.1069
16.2	51.625	7.68929	4.11214	6.15595	7.97452	7.67429	5.61619	1.49524	3.14214	2.13214	0.946905
16.4	51.625	7.73929	4.14714	6.36595	5.19452	6.83929	5.53619	1.83524	3.72214	2.47214	1.0619
16.6	51.75	7.74929	4.12714	5.27595	4.65452	6.40929	5.60119	2.04024	4.33714	2.14214	0.931905
16.8	51.875	7.69429	4.17714	4.16595	5.87952	6.66429	6.77619	2.73024	4.37714	2.74714	1.0119
17	51	7.64929	4.15714	5.11595	5.55452	6.72429	6.76619	3.39524	4.91214	2.58214	1.5469
17.2	49.375	7.58929	4.14714	5.65595	5.63452	7.22429	6.44119	3.42524	4.50214	3.16714	1.9069
17.4	47.75	7.55429	4.10714	6.53595	5.85452	8.02929	5.59119	3.34524	4.54714	2.45214	2.0819
17.6	45.625	7.46429	4.10714	6.15595	5.59452	7.84929	6.21619	2.40524	4.66714	2.90714	1.9819
17.8	43.875	7.41429	4.06714	6.83595	5.85452	7.76429	6.28619	1.93524	5.36714	3.07714	1.4119
18	42.5	7.36929	4.06714	6.19595	7.11452	7.29929	6.45119	2.68524	5.20714	3.59714	2.0419
18.2	41.5	7.28429	3.97214	6.74595	7.75452	7.57929	6.80619	2.67524	4.92714	3.47214	1.3569
18.4	41.25	7.15429	3.96714	6.99095	8.04452	7.27429	6.74119	2.61024	5.53714	3.69714	1.1819
18.6	41.125	7.13429	3.94714	7.51095	8.49952	8.09929	6.97119	3.05024	5.26214	4.05214	2.0069
18.8	40.5	7.10429	3.87214	7.38595	7.63952	8.30929	6.86619	3.65024	5.45214	3.99214	2.2019
19	38.875	6.98429	3.87714	7.74595	8.41452	7.61929	6.49119	4.18524	5.41214	4.22714	2.0369
19.2	37	6.97429	3.81214	8.23095	8.44452	7.55429	6.77619	3.37524	5.73714	4.23714	1.8219
19.4	35.25	6.83429	3.81214	8.12595	7.72452	7.44429	6.55119	4.34524	5.36714	4.12714	2.3819
19.6	34.625	6.83429	3.75214	7.96595	8.60952	7.58429	6.80119	4.15024	5.63214	3.90714	2.3319
19.8	34.375	6.73929	3.73214	7.86595	7.81952	7.69429	6.75119	4.72024	5.55214	3.67214	2.0369
20	33.75	6.70929	3.68714	7.76095	7.94952	7.60929	7.00119	4.61024	5.35214	4.45714	1.6119
20.2	33.375	6.69429	3.68214	7.65595	7.73452	7.35429	6.92619	4.45524	5.95714	4.54714	1.9269
20.4	32.875	6.57429	3.65214	7.82095	7.44452	7.32429	6.71619	4.35024	5.85214	4.11214	2.1119
20.6	32.375	6.49929	3.61714	7.60095	7.81952	7.46929	6.41619	4.20024	5.66714	3.79214	1.3269
20.8	31.125	6.40429	3.56214	7.54595	8.03452	7.81929	6.62119	5.14024	5.33214	4.90214	1.9269
21	30.125	6.33929	3.53714	7.56595	8.05952	7.85929	6.69119	4.61024	5.71714	4.61714	2.7169
21.2	29.125	6.29929	3.49714	7.40095	7.79452	7.50429	6.77619	4.70024	5.66714	4.30214	1.9669
21.4	28.375	6.26429	3.44214	7.39595	8.17452	7.39929	6.89619	4.56024	6.01714	4.82714	1.1869
21.6	28.125	6.18429	3.44214	7.60095	7.48952	7.41929	6.71119	4.48524	6.16714	4.44714	0.836905
21.8	27.875	6.18429	3.39214	7.65095	7.57452	7.79929	6.93119	4.56524	6.08714	4.63214	2.7819
22	28	6.14429	3.38714	7.13095	7.64452	7.70929	6.38619	5.16524	5.60214	4.09214	2.8769
22.2	27.75	6.11929	3.36214	7.17095	7.41952	7.00429	6.36119	5.07524	5.52214	4.74714	2.1269
22.4	27.5	6.03429	3.36214	7.32595	7.37952	7.00429	6.48119	4.63024	4.83214	4.26214	1.7169
22.6	28	6.04429	3.32214	7.32595	7.02952	6.72429	6.93619	3.83024	5.75714	4.86214	1.3169
22.8	28.375	5.98929	3.31214	7.36095	7.15452	6.55429	6.44119	4.18024	5.38714	4.21714	0.941905
23	28.625	5.92929	3.28214	7.25095	7.19952	6.94429	6.13619	4.22524	5.62214	4.40214	2.0969
23.2	28.25	5.90429	3.28214	7.06595	6.96952	7.13929	5.95119	3.93024	5.32714	4.78214	1.8769
23.4	28.625	6.01929	3.26214	7.07595	7.35452	6.90929	5.88119	4.20024	5.29714	4.49214	1.9569
23.6	28.5	5.78429	3.25214	6.98595	7.75452	6.80429	5.98119	4.19024	5.65714	4.27714	1.9769
23.8	28.625	5.93429	3.26214	7.03595	7.68952	6.60929	5.55119	4.46024	5.54214	4.23714	2.1469
24	28.625	5.82929	3.23214	6.91095	7.12452	6.62929	5.71619	4.18024	5.41714	3.76714	1.3869
24.2	28.625	5.81929	3.23714	7.04095	6.70952	6.85929	6.26119	3.74524	5.95214	4.20214	1.5419
24.4	28.25	5.83929	3.16714	6.93095	6.82952	6.74929	5.82119	3.36024	5.66714	4.24214	1.2619
24.6	27.875	5.80429	3.21714	6.66095	6.91452	6.90429	5.63619	3.86524	5.64214	4.29214	2.1519
24.8	28	5.79429	3.18714	6.90095	6.83452	6.79429	5.79119	4.29024	5.46214	4.22214	2.2919
25	27.75	5.76929	3.20214	6.91595	7.16952	6.39429	5.88119	4.17524	5.43214	4.39214	2.4019
25.2	27.375	5.78429	3.14214	6.73595	7.30452	6.30429	5.73619	3.94524	5.18714	4.03714	1.8169
25.4	27	5.79429	3.16214	6.34095	7.12452	6.23929	6.18119	3.86024	5.26214	4.00714	1.6119
25.6	26.5	5.71929	3.15214	6.69595	6.90452	6.33929	5.88619	3.77024	5.54714	4.29214	1.2219
25.8	26.875	5.70429	3.15714	6.47095	6.94452	6.55929	5.36119	3.81524	5.11714	4.22714	1.9269
26	27	5.71429	3.15214	6.41095	6.67452	6.36429	5.66119	3.75024	5.21714	3.64214	2.3669
26.2	27.125	5.66429	3.13714	6.63095	6.61452	6.43429	5.74619	3.83524	5.06714	4.19714	1.4969
26.4	26.625	5.66429	3.13714	6.43595	6.74452	6.40929	5.42119	3.70024	5.00714	4.00714	1.3369
26.6	26.25	5.67929	3.09714	6.70095	6.99452	6.42929	5.28619	3.85524	5.12214	4.12714	1.8119
26.8	26.375	5.62929	3.10214	6.35095	7.38452	6.23929	5.79119	4.00024	5.21214	3.95214	1.9669
27	26.125	5.53429	3.06214	6.41595	7.17452	6.22429	5.70119	3.85024	4.72214	4.14214	1.8219
27.2	25.625	5.52929	3.07714	6.20595	7.33952	5.96429	5.60619	3.77524	4.61214	4.12214	1.3919
27.4	24.875	5.48429	3.04214	6.28095	7.16452	6.16429	5.44119	3.70024	4.74714	4.18714	1.2769
27.6	24	5.40929	3.03714	6.41095	6.62952	6.24929	5.73619	3.81024	4.98214	4.07714	1.0019
27.8	23.75	5.42429	3.02714	6.03095	6.52952	6.30929	5.36619	3.65524	4.94714	3.58714	1.4619
28	23.625	5.39929	3.01214	6.56095	6.57452	6.12429	5.84619	3.64024	4.68214	3.85214	2.4069
28.2	23.5	5.40929	3.00714	6.34595	6.77952	6.18929	5.87119	4.00024	4.99214	3.47714	2.2619
28.4	23.375	5.38929	3.00214	6.52095	6.60952	6.15429	5.76619	4.31524	5.14214	3.71714	1.7769
28.6	23.375	5.36929	2.97714	6.38095	6.58952	6.14429	6.06619	4.34024	4.68214	4.18214	1.2519
28.8	23.625	5.34429	2.97214	6.32595	6.94952	6.13429	5.86119	3.95024	5.06714	4.04714	1.4319
29	23.75	5.30929	2.96714	6.24595	6.98452	5.99929	5.46619	3.49024	5.07714	4.14214	1.3219
29.2	23.5	5.30429	2.91714	6.11595	7.12952	6.22929	5.59119	3.44024	5.26214	3.90214	1.6519
29.4	23.5	5.28929	2.95214	6.13095	7.01452	6.29929	5.59619	3.52524	5.00714	4.06214	1.3119
29.6	23.375	5.27929	2.91214	6.25095	6.75452	6.34429	5.33119	3.83524	4.68214	3.91714	0.966905
29.8	23	5.29929	2.92714	6.12595	6.55452	6.36429	5.13619	3.94524	4.71714	4.14214	2.2769
30	22.875	5.22429	2.89714	6.38095	6.28452	6.30929	5.19619	4.02524	4.91214	3.97714	2.2369
30.2	23.25	5.23429	2.88714	5.99595	6.44952	6.11929	5.27119	4.42024	4.83214	3.80214	1.2869
30.4	23.375	5.23429	2.87714	6.00595	6.41452	5.88929	5.50119	3.77524	5.13214	3.74214	1.2819
30.6	23.125	5.19929	2.89214	6.07095	6.11952	6.01429	5.06119	3.42524	4.79214	4.09214	1.0319
30.8	22.875	5.17429	2.84714	5.88095	6.06952	6.04429	4.86619	3.57524	4.94214	3.53714	0.936905
31	22.875	5.18429	2.87714	6.02595	6.68452	6.23929	4.77619	3.63524	4.50714	3.58714	1.4269
31.2	22.75	5.13429	2.88214	6.12595	6.74452	6.12929	4.44119	3.78524	4.69714	3.84214	2.4619
31.4	22.375	5.13429	2.87714	6.11595	6.96452	6.00429	5.43619	3.73524	4.17214	3.68714	2.0269
31.6	21.5	5.09429	2.85214	5.99595	7.17452	5.69429	5.66119	3.78524	4.52214	3.71714	1.2669
31.8	20.5	5.05429	2.80714	6.05095	6.95452	5.69929	5.21119	3.52524	4.68214	3.55214	1.2069
32	20	5.02929	2.78714	6.08095	6.51952	5.97429	4.79619	3.62524	4.61714	3.37214	1.0969
32.2	19.75	5.00429	2.76214	5.92595	6.29452	5.92929	4.84619	3.66524	4.64714	3.67214	1.8119
32.4	19.375	4.96929	2.75214	6.14595	6.29952	6.02929	4.95619	3.59524	4.85214	3.64714	1.3219
32.6	19.25	4.93929	2.73214	5.69595	6.08452	5.85929	4.79119	3.65024	4.81714	3.37214	1.3119
32.8	19.125	4.95429	2.75214	5.84095	6.36452	5.77429	5.01619	3.60024	4.67714	3.94214	1.4519
33	19.125	4.92429	2.71714	5.92095	6.38952	5.59429	5.12119	3.44524	4.83214	3.63714	1.8069
33.2	19.125	4.90429	2.74214	5.90095	6.33952	5.69929	5.10619	3.52524	4.95214	3.24714	1.4669
33.4	19.125	4.89429	2.73214	5.94095	6.36452	5.66929	4.94119	3.58024	4.77214	3.39214	1.0219
33.6	19.5	4.84429	2.74214	6.05095	6.18452	5.85429	4.78119	3.35524	4.89714	3.48714	1.1119
33.8	20.125	4.84429	2.72214	5.80095	6.36452	5.95429	4.48119	3.49524	4.70214	3.33714	1.7069
34	20.25	4.81429	2.72714	5.79595	6.22952	5.90429	4.46119	3.62024	4.48714	3.48714	1.6969
34.2	20	4.79929	2.71714	6.04595	6.49452	5.76929	4.42619	3.53024	4.43214	3.71714	1.7869
34.4	19.5	4.82929	2.66214	5.81095	6.07952	5.66929	4.59119	3.59524	4.24714	3.73214	1.5369
34.6	19.625	4.78429	2.68714	5.67595	6.05952	5.58929	5.51119	3.50024	4.36214	3.67214	1.5969
34.8	20.125	4.77929	2.64714	5.92095	5.75952	5.73929	4.86119	3.38524	4.53714	3.81214	1.1669
35	20.25	4.76929	2.64714	5.72595	6.03452	5.78429	4.79119	3.44024	5.05714	3.52214	0.746905
35.2	20.25	4.75929	2.65214	5.75095	5.92952	5.87429	4.76619	3.47024	5.07214	3.80214	1.2169
35.4	20.625	4.73929	2.66714	5.73095	6.19952	5.77429	4.43619	3.54024	4.04214	3.76214	1.3969
35.6	20.25	4.71429	2.65214	5.53095	6.44952	5.68929	4.41619	3.47024	3.65214	3.35214	1.9519
35.8	20	4.70429	2.66214	5.79095	6.45452	5.69929	4.22119	3.35024	3.74714	3.50214	1.6269
36	20	4.69929	2.64214	5.48095	6.14952	5.82429	4.30119	3.17024	4.08214	3.18714	1.4119
36.2	19.625	4.73429	2.66214	5.39095	6.25452	5.81429	4.31119	2.93524	4.11714	3.47714	1.0819
36.4	19.375	4.68929	2.64214	5.60595	6.01952	5.49429	4.55119	3.02024	4.42714	3.38214	1.9269
36.6	18.75	4.70429	2.64714	5.48595	6.00452	5.31929	5.50119	3.41024	4.47714	3.66714	1.2869
36.8	18.375	4.65929	2.61714	5.24595	5.94452	5.25429	5.39619	3.39524	4.50714	3.46714	0.931905
37	18.5	4.67929	2.59714	5.19095	5.92452	5.35429	4.80619	3.07024	4.60714	3.59714	1.1169
37.2	18.75	4.62429	2.59214	5.39595	5.60952	5.31429	4.08119	2.98524	4.20714	3.17214	0.991905
37.4	18.875	4.65929	2.56214	5.50595	5.82452	5.38929	4.44619	3.10024	4.11214	3.16214	1.3419
37.6	18.625	4.68429	2.57714	5.52595	5.79452	5.41929	4.56619	3.11524	4.05214	3.37214	1.7869
37.8	18.875	4.64429	2.54714	5.48095	5.94952	5.45429	4.21619	3.40024	4.06714	3.28214	1.3669
38	18.875	4.64429	2.57214	5.18095	5.99952	5.40429	4.13619	3.42524	4.16714	3.28714	1.1569
38.2	18.875	4.57429	2.57214	5.22595	5.93952	5.28429	4.61619	3.21024	3.99714	3.39214	1.1469
38.4	18.75	4.53929	2.58714	5.33595	6.02952	5.28429	4.34619	3.16524	3.97714	3.32214	1.0869
38.6	17.75	4.51929	2.55714	5.19095	5.98952	5.43429	4.15119	2.79024	3.98214	3.26214	0.966905
38.8	16.375	4.47429	2.57714	5.36595	5.97452	5.34429	4.32619	2.95524	4.04214	3.21214	1.4019
39	15.625	4.42429	2.53714	5.37095	6.11952	5.61429	4.44119	3.11524	3.97714	3.12714	1.1269
39.2	14.875	4.42429	2.53714	5.43095	5.65452	5.54429	4.11619	2.99024	4.03714	3.44214	0.906905
39.4	14.625	4.42429	2.50214	5.16095	5.43452	5.45429	3.88119	3.37024	3.61714	3.34714	1.0819
39.6	14.25	4.38429	2.49714	5.30595	5.39452	5.30429	4.32619	3.32024	4.29714	3.25714	1.2169
39.8	13.875	4.36929	2.46714	5.28095	5.54952	5.27929	4.73119	3.19524	4.33714	3.32214	1.1819
40	14	4.31429	2.43714	5.26595	5.83952	5.24929	4.64119	3.08024	4.34214	3.10714	0.976905
40.2	13.875	4.30429	2.43714	5.04095	5.99952	5.27429	4.56619	2.99024	4.20214	2.97714	0.911905
40.4	14.125	4.28929	2.41714	5.27095	5.84452	5.56929	4.38619	2.52024	3.91714	3.25714	0.846905
40.6	14.125	4.27929	2.40714	5.08095	5.80452	5.54429	4.28119	2.70024	3.94214	3.15214	1.5519
40.8	14.375	4.27429	2.38714	5.24595	5.96952	5.96929	3.82119	3.58024	3.84214	2.89214	1.4669
41	14.375	4.26429	2.37714	5.27095	5.71452	5.56929	3.70619	3.35524	3.64714	2.73214	1.3469
41.2	14.75	4.22929	2.35714	5.10095	5.59452	5.41429	4.45119	3.59524	3.71214	3.07214	1.1319
41.4	14.875	4.19429	2.37714	5.17595	5.88952	5.05929	4.36119	3.44524	4.15214	2.99714	0.726905
41.6	15.25	4.19429	2.34714	4.76095	5.66452	5.01429	4.38119	2.79024	4.30214	3.20714	1.0519
41.8	14.875	4.16929	2.37214	4.87595	5.56952	5.01429	4.31619	2.56024	4.17214	3.44214	1.0069
42	15.125	4.17929	2.34714	4.62095	5.60452	5.13429	4.49119	2.71524	3.92714	2.91714	1.1369
42.2	14.75	4.19429	2.36714	5.11595	5.21952	5.20929	4.63119	2.81024	3.92214	3.12714	0.931905
42.4	14.75	4.16429	2.34214	5.26595	5.18452	5.21929	4.15119	3.04524	3.79214	2.88714	0.681905
42.6	14.875	4.12429	2.32214	4.67595	5.14952	5.01929	3.82619	3.23524	3.89714	2.87714	0.721905
42.8	14.75	4.10429	2.31714	4.69095	5.26952	4.87429	4.04119	3.26024	3.76214	3.24714	0.796905
43	14.875	4.13929	2.29214	4.99595	5.03952	4.76429	4.02619	2.61524	3.78714	3.02214	1.5969
43.2	15.125	4.10429	2.30214	4.92595	5.08952	5.06929	3.77619	2.48024	3.51714	2.98214	1.3419
43.4	15.125	4.10929	2.29714	4.49595	5.37452	5.07429	3.94119	2.52524	3.91214	2.87714	1.0419
43.6	14.75	4.07429	2.28714	4.43595	5.43952	5.02929	4.07619	2.75524	3.70714	3.15214	0.706905
43.8	14.5	4.08929	2.28714	4.42595	5.36452	4.94429	4.43619	2.91524	3.78214	2.95714	0.951905
44	14.25	4.09429	2.28214	4.80595	5.13952	4.65929	4.67119	2.92524	3.67714	3.02214	0.931905
44.2	14.375	4.06929	2.26214	4.89095	4.84952	4.48429	4.13119	2.85024	4.11714	2.97214	1.0019
44.4	14.375	4.07929	2.26714	4.62595	5.10452	4.61429	3.34119	2.97524	3.98714	2.72714	1.2669
44.6	14.375	4.04929	2.25214	4.81595	5.08452	4.81929	3.56619	2.52024	3.79714	2.76714	1.0369
44.8	14.5	4.06429	2.27214	4.58095	5.13952	5.15929	3.56619	2.46524	3.70214	3.03714	0.751905
45	14.5	4.03929	2.25714	4.70095	4.95452	5.13929	3.07619	2.23024	3.73714	2.92214	0.576905
45.2	14.75	4.05929	2.26714	4.57595	4.96452	5.00929	3.57119	2.33524	3.41714	3.19214	0.851905
45.4	14.125	4.06429	2.25714	4.60095	5.14952	4.96929	3.73119	2.48524	3.54714	2.97714	1.4619
45.6	13.5	4.04929	2.21714	4.55095	5.12452	4.77929	3.82619	2.70024	3.78714	2.97214	1.1569
45.8	13.625	4.04929	2.22714	4.45595	4.91952	4.68429	4.40119	2.82024	3.99714	2.73214	0.966905
46	14	4.02429	2.20714	4.43595	5.29952	4.57429	4.56619	2.72024	3.74214	2.96714	0.776905
46.2	14.375	4.04929	2.22214	4.34095	5.21452	4.49429	3.91119	2.56024	3.71714	2.86714	0.676905
46.4	14.375	4.03429	2.21214	4.43595	4.99952	4.67429	3.73619	2.48024	3.72214	2.68714	0.851905
46.6	13.875	4.02929	2.21714	4.43095	4.80452	4.98429	3.70619	2.69524	3.59214	2.83214	1.0769
46.8	13.875	4.04929	2.21214	4.46095	5.04952	5.08929	3.50619	2.54024	3.53714	2.86214	1.3869
47	14.25	4.02929	2.26214	4.42095	5.09952	4.82429	3.46119	2.50024	3.37214	2.52714	1.2969
47.2	14.125	4.01929	2.23214	4.18095	5.19452	4.70929	3.30619	3.39524	3.33214	2.38214	0.996905
47.4	14	4.02429	2.25714	4.26595	5.01452	4.52429	3.68119	2.75024	3.46714	2.68214	0.651905
47.6	14.125	4.01429	2.23714	4.48095	5.07952	4.60929	3.85119	2.47024	3.52214	2.95714	0.501905
47.8	13.875	3.99929	2.21214	4.36095	5.16452	4.76929	3.84119	2.91524	3.65214	2.71714	0.871905
48	13.75	4.00929	2.21214	4.46095	5.12452	4.80929	3.75619	2.84024	3.49714	2.82714	1.3769
48.2	13.375	3.99429	2.20214	4.32095	4.73952	4.99929	3.66119	2.77524	3.38214	2.86214	1.0119
48.4	13.375	4.00429	2.21714	4.18095	4.76952	4.50429	3.97119	2.65524	3.14714	2.85714	0.871905
48.6	13.25	4.01929	2.21214	4.43595	4.78952	4.40429	3.91619	2.57024	3.29714	2.73714	0.756905
48.8	13.875	4.01929	2.21714	4.41595	4.84452	4.46429	3.84619	2.65024	3.25214	2.66714	0.791905
49	14.25	4.01429	2.20714	4.29095	4.90952	4.50929	3.72119	2.66524	3.49714	2.72214	0.706905
49.2	14.125	3.99429	2.21714	4.29595	4.94452	4.64929	3.44119	2.73524	3.52214	2.47714	1.3219
49.4	14	4.00929	2.21714	4.26595	4.98452	4.64429	3.38619	2.33024	3.52214	2.50714	1.0219
49.6	13.75	3.99929	2.23214	4.25595	4.85952	4.76929	3.61619	2.65524	3.54714	2.59714	0.936905
49.8	13.625	4.02429	2.22214	4.13595	5.10452	4.82429	3.48119	2.46024	3.60714	2.65714	0.771905
50	13.75	4.03929	2.25214	4.26095	5.35452	4.55429	3.59619	2.37524	3.48714	2.36714	0.781905
50.2	13.75	4.02429	2.24714	4.08595	5.19952	4.34429	3.22619	2.51024	3.12214	2.59214	0.846905
50.4	13.875	4.02929	2.25714	4.17595	4.98952	4.64429	3.30619	2.59024	3.20214	2.77214	0.976905
50.6	14.125	3.99429	2.23214	4.09595	4.68952	4.56429	3.57119	2.75524	3.02714	2.51214	1.1669
50.8	14.5	4.02429	2.22714	4.07595	4.70452	4.40929	3.42119	2.80024	3.10714	2.68714	1.0969
51	15	3.99429	2.25214	4.15595	4.64452	4.92929	3.47619	2.82524	2.87714	2.50714	0.866905
51.2	15.25	4.01929	2.23214	4.09595	4.40952	4.75929	3.45619	2.84524	3.06214	2.36714	0.696905
51.4	15.25	4.03929	2.24214	4.16595	4.73952	4.51429	3.47119	2.84024	3.34214	2.58714	0.666905
51.6	15.25	4.03929	2.23714	4.05095	4.98952	4.29929	3.37119	2.44024	3.26714	2.63214	0.876905
51.8	15.125	4.04929	2.26714	3.97595	4.96452	4.33929	3.11119	2.30024	3.54214	2.80714	1.1569
52	15.375	4.04429	2.26214	4.08595	4.64952	4.33429	3.56619	2.59524	3.18714	2.50714	1.0469
52.2	15.25	4.06929	2.27714	4.04595	4.68952	4.12429	3.78119	2.51024	3.38714	2.64714	0.876905
52.4	15.375	4.04429	2.28214	4.01595	4.94452	4.22429	3.50619	2.65524	3.25214	2.39714	0.646905
52.6	15.25	4.06929	2.30214	4.00595	5.05952	4.80429	3.40119	2.51024	3.23714	2.37214	0.841905
52.8	15.125	4.05429	2.28214	3.95595	5.16952	4.74429	3.44119	2.43024	3.26714	2.46214	0.776905
53	15.75	4.06929	2.30714	4.06095	5.12452	4.65429	3.33119	2.63024	3.04214	2.60714	1.1719
53.2	15.75	4.09429	2.27214	4.00595	5.05452	4.49429	3.11619	2.42024	3.11714	2.32214	0.781905
53.4	15.75	4.09929	2.28214	3.87595	4.95452	4.39929	3.38119	2.67524	2.95214	2.31714	0.756905
53.6	15.375	4.09929	2.27714	4.00095	4.78952	4.39929	3.52619	2.64024	3.21714	2.39714	0.666905
53.8	14.875	4.08929	2.26214	3.98095	4.90452	4.42929	3.37119	2.72024	3.23214	2.67714	0.901905
54	15.125	4.09929	2.27214	4.05595	5.02452	4.32429	3.29619	2.88524	3.34714	2.60714	0.861905
54.2	15.25	4.06429	2.27714	4.08595	4.89452	4.36929	3.40619	2.73524	3.14214	2.62714	1.0219
54.4	15.5	4.10429	2.30214	3.94095	4.57452	4.33429	3.53119	2.67524	3.01214	2.66714	1.1419
54.6	15.625	4.13429	2.29714	3.98595	4.64452	4.69929	3.68119	2.44524	3.18714	2.34214	0.876905
54.8	15.625	4.12929	2.31214	4.03595	4.62952	4.58429	3.45119	2.23524	3.12714	2.43214	0.821905
55	15.25	4.12429	2.30214	3.91595	4.95452	4.38929	3.26119	2.20024	3.23714	2.31214	0.676905
55.2	15.5	4.11929	2.32714	3.91595	4.69452	4.31429	3.08619	2.25024	3.29714	2.50214	0.631905
55.4	15.625	4.12429	2.31714	3.90095	4.74452	4.37429	3.11619	2.58024	3.27214	2.25214	0.631905
55.6	15.625	4.10929	2.32214	3.91095	4.52452	4.29929	3.12119	2.65524	3.30214	2.56214	1.0819
55.8	15.25	4.13429	2.31714	3.87595	4.84452	4.32429	3.18619	2.73524	3.26214	2.36714	1.0369
56	15	4.14929	2.32214	3.95095	5.01452	4.22429	3.22619	2.74024	3.12214	2.55214	1.1169
56.2	15.125	4.13429	2.32214	3.93595	4.84452	4.24429	3.69619	2.59024	3.12714	2.66714	0.886905
56.4	15.5	4.14929	2.31214	3.94595	5.02452	4.22429	3.60119	2.29524	3.24214	2.49214	0.846905
56.6	15.625	4.13429	2.32714	4.01095	5.09952	4.40929	3.37119	2.51024	3.31214	2.68214	0.726905
56.8	15.75	4.14429	2.29714	3.97095	4.87452	4.25429	3.40619	2.59024	2.96214	2.48714	0.891905
57	15.875	4.12929	2.31714	3.94595	5.03952	4.26929	3.10619	2.42024	3.26714	2.43214	1.3019
57.2	15.625	4.13929	2.30714	3.94595	4.83952	4.14929	2.84619	2.56024	3.24214	2.35214	0.856905
57.4	15.875	4.13429	2.32714	3.90595	5.00952	4.29429	3.00619	2.73524	3.03214	2.55214	0.776905
57.6	15.875	4.13929	2.31214	3.93095	4.94452	4.07429	3.25619	2.50524	2.99214	2.66214	0.716905
57.8	15.5	4.15929	2.32714	3.96095	4.90452	4.28429	3.56119	2.33024	3.14714	2.66214	0.691905
58	15.625	4.15429	2.33214	3.92595	5.01452	4.22929	3.61119	2.34024	3.26214	2.43214	0.946905
58.2	15.5	4.15929	2.34714	3.91595	4.87452	4.36929	3.56119	2.36024	3.32714	2.50214	1.0019
58.4	15.625	4.14929	2.33714	3.95595	4.85952	4.36429	3.37619	2.65524	3.23214	2.42714	0.811905
58.6	15.75	4.15929	2.36714	4.01595	4.92452	4.25929	3.03119	2.47024	3.09714	2.65214	0.811905
58.8	16	4.14429	2.32714	3.93095	4.97952	4.34929	3.26619	2.57524	3.17214	2.54214	0.771905
59	15.75	4.17429	2.30714	3.91095	5.01952	4.29429	3.38119	2.58524	3.03714	2.71214	0.581905
59.2	15.625	4.18429	2.31714	4.03095	4.90952	4.27429	3.20619	2.43024	3.06214	2.44714	0.661905
59.4	16.5	4.16929	2.29714	3.94595	5.04952	4.31929	3.42619	2.29524	2.99714	2.59214	0.761905
59.6	16.375	4.17429	2.31214	4.04095	5.22452	4.30929	3.43119	2.28524	3.14714	2.57214	0.791905
59.8	16.5	4.15929	2.31214	3.93095	5.27452	4.19929	3.22119	2.31524	3.09214	2.55714	0.716905

## Sheet: MS_Medium
t [s]	Q [l/s]	P1 [cm]	P2 [cm]	P3 [cm]	P4 [cm]	P5 [ cm]	P6 [cm]	P7 [cm]	P8 [cm]	P9 [cm]	P10 [cm]
0	0.25	-0.04	-0.0545238	-0.00309524	-0.0140476	0.00952381	0.00261905	0.0140476	-0.00738095	-0.00452381	-0.00404762
0.2	0.625	-0.025	-0.0345238	-0.00309524	0.000952381	0.0145238	-0.00238095	0.00404762	0.012619	-0.0145238	0.000952381
0.4	0.5	-0.035	-0.0345238	-0.00809524	0.000952381	-0.00547619	-0.012381	-0.000952381	0.00261905	0.00047619	0.000952381
0.6	0.25	-0.02	-0.0145238	0.00690476	-0.0140476	0.00452381	0.017619	-0.0109524	0.032619	0.00547619	0.00595238
0.8	0.25	-0.025	-0.0295238	0.00190476	0.000952381	-0.0104762	0.00761905	-0.000952381	0.00261905	0.0104762	0.000952381
1	0.625	-0.02	-0.0295238	0.0219048	0.000952381	0.00952381	-0.00238095	-0.00595238	-0.017381	0.00547619	0.000952381
1.2	0.75	-0.025	-0.0145238	-0.00809524	0.0259524	-0.0154762	-0.00238095	-0.0109524	0.00761905	0.00047619	-0.00404762
1.4	1	-0.01	-0.0245238	-0.0130952	-0.00904762	-0.00047619	-0.012381	0.0190476	-0.00738095	0.00047619	0.000952381
1.6	1.25	-0.025	-0.00452381	0.00690476	0.000952381	-0.0104762	0.012619	0.0190476	0.012619	0.00547619	0.000952381
1.8	1.125	-0.005	-0.00952381	-0.00309524	0.000952381	0.00452381	0.012619	0.00404762	-0.017381	-0.00452381	0.000952381
2	1	-0.015	0.0104762	0.0169048	-0.0140476	-0.0104762	-0.00238095	-0.000952381	-0.012381	0.00547619	0.000952381
2.2	0.25	0.005	0.00547619	0.00190476	-0.00404762	0.00452381	0.00261905	-0.000952381	-0.00238095	-0.00452381	0.000952381
2.4	0	0	0.0404762	-0.0130952	-0.00404762	0.0195238	-0.00738095	0.00404762	-0.012381	0.00047619	-0.00404762
2.6	0.5	-0.005	0.0104762	0.00190476	0.0359524	-0.0204762	-0.022381	-0.00595238	0.00761905	0.00047619	0.000952381
2.8	1.125	0.03	0.00047619	-0.00309524	-0.0140476	0.00952381	0.00761905	-0.0159524	-0.00238095	-0.00452381	-0.00404762
3	1.625	0.025	0.0154762	0.0119048	-0.00404762	-0.00547619	0.00261905	-0.0209524	0.017619	0.00047619	0.000952381
3.2	1.125	0.04	0.0154762	0.00190476	0.000952381	0.00952381	-0.00738095	0.0140476	-0.00738095	-0.00452381	-0.00404762
3.4	1	0.025	0.0354762	-0.0180952	-0.0190476	-0.00047619	-0.00238095	0.00904762	-0.017381	0.00047619	0.000952381
3.6	1.125	0.045	0.0304762	-0.00309524	-0.00404762	0.00952381	-0.017381	-0.000952381	0.00261905	0.00047619	0.000952381
3.8	1.125	0.035	0.0504762	-0.00809524	-0.00404762	-0.0154762	0.017619	-0.0109524	-0.00738095	0.00047619	0.000952381
4	1.125	0.045	0.0354762	0.0119048	0.0359524	-0.00047619	0.00761905	-0.000952381	0.012619	0.00047619	0.000952381
4.2	1	0.04	0.0254762	-0.0130952	-0.0140476	-0.0154762	-0.00238095	-0.000952381	-0.00738095	0.00047619	0.000952381
4.4	1	0.05	0.0454762	-0.0180952	-0.00404762	-0.00047619	-0.00738095	-0.0159524	-0.012381	0.00047619	-0.00404762
4.6	0.625	0.04	0.0354762	0.00190476	0.00595238	-0.0154762	-0.012381	-0.0209524	-0.00238095	0.00547619	-0.00404762
4.8	0.625	0.06	0.0554762	-0.0130952	-0.00904762	0.00452381	0.012619	0.0340476	-0.017381	0.00547619	-0.00404762
5	0.875	0.18	0.0504762	0.0119048	-0.00404762	-0.00047619	0.00261905	0.00904762	0.00261905	0.00547619	-0.00404762
5.2	1.875	0.565	0.0704762	-0.00309524	-0.00404762	0.00452381	-0.00738095	0.00404762	-0.00238095	0.00547619	0.000952381
5.4	5.25	1.025	0.0654762	-0.00309524	0.0359524	0.0345238	-0.00238095	-0.00595238	-0.00238095	0.00547619	-0.00404762
5.6	13.875	1.505	0.0904762	-0.00809524	-0.00904762	-0.00547619	-0.012381	-0.00595238	-0.00738095	0.00547619	-0.00404762
5.8	26.5	2.075	0.475476	-0.0130952	0.000952381	0.00952381	0.00261905	-0.000952381	-0.017381	0.00547619	0.000952381
6	40.75	2.695	0.710476	0.00190476	0.00595238	-0.00047619	0.00761905	-0.0109524	-0.00238095	0.00547619	-0.00404762
6.2	53.125	3.34	0.990476	-0.00809524	-0.0140476	0.00452381	-0.00738095	-0.0209524	-0.00738095	0.0104762	0.000952381
6.4	62.875	3.915	1.28548	0.0219048	-0.00404762	-0.0104762	-0.00238095	-0.00595238	0.00761905	0.0104762	0.000952381
6.6	71.5	4.475	1.70548	-0.00809524	-0.00404762	0.00452381	-0.012381	0.0140476	-0.00738095	0.0104762	0.000952381
6.8	77.75	4.975	2.04548	-0.0180952	0.0359524	-0.0104762	-0.022381	0.00404762	-0.017381	0.0104762	0.000952381
7	81.75	5.48	2.37548	-0.00309524	-0.0140476	-0.00047619	0.012619	-0.000952381	-0.00238095	0.0104762	0.000952381
7.2	83.875	5.93	2.66048	-0.00809524	-0.00404762	-0.0154762	-0.00238095	-0.00595238	-0.012381	0.0104762	-0.00404762
7.4	84.125	6.385	2.87548	0.0119048	0.000952381	-0.00047619	-0.012381	-0.000952381	0.00261905	0.0154762	0.000952381
7.6	84.125	6.78	3.13048	-0.00309524	-0.0190476	-0.00547619	-0.00738095	-0.00595238	-0.00238095	0.0154762	0.000952381
7.8	84.375	7.16	3.33548	-0.0230952	-0.00904762	0.00452381	-0.022381	-0.0159524	-0.00738095	0.0104762	0.000952381
8	84.5	7.485	3.57048	-0.00309524	-0.00404762	0.0195238	0.012619	-0.0209524	-0.00738095	0.0204762	0.000952381
8.2	85	7.795	3.77548	-0.00809524	0.0159524	-0.0254762	0.00761905	0.00904762	-0.022381	0.0154762	0.000952381
8.4	85.25	8.14	3.97048	0.0119048	-0.0140476	0.0145238	-0.00238095	0.00904762	-0.00738095	0.0354762	-0.00404762
8.6	85.25	8.405	4.12548	-0.00809524	0.000952381	-0.00047619	-0.00738095	-0.000952381	-0.00738095	0.0304762	0.000952381
8.8	85.25	8.645	4.30548	-0.0180952	0.00595238	0.00952381	-0.017381	-0.0109524	0.00261905	0.0204762	0.000952381
9	85.5	8.83	4.44548	-0.00809524	-0.0190476	-0.0104762	0.012619	-0.0209524	-0.00238095	0.0154762	0.000952381
9.2	86.125	9.015	4.55548	-0.0130952	-0.00404762	0.00452381	0.00761905	-0.00595238	-0.022381	0.00547619	0.000952381
9.4	86	9.115	4.69048	0.00190476	0.365952	-0.0104762	-0.00738095	-0.0109524	-0.00738095	-0.00452381	0.000952381
9.6	85.75	9.23	4.81548	0.291905	1.09595	-0.00547619	-0.00238095	-0.0159524	-0.017381	-0.00952381	0.000952381
9.8	85.5	9.295	4.89548	1.1819	1.24595	0.394524	-0.012381	0.0340476	0.00761905	-0.00952381	0.000952381
10	85	9.305	4.94548	1.2769	2.27595	1.45452	0.017619	0.00404762	-0.00738095	-0.0145238	0.00595238
10.2	84	9.345	5.01548	1.6969	3.41095	1.84952	0.00761905	0.00404762	-0.00238095	-0.0145238	0.000952381
10.4	82.125	9.41	5.01548	2.1619	3.95095	2.31952	0.362619	-0.000952381	-0.012381	-0.0145238	0.000952381
10.6	79.625	9.375	5.05048	2.2719	4.21595	2.41952	0.392619	0.309048	-0.022381	-0.0145238	-0.00404762
10.8	76	9.435	5.04548	3.0919	5.07095	2.76452	0.632619	0.999048	1.14762	-0.0145238	0.000952381
11	72.75	9.32	5.06048	3.5719	5.24095	3.67952	1.94762	1.05905	1.58262	-0.0145238	0.000952381
11.2	69.625	9.46	5.07548	4.7569	6.77095	5.50452	1.95262	1.05405	4.03762	0.0854762	0.000952381
11.4	67.25	9.23	5.01548	6.7369	6.84095	6.22952	2.29762	1.36405	4.46262	0.715476	0.000952381
11.6	65.75	9.15	5.07548	7.4419	7.39595	6.15452	3.12262	1.55905	4.83262	0.400476	0.000952381
11.8	64.625	9.005	4.99048	9.1269	8.26595	7.64952	3.71762	2.86905	4.48262	0.680476	0.0859524
12	63.25	9.06	4.95548	10.1419	10.806	7.16452	4.49762	3.15905	4.59762	1.33048	0.645952
12.2	60.875	8.775	4.86548	10.1619	11.371	7.78952	5.23262	3.38905	5.11762	1.94048	1.57095
12.4	58.625	8.96	4.88548	9.4669	11.866	8.80452	6.24762	3.96905	5.93262	2.38048	2.00095
12.6	57	8.76	4.83548	11.2019	10.446	8.21452	5.86262	3.87905	6.74762	2.49048	2.15095
12.8	56.125	8.62	4.83048	11.7769	10.161	8.05452	6.57762	3.95405	6.59762	2.22548	1.97095
13	56.125	8.815	4.78548	11.1169	8.98595	7.83452	6.67762	4.69405	4.84762	3.13048	1.73095
13.2	56.25	8.51	4.77548	8.5419	7.44095	7.87452	6.74262	5.12905	5.42762	3.40548	1.94595
13.4	56.25	8.705	4.80048	7.6769	6.93095	8.34952	6.98762	5.29905	5.45762	3.47048	2.28095
13.6	56.375	8.5	4.74048	7.1969	5.99095	8.52952	6.49262	4.72905	6.02262	4.03048	2.70095
13.8	56.25	8.455	4.71048	6.1419	6.79595	8.53452	6.62762	4.16905	5.48762	3.95048	2.95595
14	55.125	8.42	4.67048	5.2519	7.96595	9.11952	6.52762	4.49905	5.90262	4.23548	2.25595
14.2	54.5	8.39	4.59048	6.6619	8.43095	9.22952	7.63762	5.22405	5.76762	4.68548	2.45095
14.4	53	8.32	4.58048	7.7069	8.24595	10.0595	7.40262	5.02405	6.22262	4.64548	2.98095
14.6	51.75	8.27	4.54048	7.9169	8.46595	8.83452	7.27262	3.05405	7.04762	5.07548	2.51095
14.8	51.125	8.155	4.54548	8.9519	8.21595	9.07452	7.99762	3.88905	6.23262	4.93048	2.20095
15	50.5	8.265	4.56048	8.7069	9.51095	8.79452	7.90262	4.61405	6.62262	4.97048	1.77595
15.2	50.25	8.12	4.50048	9.3919	9.67095	8.57452	7.55762	5.06405	6.87262	5.12548	1.21095
15.4	49.875	8.045	4.48048	9.7619	8.97095	9.23952	7.93762	4.92905	6.61262	4.98548	2.87095
15.6	49.75	7.965	4.42548	8.7819	9.50595	9.80952	8.66262	5.85905	6.07262	5.21048	2.88595
15.8	49	7.875	4.40548	9.5769	8.85595	9.51952	7.77262	4.85905	6.26762	5.23548	2.94595
16	48.625	7.91	4.34548	9.2219	8.90095	8.78452	7.82762	5.13405	6.84262	5.11548	2.50095
16.2	48	7.86	4.37048	9.0969	8.44095	8.49452	7.94762	5.70905	6.83262	5.67548	2.40595
16.4	47.125	7.845	4.32548	9.2019	8.61595	8.19952	7.95762	6.05905	6.52762	5.89048	2.85095
16.6	46.375	7.815	4.33548	9.6269	9.10595	8.70952	7.85762	5.50905	6.74262	5.61048	2.22595
16.8	46.375	7.76	4.32048	9.1819	9.20595	8.32952	7.84762	5.37905	6.16762	4.92548	1.46595
17	46.75	7.675	4.25048	9.0769	9.42595	8.45952	7.39762	5.10905	5.93762	5.41548	1.15595
17.2	46.5	7.775	4.25548	9.1219	9.60095	8.19952	7.59762	5.31905	6.26762	5.30548	2.18595
17.4	45.875	7.565	4.17048	8.8719	9.08095	7.82452	8.09262	5.16905	6.40262	5.67548	2.71095
17.6	45.125	7.635	4.21548	8.9769	9.02095	8.54452	7.77762	5.06405	6.49262	5.20548	1.98595
17.8	44.25	7.59	4.15048	9.0869	8.91595	8.99452	7.79262	5.18405	6.85262	5.47048	3.28095
18	44	7.51	4.19048	9.1219	8.55095	9.17452	7.91762	5.51905	6.79262	5.20048	2.49095
18.2	44	7.495	4.17048	8.6719	8.88595	8.68452	7.81762	5.74405	6.86762	5.37548	1.86095
18.4	44	7.33	4.11548	8.8919	9.08095	8.26452	7.87762	4.93905	6.78262	5.03548	1.53595
18.6	43.25	7.37	4.09048	9.3869	9.19095	8.34952	7.78262	5.10405	6.62262	5.39548	2.02595
18.8	42.375	7.33	4.08548	8.7569	9.17595	8.39452	7.27762	5.19405	6.86762	4.69548	1.92595
19	42.25	7.275	4.07548	8.7169	8.31595	8.46952	7.24762	5.21405	6.18762	5.31048	2.76095
19.2	42.25	7.345	3.96548	8.8469	8.37595	8.38952	7.41262	5.25405	6.75262	5.16548	2.82095
19.4	41.875	7.27	4.02048	8.8569	8.38595	8.19952	7.49762	5.16905	6.36262	4.82048	2.36595
19.6	41	7.18	3.98048	8.9719	8.71095	8.52452	7.67262	3.86905	6.55262	5.17048	2.14095
19.8	39.875	7.21	4.00048	8.7669	9.03595	8.26452	7.45262	4.64905	6.53762	4.74048	1.93595
20	38.5	7.075	3.95048	8.8169	8.67095	7.88952	7.65762	4.88905	6.23262	5.85548	1.98095
20.2	37.125	7.09	3.93548	8.9219	8.79095	8.37452	7.16262	4.70905	6.27762	4.78048	3.35595
20.4	36.875	6.985	3.87548	8.7669	8.55595	8.36952	7.64262	5.16905	5.85262	5.31048	2.24595
20.6	36.75	6.895	3.88548	9.0169	8.43095	7.90952	7.94262	4.80905	6.62262	4.95548	1.70095
20.8	37	6.965	3.87548	8.1769	8.69595	7.86952	7.28762	4.89905	6.48762	4.69548	1.79095
21	37.125	6.86	3.86048	8.6219	8.42595	7.77452	6.71262	4.77905	6.65262	5.05048	1.59595
21.2	37	6.885	3.81048	8.7219	9.42095	7.60952	7.15762	4.36905	6.34762	4.95548	2.49595
21.4	36.875	6.825	3.83548	8.4019	9.17095	7.98452	7.24262	4.82405	5.59262	5.40048	2.44095
21.6	36.5	6.9	3.82048	8.5419	8.29595	7.95452	7.12262	5.01905	6.17762	5.33548	2.42595
21.8	36.375	6.755	3.79548	8.1919	7.63595	8.21452	6.98762	4.62405	6.26262	4.92548	2.56595
22	36.125	6.86	3.77048	8.5069	8.07095	8.44952	7.48262	4.92905	6.56262	4.77048	1.92595
22.2	36	6.7	3.74548	8.4769	8.68595	7.88452	7.03762	4.66905	6.37262	5.02548	1.70595
22.4	35.875	6.66	3.71548	7.8369	8.36095	7.34452	6.95262	4.18905	6.80262	4.96548	2.31095
22.6	35.625	6.63	3.69548	8.2669	8.47595	7.55952	7.05262	4.62405	5.87762	4.68048	2.17595
22.8	35.5	6.655	3.73548	8.4219	8.32095	8.10952	7.01762	4.79405	6.05262	5.08548	2.44595
23	35.375	6.63	3.67048	7.7169	8.57595	8.05452	6.55262	5.05905	5.99262	5.09048	2.53095
23.2	35.375	6.565	3.67548	8.3319	7.83595	8.09452	6.72762	4.26405	5.84762	4.45048	2.41095
23.4	35.125	6.555	3.63048	7.9069	7.83595	7.48452	7.01262	4.53905	6.27762	4.96048	2.49595
23.6	34.75	6.535	3.66548	8.0619	7.91595	7.32452	6.83762	4.71905	6.20762	4.66048	1.97595
23.8	34.125	6.52	3.59048	8.2569	7.77095	7.35952	7.14262	4.27905	5.90762	4.66548	2.78095
24	34.25	6.465	3.63548	7.8819	8.10595	8.06952	6.68762	4.34405	5.39762	4.86548	2.81095
24.2	34.375	6.505	3.57548	7.8969	8.22595	7.95452	6.14262	4.13405	6.13762	4.49048	2.24095
24.4	34.375	6.535	3.63048	7.6169	7.62595	8.16452	6.57762	4.53405	6.08262	5.31548	2.11595
24.6	33.875	6.38	3.59548	8.2019	7.42095	7.57952	6.51262	4.37405	6.20262	4.58048	1.93095
24.8	33.625	6.43	3.63048	7.5269	8.08595	7.63952	6.95262	4.31405	6.11762	4.82048	3.05595
25	33.25	6.315	3.53548	7.8869	7.80095	7.30952	7.34262	3.52905	5.92262	4.75048	2.05595
25.2	33.25	6.355	3.53048	7.7569	7.82095	7.36952	6.78762	4.62905	5.50262	4.30548	1.84095
25.4	32.75	6.295	3.51548	8.0469	7.71095	7.75452	6.34762	3.94405	5.51762	4.75548	1.87595
25.6	32.375	6.325	3.50048	7.9219	8.00095	8.27452	6.57762	4.18905	5.64762	4.42548	1.39595
25.8	32.125	6.215	3.51048	7.6219	7.51595	7.64952	6.89262	4.03905	5.68262	4.38048	2.59595
26	31.5	6.315	3.49548	7.6819	7.15595	7.59452	6.13762	3.73905	5.67762	4.68548	2.52595
26.2	31.5	6.24	3.50548	7.9519	7.34095	7.22452	6.62262	4.51405	5.25262	4.26048	2.00595
26.4	31.25	6.18	3.47048	7.4219	7.97595	6.77452	6.99762	3.99405	4.88262	4.58048	1.96595
26.6	31	6.21	3.43548	7.8569	7.66095	6.96952	7.11762	3.92905	4.58262	4.32548	2.38595
26.8	30.5	6.105	3.45048	7.5819	7.79595	7.84452	6.67762	4.41405	5.02762	4.34548	2.27595
27	30.75	6.25	3.41548	7.9369	7.69595	8.07952	6.25762	4.52405	5.77262	4.22048	1.69595
27.2	30.5	6.105	3.43548	7.4019	7.29595	7.65952	6.10262	4.51905	6.23262	4.45048	1.86595
27.4	30.625	6.1	3.41548	7.1469	7.24095	7.38452	7.26262	4.51905	5.77262	4.58048	2.28595
27.6	30.625	6.08	3.43548	7.1969	7.03595	6.69452	7.04762	4.18905	6.03762	4.64548	2.08095
27.8	30.625	6.08	3.39048	6.9869	7.19595	6.66952	6.50262	4.16405	5.59762	4.90548	2.07095
28	30.5	6.06	3.39548	7.5719	7.99095	6.90952	6.68762	4.55905	5.47262	4.24548	2.12095
28.2	30.625	6	3.37548	7.6319	8.21595	7.71452	6.62762	4.33405	5.79262	4.46048	1.55595
28.4	30.125	5.965	3.35048	7.6019	7.67595	8.12952	6.89262	4.13905	6.04262	4.39048	2.12595
28.6	29.75	5.97	3.31048	7.0919	7.32095	7.61452	6.50262	4.43905	6.10762	4.35048	2.00595
28.8	29.25	5.91	3.32048	7.4719	7.59095	7.00952	6.53762	4.22405	5.71762	4.47548	1.85595
29	28.875	5.94	3.33048	7.6669	7.34095	6.72952	6.48762	5.26905	5.71762	4.91548	2.60095
29.2	28.75	5.84	3.26048	7.7869	7.02095	6.68452	6.45262	4.40905	5.58262	4.64048	2.32095
29.4	28.75	5.915	3.26548	6.9869	6.95095	6.68952	6.83762	4.18905	5.42762	4.68548	1.64095
29.6	28.625	5.93	3.25048	7.3469	7.19095	7.50452	5.93762	4.09905	5.49762	4.38048	1.66595
29.8	28.375	5.855	3.28048	7.4219	7.98095	7.58452	5.81262	4.47405	5.41762	4.21548	1.39595
30	28.625	5.89	3.26548	7.2819	7.60095	7.15952	5.79762	4.35905	5.45762	4.37548	1.93595
30.2	28.25	5.885	3.26548	7.3219	7.93595	6.87452	6.40762	4.81405	5.23762	4.06048	2.69095
30.4	28.125	5.84	3.23548	7.1619	7.66095	6.65452	6.39262	4.36405	5.12262	4.72048	1.73095
30.6	28	5.805	3.20048	7.2769	7.04095	6.48952	6.27762	4.13905	5.35262	4.45548	1.13095
30.8	28	5.78	3.21548	7.5619	6.69595	6.58452	5.89762	3.98905	5.62762	4.92548	1.28595
31	28	5.765	3.18548	7.4669	6.93595	7.32452	5.82762	3.98905	5.84762	4.36548	2.93095
31.2	28	5.74	3.20548	7.8469	7.01095	7.40452	5.62762	3.90405	5.62762	4.25548	1.95095
31.4	28.125	5.705	3.16048	7.7469	7.53095	7.14952	5.81762	4.34405	5.49762	4.53548	1.44095
31.6	27.5	5.7	3.14548	7.2119	7.50595	6.73452	6.62262	4.33405	5.20762	4.44048	1.12095
31.8	26.5	5.635	3.16048	6.9869	7.22095	6.41952	6.59262	4.14905	5.11762	4.58548	2.08095
32	25.75	5.64	3.11548	6.8269	6.96595	6.25952	5.95262	4.15405	5.18262	4.29548	2.44095
32.2	24.75	5.69	3.16048	7.3769	6.76595	6.89452	5.83762	4.19905	5.23262	4.04548	1.65595
32.4	24.75	5.605	3.13048	7.0819	6.74595	7.44452	5.56762	3.98905	5.15262	4.15048	1.72595
32.6	24.375	5.62	3.14048	7.0569	6.80595	7.53452	5.65762	3.76905	5.26762	4.42048	1.24095
32.8	24.625	5.55	3.12048	7.3169	6.86095	7.06452	6.04262	4.07905	5.13262	4.45548	1.17095
33	24.5	5.585	3.15048	6.7919	6.83095	6.52952	6.23762	3.95405	5.28762	4.26548	1.72595
33.2	24.5	5.51	3.11048	6.3769	6.86595	6.23452	5.92262	4.19905	5.16762	3.80048	2.62595
33.4	24.375	5.5	3.07548	6.7869	7.04095	6.24952	5.86762	4.10905	5.16262	4.59048	2.04095
33.6	24.125	5.45	3.08048	7.1269	7.29095	7.05952	5.55762	4.19905	5.46762	4.23548	1.87095
33.8	24.125	5.47	3.01548	7.8019	7.61095	7.97452	5.82762	4.27905	5.20262	4.15048	1.74095
34	24.75	5.415	3.03548	6.6169	6.97095	7.81952	6.07762	4.36405	5.01762	4.48548	1.39095
34.2	24.375	5.38	3.02548	6.4669	7.08595	7.05952	5.66762	3.93405	4.69262	4.27048	1.32595
34.4	24.125	5.375	3.01548	6.6569	7.09095	6.60452	5.77762	3.95905	4.95762	4.28048	2.18595
34.6	23.75	5.43	3.03548	6.5669	6.31595	6.01452	6.08262	3.82905	5.14262	3.89548	1.93095
34.8	24	5.435	3.00548	6.2919	6.52595	6.01952	6.12762	3.97905	5.57262	4.04048	1.03095
35	24	5.395	3.01548	7.0619	6.37095	6.89452	6.02262	4.05405	5.59262	4.41548	1.10595
35.2	23.875	5.385	2.96548	7.0919	6.36095	7.25952	6.10762	4.75405	5.05762	4.07048	2.37595
35.4	23.5	5.375	2.99548	6.8419	6.90595	7.36952	6.23262	4.19905	5.17262	4.61548	2.50595
35.6	23	5.39	2.96048	6.2919	6.65095	6.90452	6.24262	3.67405	5.05762	4.22048	1.93595
35.8	22.5	5.34	2.97048	6.2819	6.71095	6.61952	6.05762	3.65905	4.89762	4.35048	1.58595
36	22.75	5.315	2.97548	6.6519	6.68595	6.12952	5.37762	3.73905	4.96262	4.13548	1.30095
36.2	22.875	5.285	2.96048	6.6019	6.94595	5.89452	5.82262	3.72405	4.96262	4.20048	1.69595
36.4	22.75	5.29	2.92548	6.7919	6.98595	5.96952	5.88762	3.85405	4.97762	4.17048	1.98595
36.6	22.875	5.25	2.93548	6.4069	7.17595	6.49452	6.33262	3.60905	4.93762	4.15548	1.20595
36.8	23.125	5.27	2.94548	6.4269	6.80595	7.11452	5.74762	3.78405	5.52762	4.05548	1.08095
37	23.75	5.205	2.94048	6.6819	6.96095	7.39452	5.65262	4.25905	4.91762	3.57048	1.30095
37.2	24.125	5.205	2.93548	6.6219	6.68595	6.76452	6.37262	3.84905	4.85262	4.41048	2.33595
37.4	24.25	5.225	2.90548	6.6669	6.96095	6.28952	5.65262	3.53905	4.82762	3.97048	1.76095
37.6	24.25	5.155	2.93048	6.2469	6.68595	6.29952	5.36762	3.77905	4.88262	4.39048	1.37095
37.8	23.375	5.195	2.90548	6.3369	6.74095	6.27452	5.39762	3.73405	4.67262	3.65048	1.24595
38	22	5.125	2.94048	6.3869	6.80095	6.29952	6.00762	3.97905	4.48262	3.84548	1.06095
38.2	20.75	5.095	2.91048	6.3319	6.21095	6.73452	6.41262	4.09405	4.70262	3.94548	2.06595
38.4	20.25	5.07	2.85548	6.7019	6.64595	6.93452	5.94762	3.77905	4.80262	3.95548	2.20595
38.6	20.625	5.035	2.86548	7.1419	6.70095	6.93952	5.66262	3.59405	5.26262	3.80048	1.27095
38.8	20.75	5.035	2.83048	6.8269	6.13095	6.53952	5.41762	3.11905	4.92262	4.21048	1.18095
39	20.625	4.985	2.83548	6.0819	6.63595	5.97952	5.61262	2.90905	4.81762	3.97048	1.04095
39.2	20.5	4.935	2.82048	6.1019	6.99095	5.87452	5.80762	3.59405	4.72762	3.89548	1.06595
39.4	20.5	4.96	2.82048	6.4769	6.56595	6.16952	5.23262	3.84405	4.93262	3.73548	2.05095
39.6	20.25	4.92	2.77048	6.3069	6.41595	6.68952	5.53762	3.88905	4.57762	3.85548	2.27095
39.8	19.625	4.93	2.78048	5.8419	6.12595	7.03952	5.95262	3.88405	4.96262	4.00048	1.18595
40	19.25	4.975	2.75548	5.7669	6.39095	6.97952	5.68262	3.92905	5.07762	4.07548	1.45095
40.2	19.5	4.935	2.76048	6.2169	6.15095	6.45952	5.74262	3.90905	5.12262	3.92048	1.50095
40.4	20.125	4.88	2.75548	6.1119	6.13095	6.10952	5.00762	3.77905	4.99262	3.96548	1.64095
40.6	20.5	4.905	2.76548	5.8619	6.23095	6.23452	5.29762	3.50905	4.43762	3.49548	1.20595
40.8	20.5	4.89	2.79548	6.0869	6.27595	6.49452	5.45262	3.68905	4.40262	3.83548	1.11095
41	20.25	4.86	2.76048	5.6519	6.04595	6.70452	5.04262	3.50405	4.64762	3.66048	0.820952
41.2	20.25	4.84	2.78048	5.6369	5.72595	6.52452	5.14262	3.64905	4.64762	3.84048	1.73595
41.4	20.25	4.855	2.72548	6.1319	6.07595	6.00452	5.71262	3.75905	4.77762	3.81048	1.58095
41.6	19.75	4.77	2.71048	5.7169	5.81095	5.69952	5.92262	3.67405	4.95262	3.71548	1.89095
41.8	19.125	4.825	2.70548	5.5969	6.12595	5.67452	5.62262	4.02905	4.90262	3.70548	1.98595
42	19	4.8	2.70548	5.8369	5.87595	5.66952	5.48262	3.49405	5.04762	3.63548	1.32095
42.2	18.875	4.79	2.72048	5.8719	6.21095	5.88452	5.41262	3.65405	5.27262	3.71048	1.33595
42.4	19	4.82	2.70548	5.4919	6.05595	5.97452	4.85262	3.46905	4.72762	3.69548	1.19595
42.6	18.625	4.765	2.72048	5.5769	5.85095	6.04452	4.98262	3.37405	4.74762	3.82548	0.965952
42.8	18.875	4.76	2.69048	5.5819	5.83095	6.07952	4.87762	3.33905	4.53762	3.72048	1.80595
43	18.625	4.735	2.69048	5.8269	6.31595	6.10952	4.68762	3.73905	4.43262	4.01548	2.06095
43.2	17.625	4.67	2.66048	6.1569	6.41095	5.66452	4.46262	3.87905	4.27262	3.62048	1.30595
43.4	16.375	4.645	2.63548	5.8469	6.26595	5.59952	4.72262	3.85905	4.59762	3.50548	1.28595
43.6	16.125	4.62	2.63548	5.5019	6.26595	5.60452	5.03762	3.40905	4.62262	4.00048	1.22595
43.8	16.375	4.59	2.61548	5.6569	6.31595	5.73452	4.97762	3.53905	4.82262	3.54048	1.01095
44	16.25	4.555	2.61548	5.8219	6.35095	5.88952	4.78762	3.53405	4.74262	3.78048	0.705952
44.2	16.125	4.54	2.59548	5.3569	6.42095	5.72452	4.53262	3.19405	4.55262	3.43548	0.925952
44.4	16.125	4.535	2.58048	5.3869	5.86595	5.72452	4.77762	3.17905	4.29262	3.26048	1.30095
44.6	16.25	4.525	2.58048	5.4369	5.76095	5.27952	4.22262	3.44905	4.38262	3.26048	1.93595
44.8	16.125	4.55	2.60548	5.4619	5.72595	5.26452	4.35262	3.67405	4.26262	3.52048	2.07595
45	16.125	4.47	2.55548	5.6269	5.89095	5.31452	4.31762	3.70905	4.25262	3.45048	1.37595
45.2	15.875	4.525	2.52048	5.6319	5.64095	5.62452	4.38262	3.55405	4.08262	3.77048	1.49595
45.4	16.125	4.465	2.54048	5.7319	5.95595	5.64952	5.16262	3.45405	4.03262	3.83048	1.30095
45.6	16.125	4.425	2.52048	5.1269	6.44595	5.60452	5.13762	3.35905	4.19262	3.87048	1.20595
45.8	16.5	4.405	2.51048	5.5269	6.38095	5.54452	5.11262	3.08405	4.54262	3.47048	0.830952
46	16.375	4.425	2.51048	5.6519	6.44595	5.51452	4.68262	2.89905	4.56262	3.36048	1.04095
46.2	16.875	4.375	2.52048	5.3569	5.99095	5.19952	4.34262	3.04905	4.33762	3.27548	0.745952
46.4	17	4.38	2.50048	5.6369	5.91595	4.77952	4.53762	3.25405	4.12262	3.15548	0.865952
46.6	16.625	4.355	2.52048	5.2669	5.63095	4.93952	4.50262	3.22905	3.88262	3.45548	1.75095
46.8	16.875	4.355	2.51048	5.1919	5.45095	5.50452	4.19762	2.83905	4.06262	3.29048	1.74595
47	16.625	4.345	2.47048	5.3019	5.37095	5.65952	4.35762	2.66905	4.09262	3.34048	1.32595
47.2	16.625	4.32	2.46048	5.4019	5.63595	5.67952	4.30762	2.31405	4.25762	3.25048	1.22595
47.4	16.125	4.385	2.43048	5.6019	6.03595	5.52452	4.33262	2.50405	4.04262	3.47048	1.13595
47.6	16.25	4.35	2.45548	5.4169	5.80095	5.25952	4.30262	2.66405	4.29262	3.16548	1.02095
47.8	15.625	4.315	2.43548	5.3619	5.66595	5.06452	4.20262	2.61405	4.28762	3.32548	0.970952
48	15.25	4.255	2.45548	5.1619	5.64595	4.70952	4.82762	2.82905	4.36762	3.17048	1.19095
48.2	15.125	4.27	2.41048	5.2019	5.28595	4.73452	5.02262	2.63405	4.31762	3.07048	1.03595
48.4	14.75	4.25	2.42048	5.1969	5.31095	4.98452	4.61762	2.99905	4.23762	3.11048	1.07095
48.6	15.25	4.185	2.37548	5.2869	5.68595	5.48452	4.06262	2.78405	4.02262	3.02548	1.05095
48.8	15.125	4.165	2.35548	4.9469	5.81095	5.39952	3.89262	2.32905	3.81762	2.84048	1.06095
49	14.75	4.185	2.33048	5.2569	5.55095	5.20952	3.99262	2.57905	3.86762	3.27548	1.01095
49.2	14	4.12	2.31048	4.9819	5.70595	4.95952	4.32762	2.61905	3.89762	2.83048	1.50595
49.4	13.25	4.09	2.32548	4.7069	5.49595	4.75452	4.23262	2.53405	3.98762	3.13048	1.11595
49.6	13	4.1	2.30548	4.7019	5.32595	4.64452	3.96762	2.60405	4.18262	2.98048	1.03595
49.8	12.5	4.09	2.32548	5.0819	5.09095	4.75952	4.21262	2.93405	3.88262	3.61048	0.905952
50	11.875	4.065	2.26048	5.0519	5.25595	4.95452	4.36262	2.85905	3.99762	2.88548	1.15595
50.2	11.5	4.035	2.27048	4.8419	5.66095	5.10452	4.04262	2.72905	4.05762	2.82548	1.04595
50.4	11.125	4.015	2.30048	4.7319	5.44095	5.23452	4.11762	2.68405	3.93762	2.90048	0.950952
50.6	11.25	3.98	2.25548	4.9419	5.27595	5.23452	4.12762	2.66905	3.96762	2.84048	0.905952
50.8	11.375	3.98	2.25548	5.0169	5.36595	4.73952	3.76762	2.93905	4.09762	3.02548	0.685952
51	11.875	3.935	2.23548	4.6869	5.46095	4.53452	3.66762	2.57405	3.72762	2.88048	0.685952
51.2	12.75	3.935	2.26048	4.8319	5.29595	4.45452	3.75762	2.22405	3.61762	2.78548	1.37095
51.4	13.125	3.895	2.25048	4.7419	5.20595	4.87952	3.94262	2.27405	3.65762	2.93048	1.28595
51.6	13.25	3.885	2.24548	4.9519	5.28095	5.33452	3.88762	2.14905	3.60262	3.09548	1.02595
51.8	13.125	3.845	2.23548	4.5619	5.30595	5.25452	3.89262	2.25905	3.67762	3.04048	0.905952
52	13.125	3.87	2.21048	4.6869	5.20095	5.30952	3.93262	2.46405	3.63762	2.81548	0.705952
52.2	13.375	3.84	2.19548	4.5719	5.00595	5.10452	3.72762	2.65905	3.69262	2.87548	0.995952
52.4	12.875	3.84	2.17548	4.6069	5.12095	4.91452	3.44262	2.75905	3.74762	2.89048	1.15595
52.6	12.25	3.85	2.19048	4.5419	4.96595	4.54452	3.73762	2.73405	3.81262	2.79548	1.24595
52.8	11.25	3.815	2.15548	4.6869	4.84595	4.12452	4.15762	2.70905	3.92262	2.90048	1.00095
53	11.125	3.805	2.17548	4.5069	4.97595	4.54452	4.04762	2.70405	3.62762	2.84048	0.825952
53.2	11.25	3.77	2.15548	4.6169	5.09095	5.17452	3.86762	2.73905	3.89762	2.98548	0.780952
53.4	11.5	3.79	2.16548	4.5119	5.01595	5.10952	3.45262	2.80405	3.67762	2.70048	0.695952
53.6	11	3.75	2.16048	4.3069	5.20095	4.89452	3.62762	2.50905	3.37262	2.91548	1.21595
53.8	11.125	3.78	2.13048	4.1869	4.90095	4.66452	3.55762	2.37905	3.26762	2.84048	1.03595
54	10.875	3.78	2.12548	4.1119	5.18095	4.43452	3.38262	2.58405	3.27262	2.59548	0.965952
54.2	10.875	3.78	2.11048	4.3469	5.09095	4.26952	3.55262	2.47405	3.46762	2.86048	0.760952
54.4	11.375	3.75	2.12048	4.3269	4.80095	4.20952	3.09262	2.52405	3.64762	2.92048	0.910952
54.6	12	3.765	2.12548	4.3419	4.93595	4.40452	3.87762	3.03905	3.78762	2.93048	1.13095
54.8	12.125	3.74	2.13548	4.4019	4.84095	4.68452	4.72262	2.55405	3.64262	3.14048	1.03595
55	11.75	3.725	2.11548	4.3469	4.89095	4.88952	4.31262	2.24905	3.80262	2.82548	0.900952
55.2	11	3.715	2.14048	4.3219	4.59595	4.64452	3.63262	2.30405	3.77262	2.71048	0.930952
55.4	10.75	3.695	2.11048	4.1119	4.93095	4.74452	3.47262	2.32905	3.74762	2.38048	0.735952
55.6	10.375	3.68	2.08548	4.0069	4.87595	4.44952	3.12262	2.52405	3.36262	2.63548	0.630952
55.8	10.625	3.68	2.10048	3.9969	4.86095	4.13452	3.11262	2.70405	3.35762	2.71548	0.665952
56	10.625	3.685	2.08048	4.0119	4.70095	3.78452	3.53262	2.88905	3.40762	2.46548	1.18595
56.2	10.875	3.645	2.09048	3.9019	4.51595	4.01952	3.36762	2.94405	3.37262	2.72048	1.38595
56.4	11	3.645	2.07548	4.0619	4.61595	4.33952	3.65262	2.50905	3.33262	2.70548	1.21095
56.6	11	3.615	2.09548	4.1219	4.65595	4.74952	3.52262	2.58905	3.38762	2.74548	1.11095
56.8	11.25	3.63	2.06548	4.0569	4.64095	4.61452	3.44762	1.99905	3.45262	2.45548	0.830952
57	11	3.67	2.07048	3.9119	4.56595	4.51452	3.09262	2.08905	3.47262	2.53048	0.700952
57.2	11.125	3.62	2.04548	4.0569	4.77095	4.44452	3.03762	2.15905	3.19262	2.46548	0.820952
57.4	11.125	3.63	2.01548	4.0069	4.72595	4.06952	3.05262	2.12405	3.09762	2.61048	1.23595
57.6	10.375	3.595	2.03048	4.0019	4.44095	3.94952	3.19262	2.38905	3.21262	2.22548	1.23595
57.8	10.125	3.565	2.01548	4.0469	4.57095	3.85452	3.44762	2.51405	3.32762	2.27548	1.02595
58	10.125	3.57	2.03048	3.9069	4.32095	4.08952	3.74762	2.35905	3.03262	2.45548	0.960952
58.2	10.25	3.6	2.02048	3.9319	4.67595	4.12452	3.77762	2.39905	3.11262	2.33048	1.01595
58.4	10.75	3.545	2.03548	3.8869	4.71095	4.49452	3.20762	2.43405	3.17262	2.48548	0.940952
58.6	10.375	3.53	2.00548	3.8669	4.60095	4.35452	3.16762	2.40405	3.15762	2.60548	0.885952
58.8	10.375	3.52	1.99548	3.6819	4.44095	4.35452	3.20262	2.50405	3.20262	2.29048	1.14095
59	10.375	3.54	1.99048	3.6819	4.52595	4.26952	3.21262	2.50905	3.25262	2.49048	0.970952
59.2	10.625	3.505	1.96548	3.6969	4.54095	4.04952	3.10762	2.75405	3.31262	2.46548	0.960952
59.4	10.75	3.515	1.99548	3.5619	4.28595	3.87952	3.06262	2.59905	3.33762	2.40548	0.935952
59.6	10.625	3.555	1.97048	3.5619	4.40095	3.83452	3.58262	2.38405	3.12762	2.60048	0.740952
59.8	10.25	3.53	1.98548	3.7269	4.45095	3.93452	3.86762	2.44905	3.23262	2.55048	0.780952

## Sheet: MS_High
t [s]	Q [l/s]	P1 [cm]	P2 [cm]	P3 [cm]	P4 [cm]	P5[ cm]	P6 [cm]	P7 [cm]	P8 [cm]	P9 [cm]	P10 [cm]
0	0.625	-0.0392857	-0.0957143	-0.0145238	0.00452381	0.000238095	0.00904762	0.0135714	-0.0154762	-0.0052381	0.00166667
0.2	1.25	-0.0492857	-0.0957143	0.00047619	-0.0104762	-0.0147619	0.00404762	0.00357143	0.00452381	-0.0052381	-0.00333333
0.4	1.25	-0.0292857	-0.0707143	-0.00952381	-0.00047619	0.0052381	-0.000952381	-0.00642857	-0.00547619	-0.0102381	-0.00333333
0.6	1.125	-0.0342857	-0.0807143	0.0104762	-0.0104762	-0.0047619	-0.000952381	-0.0114286	-0.00547619	-0.0052381	0.00166667
0.8	0.75	-0.00928571	-0.0757143	0.00047619	-0.00047619	0.0052381	-0.00595238	0.0135714	-0.0104762	-0.0102381	-0.00833333
1	0.5	-0.0242857	-0.0457143	0.0304762	-0.00047619	-0.0047619	-0.0109524	-0.00642857	-0.0104762	-0.0102381	-0.0133333
1.2	0.875	-0.0292857	-0.0507143	0.00047619	0.0145238	0.0152381	-0.0159524	-0.00142857	0.0145238	-0.0152381	-0.0133333
1.4	1.25	-0.00428571	-0.0407143	-0.0145238	0.00452381	0.0052381	-0.0109524	-0.0114286	0.00952381	-0.0102381	0.0116667
1.6	0.75	-0.00428571	-0.0107143	0.00547619	0.0145238	-0.0097619	0.0190476	0.0135714	0.00952381	-0.0152381	0.0166667
1.8	0.125	-0.0242857	-0.0107143	-0.00452381	0.00452381	0.000238095	0.0140476	0.00357143	-0.00047619	-0.0152381	0.0116667
2	0.25	0.00571429	-0.00571429	0.0104762	-0.0104762	-0.0097619	0.0140476	-0.00142857	-0.00047619	-0.0102381	0.00166667
2.2	0	0.00571429	0.0242857	-0.00952381	0.00452381	0.0052381	0.00904762	-0.0164286	0.00452381	-0.0052381	-0.00333333
2.4	-0.125	0.0307143	0.0242857	-0.00452381	-0.0104762	-0.0147619	0.00404762	0.0135714	0.00452381	0.0097619	0.00666667
2.6	0.75	0.0157143	0.0292857	0.00047619	0.00452381	0.0052381	0.00404762	-0.00142857	-0.00047619	0.0347619	0.00166667
2.8	1	0.0107143	0.0542857	-0.00952381	-0.00047619	0.0052381	-0.00595238	-0.00142857	-0.0104762	0.0147619	-0.00833333
3	1.125	0.0257143	0.0542857	0.00547619	0.0145238	0.0252381	-0.00595238	-0.0114286	-0.0154762	0.0147619	-0.0133333
3.2	1	0.0157143	0.0592857	0.00047619	-0.0154762	0.0052381	-0.0159524	0.0135714	-0.0154762	0.0097619	-0.0133333
3.4	0.75	0.0157143	0.0792857	0.0154762	0.00952381	-0.0147619	0.00404762	-0.00142857	0.0245238	0.0097619	-0.00333333
3.6	0.75	0.0457143	0.0792857	0.00547619	-0.00047619	0.0052381	-0.000952381	-0.00142857	0.00952381	0.0097619	0.0166667
3.8	0.125	0.0357143	0.0792857	-0.0145238	-0.0154762	-0.0147619	-0.000952381	-0.0164286	0.00952381	0.0097619	0.00666667
4	0	0.0407143	0.0992857	-0.00452381	-0.00047619	0.0052381	-0.00595238	0.0135714	-0.00047619	0.0047619	0.00666667
4.2	0.5	0.0457143	0.0942857	-0.00952381	-0.00547619	-0.0047619	-0.0109524	-0.00142857	-0.00047619	0.0047619	0.00166667
4.4	0.875	0.0457143	0.0942857	0.0104762	0.00952381	0.0152381	-0.0159524	-0.00142857	0.00452381	-0.000238095	0.00166667
4.6	1.125	0.0707143	0.119286	0.00047619	-0.00047619	-0.0147619	-0.000952381	-0.0114286	0.00452381	0.0047619	0.00166667
4.8	0.625	0.0657143	0.104286	0.00547619	0.0145238	0.0052381	0.0140476	0.00857143	-0.00047619	-0.000238095	-0.00333333
5	0	0.0607143	0.104286	0.00047619	-0.0204762	0.000238095	0.0140476	-0.00642857	-0.00547619	-0.0052381	-0.00833333
5.2	-0.125	0.0807143	0.129286	-0.0145238	0.00952381	-0.0147619	0.00404762	-0.00142857	-0.0104762	-0.000238095	-0.0133333
5.4	-0.125	0.0857143	0.124286	0.00547619	-0.00047619	0.0052381	0.00904762	-0.0164286	-0.0154762	-0.0052381	-0.0133333
5.6	0.375	0.0707143	0.119286	0.00047619	-0.00547619	-0.0047619	0.00404762	0.00857143	-0.00547619	-0.000238095	0.0366667
5.8	0.625	0.0957143	0.144286	0.0154762	0.00452381	0.0052381	-0.000952381	0.00357143	0.0145238	-0.000238095	0.0116667
6	0.375	0.0907143	0.129286	0.00047619	-0.0104762	-0.0047619	-0.000952381	-0.00142857	0.00452381	-0.000238095	0.00166667
6.2	0.5	0.110714	0.129286	-0.0145238	0.00452381	0.0202381	-0.000952381	-0.0164286	0.00452381	0.0047619	0.00166667
6.4	0.25	0.125714	0.149286	-0.00452381	-0.00047619	0.0052381	-0.000952381	0.0135714	-0.00047619	-0.0152381	0.00166667
6.6	0	0.450714	0.139286	-0.0145238	0.0145238	-0.0097619	-0.000952381	-0.00142857	-0.00547619	-0.0052381	-0.0133333
6.8	1.25	0.950714	0.144286	0.0104762	-0.00047619	0.000238095	-0.00595238	-0.00142857	0.00452381	-0.000238095	0.00166667
7	8.875	1.51071	0.164286	0.00047619	0.0145238	-0.0097619	-0.0109524	-0.0164286	-0.00047619	-0.0052381	-0.00833333
7.2	22.875	2.13071	0.219286	0.0404762	-0.00047619	0.0102381	-0.0159524	0.0135714	-0.00547619	-0.0052381	-0.0133333
7.4	40	2.84571	0.934286	0.00047619	-0.0154762	-0.0097619	-0.0209524	-0.00142857	-0.00547619	-0.0052381	-0.0133333
7.6	53	3.56071	1.37429	-0.0145238	-0.00047619	0.0052381	0.0240476	-0.00142857	-0.0104762	-0.0102381	0.0216667
7.8	56.75	4.29071	1.54929	0.00047619	-0.00547619	0.0052381	0.0140476	-0.0164286	-0.0104762	-0.0102381	0.0116667
8	57.625	4.86071	1.97929	-0.00452381	0.00452381	0.0402381	0.00904762	0.00857143	0.0245238	-0.0052381	0.00666667
8.2	58.125	5.48071	2.39929	0.0104762	-0.00547619	0.0052381	0.00404762	-0.00142857	0.00952381	-0.0052381	0.00166667
8.4	68.5	6.08571	2.72929	0.00547619	0.00952381	-0.0147619	0.00404762	-0.00142857	0.00452381	-0.0152381	0.00166667
8.6	80.375	6.63071	3.04929	-0.00452381	0.00452381	0.000238095	0.00404762	-0.0114286	0.00452381	-0.0152381	0.00666667
8.8	91.375	7.12571	3.34929	-0.00452381	0.0345238	-0.0097619	-0.00595238	0.00857143	-0.00047619	-0.0152381	-0.00333333
9	96.75	7.65071	3.61929	-0.0145238	0.00452381	0.0052381	-0.000952381	-0.00142857	-0.00047619	-0.0152381	-0.00333333
9.2	98.125	8.08071	3.86929	0.00547619	-0.0104762	-0.0097619	0.00404762	-0.00142857	0.00452381	-0.0152381	-0.0133333
9.4	98.75	8.45071	4.09929	-0.00452381	-0.00047619	0.0102381	-0.00595238	-0.0164286	-0.00047619	-0.0102381	-0.0133333
9.6	99.625	8.79571	4.26929	0.0154762	-0.0104762	0.0052381	-0.00595238	0.0135714	-0.00547619	-0.0152381	0.00666667
9.8	99.5	9.13571	4.46429	0.00047619	-0.00047619	0.0152381	-0.00595238	-0.00142857	-0.0104762	-0.0052381	0.0116667
10	99.875	9.44571	4.67429	-0.0195238	-0.00547619	0.000238095	-0.0109524	-0.00142857	-0.0204762	0.0147619	0.00666667
10.2	99.375	9.66071	4.83429	0.00047619	0.00952381	-0.0147619	-0.0159524	-0.0164286	-0.00547619	0.0297619	0.00166667
10.4	99.5	9.79571	5.03429	-0.00952381	-0.00047619	0.0052381	0.00904762	0.00857143	0.0145238	0.0197619	-0.00333333
10.6	99	9.97071	5.21429	0.00547619	0.0345238	-0.0147619	0.0140476	-0.00642857	0.00952381	0.0097619	0.00166667
10.8	98.375	10.0357	5.31429	0.00047619	1.13952	0.000238095	0.00904762	-0.00142857	0.00452381	0.0147619	0.00166667
11	96.5	10.0557	5.40429	0.925476	1.24452	-0.0047619	0.00904762	-0.0214286	-0.00047619	0.0097619	-0.00833333
11.2	93.5	10.1657	5.48929	1.33548	1.77952	1.42524	0.00404762	0.0135714	-0.00547619	0.0097619	-0.00833333
11.4	91	10.1707	5.50429	1.78048	2.71952	1.98024	-0.00595238	-0.00642857	0.00452381	0.0097619	-0.0133333
11.6	88.5	10.2007	5.52929	2.29048	3.98952	2.65024	0.0840476	-0.00642857	-0.00047619	0.0047619	-0.00833333
11.8	86	10.1907	5.55429	2.51048	4.74952	2.53524	0.559048	-0.00142857	-0.00547619	0.0047619	0.0166667
12	83.5	10.0707	5.55929	3.17548	4.86452	2.96524	0.659048	0.603571	0.409524	0.0047619	0.00666667
12.2	81.875	10.2157	5.54929	4.11048	6.02952	3.76524	1.81905	0.923571	1.35452	-0.000238095	0.00166667
12.4	80.625	10.1807	5.56929	5.29548	7.18952	5.68024	2.11405	1.13357	3.95452	0.0197619	-0.00333333
12.6	80.25	10.1157	5.57429	6.72548	7.17952	5.43024	3.41905	1.50857	5.42952	0.484762	-0.00333333
12.8	80.375	10.0957	5.54929	7.13548	7.86952	7.66524	4.19405	2.30857	5.31452	0.619762	-0.00333333
13	80.125	10.0607	5.57929	8.10548	9.51952	6.95024	4.69905	3.60357	5.60452	1.08976	0.00166667
13.2	78.25	9.94571	5.53429	7.96548	10.3345	7.61524	5.42905	3.62857	5.20952	1.70976	0.426667
13.4	75.75	9.95571	5.53429	8.94048	12.0795	8.64024	6.13405	3.98857	6.19452	2.16476	2.25667
13.6	73.375	9.78071	5.49429	10.7905	11.7595	9.06024	5.08405	4.68857	6.26452	2.68476	2.21667
13.8	72.125	9.90071	5.50929	11.6205	11.7245	8.91024	6.33405	4.33357	5.87452	2.85976	2.24667
14	71.5	9.90571	5.41929	11.7405	10.7595	8.37024	7.56905	4.23357	6.96452	3.03976	2.37667
14.2	70.25	9.68071	5.49929	12.7505	9.82452	8.31024	7.93905	4.08357	5.34452	3.20976	2.63667
14.4	69.375	9.81571	5.38429	11.1955	8.75452	9.25024	8.04905	4.66857	6.06452	4.08976	2.16667
14.6	69	9.77571	5.42429	9.63548	7.71452	9.25524	7.55905	4.30857	6.04452	3.29976	2.12667
14.8	68.875	9.53071	5.37429	8.71548	7.17952	9.02524	7.83905	4.71357	7.08952	4.50476	2.88167
15	68.625	9.71071	5.40929	7.38548	7.61952	8.78024	7.87905	4.70857	6.22452	3.65976	3.70667
15.2	68.375	9.47071	5.34929	7.24548	7.64452	9.59024	8.06405	5.19857	7.03452	5.11976	2.91667
15.4	67.75	9.50571	5.36929	8.14548	7.75952	9.92524	8.68405	5.07857	6.54952	4.69976	2.89667
15.6	66.625	9.51571	5.31429	9.08048	9.52452	10.2302	9.17905	3.80857	7.41452	4.77976	2.24167
15.8	65.5	9.35071	5.27929	9.48048	8.97952	10.4652	8.70905	4.66857	7.33452	5.55976	2.52667
16	64.75	9.33071	5.25929	9.86548	10.2745	9.46024	8.77405	5.14357	7.37952	5.75976	2.66667
16.2	64.25	9.45571	5.28429	8.98048	10.2745	10.1602	8.54405	5.50857	6.77452	5.04976	3.65167
16.4	63.75	9.28571	5.24929	9.39548	9.74952	10.2852	8.95405	5.75357	6.38952	5.71476	3.92167
16.6	63.75	9.29071	5.24929	9.94548	11.0695	10.3052	8.65905	5.51857	7.63452	5.39976	2.10167
16.8	64.125	9.24071	5.23429	9.81048	10.4845	10.6902	8.22405	6.75857	7.12452	5.19976	2.39667
17	64.5	9.11571	5.16929	10.0405	10.4645	9.96524	8.83405	6.00357	7.03952	5.76476	3.72667
17.2	64.5	9.18571	5.18929	11.0155	10.0595	9.83024	8.23905	6.88357	7.60952	5.86476	3.27167
17.4	64.125	8.99071	5.15929	10.3055	10.4645	9.72524	9.13905	6.57857	7.48952	5.90976	2.92167
17.6	64	9.11571	5.13429	10.3355	10.5945	10.4352	9.00405	6.35357	7.19952	6.37976	3.20667
17.8	64.25	9.06071	5.16429	10.4955	10.0145	10.6702	9.56405	5.95857	7.71952	6.01476	2.94167
18	63.125	8.98571	5.07929	10.6405	10.0595	10.1552	9.45905	5.14357	7.41452	5.86976	2.21667
18.2	61.5	9.02071	5.08929	10.9405	10.6345	10.0802	9.52405	6.05357	7.58952	5.96476	1.86667
18.4	59.875	8.91571	5.05929	10.4105	10.7795	10.2252	8.80405	6.26357	8.04952	6.79476	3.13667
18.6	58.875	8.93571	5.02429	10.5155	10.6495	9.91524	8.98405	6.87857	7.38952	5.65476	4.52667
18.8	58.625	8.88571	5.02929	10.9755	9.88952	10.7552	8.81405	6.02857	7.38452	6.65476	2.19667
19	58.375	8.78571	5.03429	10.9905	10.2895	10.5502	9.60405	6.01357	7.54452	6.31976	3.42667
19.2	57.75	8.73571	5.02929	10.4755	10.3245	10.0552	9.35905	5.97357	7.50952	5.57476	2.81167
19.4	56.625	8.71071	4.94929	10.6955	10.2195	10.1002	9.47905	5.77857	7.70952	6.16976	2.47167
19.6	55.5	8.63571	4.89929	10.2805	10.1745	9.81524	9.73905	6.20857	7.62452	5.98476	3.68167
19.8	54.75	8.64571	4.88929	10.8455	9.60952	10.3602	9.05405	6.12357	7.75452	6.01976	2.69167
20	54.5	8.62571	4.88429	10.4205	9.78452	10.7202	8.77905	6.53857	7.67952	5.97476	2.41167
20.2	54.375	8.58071	4.87929	10.3405	10.6395	10.4452	8.99405	6.11357	7.47452	6.13476	2.43667
20.4	53.5	8.45071	4.79429	10.7155	9.71452	9.79024	8.88405	6.08357	7.32452	5.90976	2.53167
20.6	52.625	8.43571	4.78929	10.2055	9.20452	9.55524	9.05905	5.79857	7.50952	5.87476	1.50167
20.8	52.25	8.38071	4.78929	10.3155	9.53452	9.85024	8.79905	6.44357	7.24952	6.03976	4.03667
21	51.75	8.38571	4.71429	10.3555	10.4645	10.0902	9.12905	6.44357	7.04952	6.12976	3.29667
21.2	51.75	8.30071	4.73429	10.3555	10.7645	10.0402	8.79405	6.23357	7.23452	6.44976	2.58667
21.4	51.375	8.34571	4.71429	10.1805	11.5345	10.1452	9.03905	6.23357	7.60452	6.16976	2.33667
21.6	51	8.27071	4.68429	10.1005	11.3195	9.71024	8.99905	6.24357	6.94952	5.77976	1.40667
21.8	51	8.32571	4.65429	9.91048	10.3395	9.47024	8.57405	5.84857	7.73952	6.35476	3.42167
22	50.875	8.14071	4.67929	10.2555	9.38952	9.75024	8.91905	5.48357	7.08952	6.05476	2.60667
22.2	51.125	8.15571	4.61929	10.2555	9.20952	9.90524	8.95905	5.87357	7.37452	6.48976	2.51667
22.4	51.25	8.14071	4.64929	9.95048	10.7595	10.3302	8.81905	5.13357	7.39952	5.57976	2.69667
22.6	51	8.04571	4.61929	10.3305	10.5295	9.62524	8.42905	6.43857	7.52952	5.82976	3.23667
22.8	50.25	8.04071	4.59429	9.72548	9.84452	9.57524	8.78405	6.41357	7.61952	5.42476	2.59167
23	49.125	8.01571	4.55929	10.4605	9.54952	9.54024	9.17905	6.50857	7.47452	5.70476	2.55667
23.2	48.125	7.86071	4.55929	9.77548	9.63952	9.44524	8.41905	6.01857	7.75952	6.11976	3.48667
23.4	47.625	7.96571	4.49929	9.95548	10.2545	9.44024	8.49905	5.66857	7.49452	6.14976	2.82167
23.6	47.375	7.88071	4.49929	9.97048	9.87952	10.3702	8.22405	5.71857	7.50952	5.77976	2.55167
23.8	47.125	7.80571	4.47429	9.58548	9.27452	10.0452	8.52905	5.86857	7.21952	5.85476	2.70167
24	46.75	7.86571	4.48429	10.1905	9.55952	9.92024	8.77905	5.46857	7.00952	5.32476	3.36667
24.2	45.875	7.75571	4.41429	10.1705	9.52952	9.06024	9.04405	5.57857	7.36952	5.96476	2.69167
24.4	45.5	7.70571	4.45929	9.75048	10.0545	9.29024	8.89405	6.16857	6.13452	5.66476	2.82167
24.6	45.125	7.71571	4.41929	9.66048	9.47952	9.40024	7.93405	5.95857	6.22952	5.46976	2.53167
24.8	45.25	7.63571	4.35429	9.28548	9.47452	9.73524	7.99905	5.93857	7.34452	5.61476	2.26667
25	45.375	7.70071	4.36429	10.1705	9.65952	9.69024	8.25905	5.58357	6.53952	5.84476	3.40667
25.2	44.5	7.57571	4.35429	10.0905	9.17952	9.24524	8.62905	5.19857	7.25952	5.72476	3.51167
25.4	44.25	7.58071	4.33929	9.02048	9.06952	8.98524	8.88905	5.62357	7.00452	5.52976	2.92167
25.6	43.5	7.57571	4.33929	9.39048	8.97452	8.91024	8.24405	6.31357	7.11952	5.55976	2.78667
25.8	43.125	7.59071	4.33929	10.4155	9.66952	8.90024	8.36405	5.08857	6.92452	5.77476	2.51667
26	42.625	7.42071	4.28929	10.2305	9.33952	9.43024	8.54905	4.77857	6.52452	5.96476	2.33667
26.2	42.625	7.48571	4.33929	9.63048	9.59952	9.48524	8.23405	5.23357	6.54952	5.99976	3.10167
26.4	42.5	7.44071	4.30429	8.81048	9.26452	8.82524	8.36405	5.03857	6.65452	6.39476	3.42167
26.6	42.75	7.42571	4.23929	9.71548	9.47952	9.24024	8.77405	5.71857	6.62452	5.97976	2.10167
26.8	42.125	7.40071	4.23429	10.4755	9.38952	9.10024	8.18905	5.40357	6.87952	5.78476	2.64167
27	41.875	7.35071	4.26929	9.64048	9.11952	9.34524	8.00405	5.80857	6.94952	5.44476	2.39667
27.2	41.875	7.33571	4.17429	9.10048	9.06452	9.67024	8.04405	5.35857	6.77952	5.71476	2.97167
27.4	41.875	7.30071	4.18429	8.62048	9.03452	9.23024	8.59405	5.00357	7.15952	5.27476	2.22667
27.6	41.5	7.18571	4.16429	8.77548	8.74452	8.93024	8.11405	5.25857	6.88952	5.41976	3.21167
27.8	41.125	7.31571	4.01429	9.82548	8.47952	8.56024	8.00405	5.33357	6.79952	5.93976	3.15667
28	40.625	7.28071	4.03429	9.24548	8.95952	8.72524	8.37905	6.10857	6.33952	5.16476	2.24667
28.2	40.25	7.16571	4.09929	9.28548	8.99452	8.86524	8.18905	5.23357	6.70952	5.41476	3.06667
28.4	40.125	7.30071	4.01429	9.01548	9.35952	9.20024	8.06405	5.23357	6.93952	4.81476	2.44667
28.6	40	7.06571	4.09429	9.48548	8.58952	9.01524	7.86405	5.09357	7.17952	5.12976	1.64667
28.8	39.25	7.21071	3.94929	8.99548	8.51452	8.80524	7.79405	4.93857	7.26952	5.47476	2.31167
29	38.5	7.13571	4.01429	9.17048	8.76952	8.69024	8.26405	5.07857	6.92452	5.51976	3.31667
29.2	38.125	6.99571	4.02429	8.61048	9.93952	9.08024	8.36905	4.83357	6.68452	5.75476	3.32167
29.4	37.875	7.10571	4.03929	9.05048	8.69452	9.14024	8.11905	5.57857	6.78952	5.21476	2.70167
29.6	37.625	6.97571	3.98929	8.87548	8.59452	9.51524	7.98405	5.40857	7.40452	5.10976	2.92667
29.8	37.25	7.00571	3.97429	9.02548	8.40452	9.18524	7.35905	4.93357	6.69952	5.41476	2.10167
30	36.625	6.98571	3.91929	10.1655	8.15452	8.93524	7.89905	5.75857	5.94952	5.10976	2.24667
30.2	36.875	6.92071	3.89429	9.32048	8.48952	8.33524	7.83905	5.56857	6.39952	5.40476	2.18167
30.4	37	6.97571	3.93929	8.65048	9.45952	8.09524	8.29905	4.96857	6.77952	5.71476	3.81667
30.6	36.75	6.91071	3.89929	8.83048	8.44952	8.56524	8.05405	5.20357	6.73452	5.08476	2.81667
30.8	36.625	6.86571	3.87429	8.63548	8.43952	8.85524	8.16405	5.01857	6.55952	5.65476	2.77167
31	36.375	6.87571	3.86929	9.72048	8.53952	8.99024	7.89905	4.81357	6.59452	5.00976	2.21667
31.2	36.375	6.84071	3.81429	9.39048	9.26452	8.67024	7.71405	5.14857	6.22452	5.04476	1.60667
31.4	36.5	6.82071	3.82929	9.48048	8.96952	8.33024	7.98905	5.69357	6.21452	5.20976	3.54667
31.6	36.5	6.77571	3.83429	8.03548	8.92452	8.22024	7.58905	5.17857	6.66452	5.05976	3.04167
31.8	36.375	6.79071	3.78429	8.22548	8.80952	8.04524	7.49405	4.56357	6.05952	4.49976	2.59667
32	36.25	6.83071	3.78929	8.74048	8.91952	8.75524	7.18405	5.27857	6.31952	5.00976	2.24667
32.2	36.625	6.74571	3.79929	8.91548	8.87952	8.97024	7.76405	5.45357	6.44452	5.14476	2.39167
32.4	36	6.69571	3.84429	9.02548	8.67952	8.71524	8.03905	5.86857	6.36452	5.22476	2.36167
32.6	35.75	6.74071	3.82929	8.74048	8.79452	8.26524	8.07405	5.26857	6.15452	5.34476	2.16667
32.8	35.375	6.70071	3.82429	8.03548	8.91452	8.13524	7.65405	5.03357	6.42952	4.77476	2.11667
33	34.875	6.61071	3.82929	9.03048	8.37452	8.43024	7.69405	4.85857	6.17452	5.17476	2.46667
33.2	34.375	6.62071	3.83429	8.68548	7.96452	8.87024	7.19405	4.27357	5.90952	5.06976	2.90167
33.4	33.5	6.58071	3.77929	8.96548	8.21452	9.26524	7.34405	4.66857	6.03952	5.63476	3.09667
33.6	33.25	6.60571	3.75929	8.26048	8.63452	8.93024	7.67405	5.64357	5.87452	4.82476	3.05167
33.8	33.25	6.56571	3.59929	8.54048	9.01952	8.48024	7.14905	4.74357	6.06952	5.28476	2.54667
34	33.125	6.53071	3.61929	9.00548	9.01952	7.88524	7.29905	5.05357	6.28452	4.47476	1.90167
34.2	32.875	6.48071	3.60929	8.34048	8.89452	7.79024	7.29905	4.78857	6.01452	4.69476	2.11167
34.4	32.625	6.50071	3.58429	7.78048	8.95952	8.15024	7.29905	5.39357	6.18952	4.93976	2.20667
34.6	32.625	6.43071	3.65429	8.54548	8.16452	8.78024	7.81405	4.99357	5.94452	4.99476	2.32167
34.8	32.625	6.45071	3.63429	8.67048	8.13452	8.81524	7.53905	4.92857	6.28952	5.33476	3.26167
35	32.5	6.41571	3.53929	8.14048	7.69952	8.34024	7.30405	4.23857	6.37952	4.88476	2.22667
35.2	32.5	6.46071	3.50429	8.11548	7.93952	7.85524	7.12905	5.23357	6.18952	4.87476	2.55167
35.4	32.5	6.37571	3.47929	8.58048	8.39952	7.92024	7.14905	5.06357	6.32452	4.74476	2.90667
35.6	32.875	6.44571	3.49429	8.91548	8.49452	8.15024	7.51905	4.85357	6.16952	5.17476	2.57167
35.8	32.375	6.35071	3.52929	8.44048	8.19452	8.33524	7.27905	5.00357	6.29452	4.87976	2.73667
36	31.875	6.36071	3.52429	7.72048	8.51952	8.68024	7.36405	4.77857	6.13452	5.19476	1.73167
36.2	31.625	6.26071	3.51429	7.78048	8.43452	8.53524	7.18905	4.68357	6.14952	5.33476	2.03167
36.4	31.75	6.34071	3.52929	7.97548	8.04452	7.59024	7.40405	4.79357	5.87952	4.66476	2.21167
36.6	31.5	6.31571	3.41929	8.26048	8.07952	7.78524	7.62405	4.63357	6.22952	5.17976	2.05667
36.8	31.5	6.27071	3.39429	8.25048	7.53452	7.64524	7.34405	4.82857	6.22952	4.99476	2.76167
37	31.5	6.22071	3.43929	7.74548	8.08452	8.46524	6.93905	4.68857	6.11952	5.49976	2.43667
37.2	31	6.23571	3.42429	8.03048	7.79452	8.51024	7.46905	4.34357	5.94952	4.74976	2.49167
37.4	30.875	6.18071	3.40429	8.33548	7.61452	8.28524	7.04905	4.70357	6.15452	4.70976	1.82667
37.6	30.375	6.18071	3.42429	8.41548	7.77952	7.83024	6.50405	4.73857	6.20452	4.71476	2.15667
37.8	30.125	6.16571	3.38429	7.54548	7.81952	7.70524	6.85905	4.80357	6.21952	5.01976	2.20167
38	29.875	6.17071	3.25929	7.86548	7.80952	7.38024	6.88905	4.66357	6.06952	5.15976	2.61167
38.2	29.75	6.15571	3.39429	8.25048	7.75952	7.64024	6.98905	4.90857	6.04952	5.12476	2.75167
38.4	29.625	6.15071	3.35929	8.43548	7.64952	7.96524	6.91905	4.68857	6.26952	4.93476	1.89667
38.6	29.625	6.15571	3.35929	7.82548	7.84452	7.99024	6.64405	4.77857	6.13952	4.84976	1.93667
38.8	29.25	6.10571	3.29429	7.49548	7.74452	8.20524	6.49405	4.72857	6.45452	4.54476	2.10667
39	29.25	6.18071	3.34429	7.83548	7.99952	7.70024	6.56405	5.04857	6.35452	5.10476	1.80667
39.2	29.25	6.03071	3.32929	7.82048	7.61452	7.81024	7.16905	5.02357	5.93952	4.89976	2.11667
39.4	28.75	6.05071	3.33929	7.82548	7.74452	7.91024	7.29405	4.59857	5.78452	4.96476	2.33167
39.6	28	6.00571	3.34929	7.55048	7.32452	8.12524	7.34905	4.44857	5.73452	4.60976	2.47167
39.8	27.75	6.04571	3.34929	7.77548	7.65452	7.81524	7.01405	4.96357	5.95452	4.57476	1.78167
40	27.625	6.00071	3.31429	8.00548	7.64952	7.45024	6.59905	4.50357	5.91452	4.66476	2.04667
40.2	27.625	5.95571	3.31929	7.38548	7.59452	7.30524	6.61405	4.77857	5.75952	4.54976	1.99667
40.4	27.375	5.96071	3.27929	7.68548	8.73952	7.35024	6.97905	4.28357	5.84952	5.02476	1.67667
40.6	27.375	5.84571	3.26929	7.69048	8.30952	7.16524	6.53405	4.37857	5.68952	4.69476	1.65167
40.8	27.125	5.92071	3.25929	8.07048	8.39952	7.63024	6.41905	4.04857	5.63952	4.60976	2.74667
41	27	5.83571	3.25929	7.79548	8.78452	7.63524	6.36405	4.48357	5.49952	4.54476	1.59167
41.2	26.875	5.85571	3.18929	7.44048	7.60452	7.63024	6.74405	4.36857	5.29452	4.32976	1.86667
41.4	26.625	5.77571	3.21429	7.09548	7.74452	7.54524	6.74405	4.32857	5.30952	4.49476	2.11167
41.6	26.5	5.84071	3.25929	7.65048	7.88952	7.25024	7.03405	4.14357	5.54952	4.48476	1.62667
41.8	26.5	5.82071	3.21429	7.66048	7.40452	6.92524	6.54405	4.44857	5.66952	4.78976	1.74667
42	26.5	5.78071	3.19929	7.29548	8.24952	7.41524	6.21405	4.87357	5.88452	4.44476	2.26167
42.2	26.625	5.80571	3.21429	7.30048	8.25952	7.28524	5.96905	4.75357	5.85452	4.73976	2.79667
42.4	26.75	5.78071	3.15929	7.57548	7.93952	7.36024	6.01905	4.33357	5.40452	4.59476	2.43667
42.6	27.125	5.77071	3.16929	7.65548	7.83452	7.35524	6.63905	4.14357	5.47952	4.54976	1.68167
42.8	27.125	5.74071	3.15429	7.17048	8.04452	6.98524	6.49905	4.25357	5.48952	4.50976	1.33667
43	27.25	5.77071	3.15929	7.15048	7.79952	6.90024	6.32905	4.27357	5.59952	4.42476	1.89667
43.2	27.5	5.72571	3.13929	7.23048	7.47452	6.93524	5.97405	4.68857	5.77452	4.41976	2.57667
43.4	27.125	5.65571	3.17429	7.69548	7.05952	6.93024	5.95405	4.36857	5.65452	4.66476	2.60667
43.6	26.25	5.70571	3.13429	7.29048	6.86452	7.19024	6.02405	4.45357	5.67952	4.49976	2.05667
43.8	25.625	5.62571	3.14929	7.19548	7.44452	7.09024	6.56905	4.16857	5.58452	4.41976	2.10167
44	25.25	5.71071	3.14429	7.02048	7.64952	6.75024	6.25905	4.26357	5.69452	4.68476	2.26167
44.2	25.375	5.67071	3.10929	7.15548	7.92452	6.77524	6.01905	4.14357	5.74952	4.27976	2.15167
44.4	25.25	5.65071	3.12429	7.43548	7.60952	6.61024	5.96405	3.90357	5.58952	3.98476	1.54167
44.6	25.625	5.63071	3.16929	6.98548	7.70952	6.71524	6.26905	3.91857	5.49952	3.94976	1.36167
44.8	25.625	5.65071	3.10929	6.85548	6.95452	6.83024	5.79405	4.09857	5.58452	4.53976	2.10667
45	25.375	5.58071	3.10429	7.22548	7.00952	7.08024	5.60905	4.26357	5.51452	4.10476	2.55667
45.2	25.5	5.59071	3.12929	7.24048	7.53952	6.92024	5.95905	4.69357	5.26452	4.65476	1.88667
45.4	24.625	5.48071	3.08429	6.92548	7.62452	6.95524	6.16905	4.57857	5.38952	4.60976	2.39667
45.6	23.75	5.53571	3.06429	6.88048	7.10452	6.99024	6.04905	3.98857	5.32952	4.44976	2.19667
45.8	22	5.42071	3.07929	6.72048	7.01452	6.78524	5.88905	4.11857	5.31952	3.83976	1.44167
46	21.25	5.43071	3.01429	6.42048	6.82452	6.54524	5.75905	3.70357	5.53452	4.24976	1.81167
46.2	21.125	5.41071	2.98429	7.11548	6.85952	6.39524	5.81905	3.74857	5.37952	4.14476	1.25167
46.4	21.25	5.38571	3.02429	7.77048	7.62452	6.96524	5.93905	4.25357	5.45952	4.23476	2.74167
46.6	21.125	5.39571	2.97429	7.01048	7.28952	6.83024	5.84405	4.52857	5.36952	3.89976	2.78167
46.8	20.625	5.28571	2.98429	6.44048	6.84452	6.70024	6.09405	4.08357	5.59952	4.28976	2.19167
47	20.25	5.29071	3.00429	6.90048	6.58452	6.74524	6.03905	4.06357	5.53952	4.61976	1.87167
47.2	20.75	5.34071	2.96429	7.47048	6.66452	6.50024	6.15905	3.95857	5.28952	4.25476	2.15667
47.4	21.125	5.29071	2.92929	7.19548	7.31452	6.48524	5.92905	4.10857	5.12452	4.39976	2.24167
47.6	21.375	5.26071	2.93929	7.21048	7.18452	6.36524	5.69405	4.39857	4.94952	3.86976	2.19667
47.8	21.125	5.24071	2.88929	6.62548	6.73952	6.83524	5.67905	4.30357	5.26452	4.30976	1.71167
48	21.375	5.26571	2.88929	6.62548	6.83452	6.92524	5.76405	3.88357	5.21452	4.08476	2.02167
48.2	21.375	5.22571	2.90929	7.02548	7.35452	6.84524	6.12405	3.44357	5.22952	4.16976	1.71167
48.4	21.125	5.25071	2.91429	6.54048	7.41952	6.78524	6.26405	3.67857	5.11952	4.03976	1.45167
48.6	21	5.20571	2.93429	6.40548	7.57952	6.75524	5.77905	3.89357	4.99952	4.30976	2.51667
48.8	20.75	5.21571	2.85929	6.03048	7.04452	6.40524	6.05405	3.85857	5.15952	4.04476	2.26667
49	21.125	5.18571	2.86429	6.32548	6.79952	6.60524	5.92905	3.82357	5.35952	3.95976	1.90667
49.2	20.875	5.22071	2.83429	6.14048	6.50952	6.87024	6.13905	3.84857	5.31452	4.16976	1.80167
49.4	20.75	5.15571	2.84429	6.56548	6.91452	7.34024	6.12905	3.86857	4.98952	4.07976	1.93667
49.6	20.75	5.18071	2.85929	6.29048	6.46452	6.96024	5.96905	3.74857	5.11452	3.95476	2.06167
49.8	21	5.16571	2.80929	5.90548	6.97952	6.64524	5.63405	3.83357	4.90952	4.18476	1.68667
50	21.25	5.10071	2.85429	6.28048	6.94952	6.44024	5.53905	4.13357	5.26452	4.24476	1.73667
50.2	21.5	5.11571	2.83929	6.82548	6.49452	6.13524	5.38905	4.04357	5.36452	3.96976	1.33667
50.4	20.875	5.09071	2.81929	6.93048	6.20952	6.43524	5.81905	3.81357	5.11952	3.90976	1.35167
50.6	20.5	5.13571	2.94429	6.36548	6.80952	6.51524	6.00405	3.69857	5.40952	3.77476	1.50167
50.8	20	5.08571	2.69929	6.15048	7.25452	6.78524	5.62905	3.87857	5.69452	4.13976	1.91167
51	20.125	5.00071	2.62429	6.27548	6.95952	7.18524	5.49405	4.05857	5.03952	4.16976	1.22167
51.2	20.125	5.04071	2.63929	6.66048	6.48952	7.25024	5.39905	3.94857	5.03952	4.01476	2.35167
51.4	19.875	5.00571	2.63929	6.43048	6.46952	6.54524	5.78905	4.11357	5.14452	3.71476	2.13667
51.6	20.125	4.94071	2.62929	5.99548	6.58952	6.22024	5.81405	4.03357	4.91952	4.17476	1.25167
51.8	19.75	4.96071	2.58429	6.32548	6.74452	6.22024	6.09405	3.83857	4.85952	3.54476	1.59167
52	19.375	4.94071	2.61929	6.14048	6.44952	6.26024	5.57405	3.79857	4.97452	3.97976	1.29667
52.2	18.875	4.96071	2.58929	6.61548	6.15952	6.46524	5.27405	3.89357	5.09952	3.85476	1.27167
52.4	18.875	4.88571	2.57429	6.29548	5.93952	6.52524	4.97405	3.64357	4.62952	3.95976	1.94167
52.6	18.75	4.89071	2.58929	5.95548	6.17952	6.29524	5.23905	3.89357	4.83452	3.94976	1.94167
52.8	18.5	4.88571	2.55429	5.86048	6.42452	6.25524	5.46905	3.95357	4.96452	4.03476	1.48667
53	18.375	4.87071	2.55429	6.30548	6.85952	5.98524	6.13905	3.65357	4.80952	3.65476	1.47667
53.2	18.625	4.83071	2.52429	6.25548	6.83952	6.11024	5.44405	3.46857	4.82952	3.77976	1.63167
53.4	18.875	4.83571	2.53429	6.02048	6.42952	6.22024	5.26405	3.49857	4.44452	3.58976	1.70167
53.6	18.375	4.84071	2.56929	5.67048	6.43452	6.79024	5.14905	3.71357	4.68452	3.80476	1.39667
53.8	17.75	4.84071	2.53429	6.00048	6.18952	6.65524	5.23905	3.56357	4.56952	3.74476	1.30167
54	17.5	4.78571	2.46429	5.94548	6.36952	6.54524	5.08405	3.84357	4.66952	3.81476	1.35167
54.2	17.5	4.75571	2.53429	5.83548	6.16452	6.26024	5.21905	3.96857	4.84952	3.41476	1.69167
54.4	17.375	4.79071	2.54929	5.97048	5.94452	6.07524	5.53405	3.89357	5.15952	3.65476	2.55167
54.6	17.25	4.75571	2.62929	6.06548	5.93452	5.78524	5.87405	3.92857	5.04952	3.77476	2.18667
54.8	16.375	4.71571	2.58429	5.97548	6.01952	5.70524	5.63905	3.83857	5.02452	3.67976	1.33667
55	15.875	4.74071	2.59429	6.17548	6.22952	5.95024	4.86405	3.69857	4.91452	4.00476	1.30167
55.2	16.125	4.70071	2.55429	5.73048	5.96452	6.31524	5.10405	3.50357	4.77452	3.59976	1.25167
55.4	16.375	4.70571	2.56429	5.75548	6.23952	6.34024	4.88405	3.57857	4.42952	3.65976	1.71167
55.6	16.375	4.68571	2.50929	5.84548	6.24952	6.04524	4.18405	3.54357	4.36952	3.41476	1.70667
55.8	16.125	4.64071	2.51429	5.75548	5.96952	5.85524	4.46405	3.58857	4.40452	3.63976	1.52667
56	16.25	4.65071	2.46929	5.60548	5.67452	5.82524	5.08405	3.57857	4.79952	3.32976	1.68667
56.2	16.25	4.62571	2.45929	5.66048	5.77452	5.60524	5.55905	3.80857	4.72452	3.56976	1.87667
56.4	16.375	4.58571	2.65929	6.02548	5.95952	5.42024	5.65405	3.83357	4.81952	3.76476	1.86167
56.6	16.25	4.57571	2.50429	5.55048	6.04952	5.60524	6.08405	3.73857	4.73452	3.48976	1.48667
56.8	16.125	4.54071	2.40429	5.48048	6.19952	5.92524	4.94405	3.70857	4.55952	3.89476	1.32167
57	15.625	4.55071	2.52429	5.48548	6.06952	6.05524	4.77905	3.72857	4.25952	3.59476	1.23167
57.2	15.125	4.50571	2.63429	5.72048	6.32452	6.10524	4.71905	3.76857	4.41952	3.38476	1.15167
57.4	14.75	4.47071	2.56429	5.39548	6.27452	5.73524	4.65405	3.58857	4.63952	3.41476	1.64167
57.6	14.875	4.46571	2.56429	5.22048	5.71452	5.50524	4.04905	3.56357	4.51952	3.57476	1.29167
57.8	14.625	4.44071	2.51929	5.25048	5.98952	5.04024	4.36905	3.62357	4.39952	3.36476	1.38167
58	14.125	4.44071	2.50429	5.27048	6.09952	4.85524	4.56905	3.79357	4.55452	3.81476	1.29167
58.2	13.375	4.38571	2.53429	5.31548	6.08452	5.52024	4.59405	3.61857	4.30952	3.63976	1.17667
58.4	13	4.39571	2.57929	5.39048	5.51952	5.98024	3.94905	3.04357	4.24452	3.50976	1.51167
58.6	13.125	4.39571	2.61929	5.35548	5.65952	5.79024	4.35405	2.67857	4.31452	3.52976	1.55167
58.8	13.125	4.34571	2.62429	5.48548	5.63952	5.56024	3.98405	2.62857	4.25952	3.26476	1.27167
59	13.75	4.32571	2.60429	5.27048	5.79952	5.23524	4.19905	2.73357	4.20952	3.38976	0.901667
59.2	13.25	4.32071	2.58929	5.07048	5.82452	5.12524	4.36405	2.82357	4.09952	3.36476	0.906667
59.4	13	4.31571	2.62429	5.49548	5.90452	4.88524	4.84405	2.94857	3.95452	3.43476	1.61667
59.6	13.125	4.33071	2.61429	5.43548	5.92452	4.87524	4.76405	3.27357	3.77452	3.25476	1.29667
59.8	13.5	4.28071	2.57929	5.54048	5.68452	5.43524	4.56905	3.47357	4.07952	3.41976	1.35667
