# Supplementary material for: Application of different building representation techniques in HEC-RAS 2-D for urban flood modeling using the Toce River experimental case
Source: PeerJ. 2021 Jul 2;9:e11667. doi: 10.7717/peerj.11667 (PMC8256810; doi:10.7717/peerj.11667)
Supplement: Supplemental Information 1 — The raw input data for HEC-RAS modeling was obtained from G. Testa, D. Zuccala, F. Alcrudo, J. Mulet and S. Soares-Frazao, “Flash flood flow experiment in a simplified urban district” Journal of Hydraulic research, 2007, VOL 45 Extra Issue, 37-44 DOI: 10.1080/00221686.2007.9521831. [file peerj-09-11667-s001.zip › Original_aligned.xls]

## Sheet: OA_Low
t [s]	Q [l/s]	P1 [cm]	P2 [cm]	P3 [cm]	P4 [cm]	P5 [ cm]	P6 [cm]	P7 [cm]	P8 [cm]	P9 [cm]	P10 [cm]
0	0.207143	-0.0512857	-0.0705714	-0.00371429	-0.00742857	-0.0128571	0.00771429	0.000142857	0.00514286	-0.011	0.00228571
0.2	0.457143	-0.0862857	-0.0655714	-0.00871429	-0.00242857	-0.00785714	-0.0122857	0.0301429	0.000142857	-0.021	0.00728571
0.4	1.58214	-0.0712857	-0.0555714	0.00628571	-0.00242857	0.00714286	0.00271429	-0.0148571	0.000142857	0.019	-0.00771429
0.6	0.582143	-0.0612857	-0.0655714	-0.00371429	0.0275714	0.00214286	-0.00228571	0.0101429	-0.00485714	0.009	0.0122857
0.8	0.332143	-0.0412857	-0.0605714	0.00628571	0.00757143	-0.00785714	-0.00728571	0.000142857	-0.0148571	-0.001	0.00228571
1	-0.167857	-0.0612857	-0.0355714	-0.00371429	-0.0124286	-0.0178571	-0.00228571	0.000142857	-0.00985714	-0.001	0.00228571
1.2	-0.167857	-0.0662857	-0.0555714	-0.00371429	0.0125714	0.00714286	-0.00728571	0.000142857	0.000142857	-0.006	-0.00271429
1.4	0.457143	-0.0462857	-0.0405714	0.00628571	0.00257143	0.0121429	0.00271429	0.00514286	0.0251429	-0.026	0.0222857
1.6	-0.0428571	-0.0512857	-0.0305714	-0.00371429	0.00757143	-0.00785714	0.00271429	0.00514286	-0.0148571	0.024	-0.00771429
1.8	0.0821429	-0.0612857	-0.0155714	0.00128571	0.00257143	-0.00285714	0.00271429	-0.0248571	0.000142857	0.004	-0.00771429
2	-0.417857	-0.0362857	-0.0355714	0.00628571	0.00257143	-0.00785714	0.0327143	0.000142857	0.0151429	-0.016	-0.0127143
2.2	-1.16786	0.00371429	-0.0405714	-0.00871429	-0.0124286	0.00214286	0.00271429	0.00514286	-0.0248571	-0.011	0.0172857
2.4	-0.542857	-0.00128571	-0.00557143	0.00128571	-0.00242857	0.0121429	-0.00228571	0.0201429	0.0251429	-0.011	-0.00771429
2.6	1.20714	-0.0212857	-0.0255714	0.00128571	0.00757143	-0.00285714	0.0327143	-0.0148571	0.0201429	-0.021	-0.00771429
2.8	0.582143	0.00871429	-0.00557143	0.00628571	0.00757143	0.00214286	-0.00728571	-0.0148571	-0.0148571	0.019	-0.00271429
3	0.582143	-0.0262857	0.0244286	0.0162857	-0.0124286	-0.00285714	-0.0122857	0.000142857	-0.00485714	0.014	-0.00271429
3.2	-0.667857	-0.0112857	0.0294286	-0.00871429	0.0225714	0.00214286	0.00771429	0.0151429	0.000142857	0.004	-0.00771429
3.4	-0.917857	-0.0212857	-0.0155714	-0.00871429	-0.00242857	-0.00785714	-0.00228571	-0.00985714	-0.00985714	0.019	-0.00271429
3.6	-1.16786	0.00371429	0.00442857	-0.00871429	0.00257143	-0.00785714	-0.0172857	-0.00485714	0.00514286	-0.001	0.0172857
3.8	-1.16786	0.00371429	0.00942857	0.00128571	-0.00742857	0.00214286	0.0127143	0.00514286	-0.00485714	-0.011	-0.00271429
4	-1.41786	0.0237143	-0.00557143	0.0312857	0.00757143	0.0271429	-0.00728571	-0.00985714	-0.0248571	0.009	-0.00271429
4.2	-0.667857	0.0287143	0.0194286	-0.00871429	0.00757143	0.00214286	-0.00728571	-0.00485714	-0.00985714	0.014	-0.0127143
4.4	-1.16786	0.0287143	-0.000571429	-0.00371429	-0.0174286	0.00214286	-0.00228571	-0.00485714	-0.00485714	-0.001	0.0122857
4.6	0.457143	0.0187143	0.0294286	-0.00871429	0.00257143	-0.00785714	-0.00228571	0.000142857	-0.00485714	-0.001	-0.00271429
4.8	1.70714	0.0337143	0.0144286	0.00128571	-0.00242857	-0.00285714	-0.0222857	-0.0148571	-0.00485714	0.009	-0.00771429
5	-0.167857	0.0537143	0.0144286	0.0412857	-0.00242857	0.0121429	0.00771429	0.000142857	0.00514286	-0.006	-0.0177143
5.2	-0.542857	0.0337143	0.0444286	-0.0137143	0.00757143	-0.0128571	0.00271429	0.000142857	0.0201429	-0.006	0.00728571
5.4	-0.417857	0.0537143	0.0494286	-0.00371429	-0.00742857	-0.00285714	-0.0122857	0.0351429	-0.00985714	0.014	0.00228571
5.6	0.0821429	0.0237143	0.0494286	-0.00871429	-0.0124286	-0.00785714	0.00271429	-0.0198571	0.000142857	0.004	-0.0127143
5.8	0.707143	0.0937143	0.0644286	-0.00371429	-0.0124286	-0.00285714	0.00271429	0.00514286	0.0301429	-0.006	0.0272857
6	0.207143	0.0287143	0.0644286	0.0162857	0.00257143	0.0121429	0.0177143	0.000142857	0.000142857	0.004	0.00728571
6.2	0.707143	0.0487143	0.0344286	-0.0187143	0.00757143	-0.0128571	-0.00228571	0.000142857	0.000142857	-0.011	0.00228571
6.4	0.582143	0.0937143	0.0644286	-0.00871429	-0.0174286	0.00214286	-0.0172857	-0.00985714	0.0151429	-0.016	-0.0227143
6.6	-0.167857	0.0837143	0.0694286	-0.00371429	0.00257143	0.0421429	0.00771429	0.000142857	-0.0148571	0.014	0.0122857
6.8	0.457143	0.0487143	0.0444286	0.00128571	-0.00742857	-0.0128571	-0.00228571	0.0101429	0.0101429	0.004	-0.00271429
7	0.332143	0.0787143	0.0844286	0.0112857	-0.0124286	-0.00285714	-0.0122857	-0.0198571	0.0101429	0.009	-0.00771429
7.2	-0.667857	0.173714	0.0994286	-0.0187143	0.00757143	-0.0178571	0.0127143	-0.00485714	-0.0148571	-0.001	-0.0227143
7.4	-0.0428571	0.603714	0.0994286	-0.00871429	-0.0124286	-0.00285714	-0.00728571	0.000142857	0.00514286	-0.011	0.00728571
7.6	4.95714	1.06371	0.139429	-0.00371429	-0.00742857	0.0121429	-0.0172857	0.00514286	0.0201429	-0.011	-0.0127143
7.8	18.5821	1.65371	0.419429	0.00128571	-0.0224286	-0.00285714	-0.00228571	-0.0148571	-0.00485714	0.009	-0.00771429
8	34.8321	2.21871	0.639429	0.0162857	0.00257143	0.00214286	0.00271429	0.000142857	0.00514286	-0.001	-0.00771429
8.2	54.4571	2.79871	0.784429	-0.0187143	-0.00242857	-0.00785714	-0.0122857	0.000142857	0.00514286	-0.006	0.00728571
8.4	67.7071	3.38371	1.08443	-0.00371429	-0.0174286	0.00214286	0.00771429	0.0251429	-0.0148571	-0.001	-0.0127143
8.6	80.7071	3.92371	1.47443	0.00128571	-0.00242857	0.00714286	-0.0122857	-0.0148571	0.0151429	-0.011	-0.0127143
8.8	87.0821	4.55371	1.89443	-0.00371429	-0.0124286	-0.0128571	-0.0222857	0.00514286	0.00514286	-0.016	0.0172857
9	90.8321	5.16871	2.29943	0.0112857	-0.0124286	-0.0128571	0.00271429	0.00514286	0.00514286	0.014	-0.00271429
9.2	92.9571	5.78371	2.78443	-0.0187143	0.0225714	0.0221429	0.00271429	-0.00485714	0.00514286	-0.001	-0.00771429
9.4	93.0821	6.34871	3.24443	-0.0137143	-0.00742857	-0.00785714	-0.0172857	-0.00985714	0.0101429	-0.006	-0.0177143
9.6	93.9571	6.81871	3.82443	-0.00371429	-0.00742857	0.00714286	-0.00728571	-0.00485714	0.0401429	0.004	0.0122857
9.8	93.0821	7.04871	4.27943	0.00128571	-0.0274286	-0.0228571	-0.0172857	0.00514286	0.000142857	-0.011	-0.00771429
10	95.2071	7.42871	4.59443	0.0112857	-0.00242857	0.00214286	-0.00728571	-0.0148571	0.00514286	-0.016	-0.00771429
10.2	95.8321	7.67871	4.86943	-0.0187143	-0.0174286	0.0121429	-0.00728571	-0.00985714	0.0201429	0.029	-0.0177143
10.4	94.9571	8.04371	5.25443	-0.00871429	-0.0224286	-0.00285714	-0.00728571	0.000142857	-0.0148571	0.004	0.00728571
10.6	96.4571	8.23371	5.44443	-0.0187143	-0.00242857	0.00214286	0.0277143	0.00514286	0.00514286	-0.006	-0.00271429
10.8	94.7071	8.67871	5.53943	-0.00871429	-0.0174286	-0.00785714	-0.00728571	-0.0148571	0.00514286	-0.011	-0.00771429
11	96.3321	9.02371	5.80943	0.00628571	-0.0174286	0.00214286	-0.0172857	-0.0148571	-0.00985714	-0.011	0.0172857
11.2	96.3321	9.12871	6.11943	-0.0187143	0.00257143	0.00214286	0.00771429	-0.00485714	0.0151429	-0.021	-0.00271429
11.4	95.0821	9.07371	6.35443	-0.0137143	-0.0124286	-0.0128571	-0.00228571	0.0201429	0.0201429	0.009	-0.00271429
11.6	95.5821	9.37371	6.31443	-0.00371429	-0.00742857	0.00214286	-0.00228571	-0.0148571	-0.0198571	0.004	-0.0127143
11.8	95.5821	9.40871	6.35443	-0.00871429	-0.0174286	0.0171429	0.0127143	0.00514286	-0.00485714	-0.006	0.00728571
12	93.3321	9.50871	6.62443	0.181286	1.45757	-0.00285714	-0.0122857	0.000142857	0.0101429	-0.001	-0.00771429
12.2	87.0821	9.55371	6.69943	1.19629	1.49757	0.00214286	-0.0172857	-0.00485714	-0.00485714	-0.006	-0.00271429
12.4	82.9571	9.55371	6.62943	1.20129	1.83757	1.26714	0.00271429	-0.00985714	0.000142857	-0.016	-0.0127143
12.6	79.3321	9.52371	6.60943	1.38129	2.33257	2.12714	-0.00228571	0.000142857	0.000142857	-0.011	0.0172857
12.8	80.0821	9.58871	6.64943	1.57129	3.07757	2.09714	0.0477143	0.000142857	-0.0148571	-0.001	-0.00271429
13	77.7071	9.61371	6.75443	1.80129	4.27757	2.03214	0.172714	0.270143	1.58514	-0.006	-0.00771429
13.2	75.5821	9.64871	6.87943	2.05129	4.15257	2.04214	0.387714	1.07014	1.79514	-0.001	-0.0227143
13.4	72.5821	9.61371	6.76943	2.19629	4.23757	2.32214	1.00771	0.880143	1.81514	0.174	0.00228571
13.6	72.7071	9.65871	6.63943	2.94129	4.11257	2.61214	1.27771	1.09514	1.98514	0.724	-0.00771429
13.8	71.9571	9.66371	6.77443	3.61129	4.56257	2.81214	1.84771	1.35514	1.86514	1.529	0.312286
14	73.5821	9.92371	6.91443	4.14129	4.68757	2.97714	1.58271	1.44014	2.26514	1.809	1.34229
14.2	73.3321	9.68371	6.82943	4.52629	5.26257	3.18714	2.56771	2.14014	2.43014	2.174	1.51229
14.4	71.5821	9.51371	6.69443	5.78129	5.96757	3.33214	3.30271	2.26014	2.63514	1.599	1.73729
14.6	71.0821	9.52371	6.63943	5.71129	6.77257	3.58214	2.83271	2.48514	2.71514	1.479	2.09229
14.8	67.8321	9.58871	6.85943	6.52129	8.58257	3.31214	2.96271	2.64014	3.94014	1.759	2.37729
15	66.5821	9.51371	6.84443	6.30129	9.56257	3.08214	3.14771	3.30014	4.34014	1.979	2.76729
15.2	67.3321	9.54871	6.74943	6.99629	10.5226	3.23714	3.81771	2.68514	4.51514	2.119	2.98229
15.4	66.4571	9.41371	6.62943	6.70629	11.1276	3.36214	3.33271	2.89014	4.70514	2.349	2.61229
15.6	66.9571	9.48871	6.71943	7.02629	8.45257	3.45214	3.40271	3.51514	3.88514	2.554	2.98729
15.8	66.5821	9.48871	6.81443	6.77629	7.75257	3.02714	3.25771	3.11514	4.36514	2.524	3.07729
16	65.7071	9.29371	6.62443	7.72129	7.47757	3.44714	3.93771	3.30514	4.85514	2.714	3.31729
16.2	67.2071	9.47871	6.62443	7.89129	7.09757	3.47714	4.42771	3.82014	6.18514	2.834	3.32729
16.4	66.7071	9.34371	6.59943	7.74629	8.11757	3.24214	3.32771	4.00014	6.34014	3.359	3.43229
16.6	66.9571	9.28371	6.85943	7.61629	8.17757	3.13214	4.25271	4.02014	4.18514	3.634	3.13229
16.8	66.0821	9.29371	6.66443	7.71129	8.24257	3.32714	3.89271	3.62014	4.99514	3.419	3.16729
17	62.9571	9.29871	6.61443	7.29629	7.62257	3.21214	4.73271	3.93514	5.37514	3.439	3.24229
17.2	62.0821	9.07371	6.55943	7.50129	7.99757	3.58214	3.99271	4.15014	6.36014	3.454	3.07229
17.4	60.5821	9.14371	6.70443	7.08629	8.37757	3.52214	4.32771	4.32514	6.93514	3.829	3.21729
17.6	59.0821	9.03871	6.56943	7.08629	8.42257	3.40714	4.21271	4.61014	5.47014	3.414	3.38229
17.8	57.9571	9.13371	6.34943	7.29629	8.19257	3.36214	4.53771	3.94514	4.97514	4.119	2.91229
18	58.2071	9.07871	6.38443	6.97129	7.62757	3.75214	4.04271	3.99014	5.40514	4.054	2.90729
18.2	57.0821	9.02871	6.58443	7.42629	8.09757	3.25714	5.07771	3.93014	6.42014	4.084	3.42229
18.4	57.8321	8.93371	6.41443	7.37629	8.15257	3.25714	4.09771	4.16514	7.10014	4.294	2.91729
18.6	58.0821	8.91871	6.24443	7.40629	7.88257	3.20214	4.17771	4.00014	6.01014	3.824	3.00729
18.8	55.0821	8.97371	6.27943	7.43129	7.85257	3.17714	4.13271	4.28514	5.38514	4.364	3.09729
19	52.7071	8.76871	6.43943	7.30629	8.49757	3.27714	5.26771	3.72014	5.70514	4.139	3.02729
19.2	52.8321	8.80371	6.29443	7.11129	7.79757	3.55214	4.08771	4.32014	6.69014	3.859	3.40729
19.4	52.7071	8.72871	6.12443	7.24629	7.50757	3.00214	4.25771	3.84514	7.36014	4.249	3.12729
19.6	53.2071	8.59871	6.30943	6.99129	8.42257	3.02714	4.23271	4.82014	5.30014	4.449	2.93729
19.8	51.7071	8.70871	6.29943	7.04629	8.13757	3.24714	4.27771	4.52014	4.97514	4.469	3.66229
20	52.5821	8.54871	6.05943	7.17629	9.10757	3.22214	4.52771	4.21514	5.29014	4.289	3.06729
20.2	51.7071	8.53371	6.13943	7.25129	8.65757	3.05714	4.16771	4.06514	6.65014	4.224	2.73729
20.4	51.7071	8.45371	6.19443	7.02629	8.27757	2.91214	4.71271	4.10514	6.09014	4.319	3.06229
20.6	51.3321	8.45371	6.02443	7.06629	7.81757	3.01714	3.68271	3.90014	5.30014	4.664	3.11729
20.8	51.3321	8.37871	5.98943	7.15129	8.53257	3.27214	4.44771	3.85514	4.77014	4.089	3.93229
21	50.3321	8.34371	6.18443	7.16129	8.29757	3.32714	4.14771	3.90014	5.96014	4.209	3.20729
21.2	50.7071	8.25371	5.90943	7.29629	7.94257	3.40214	4.44271	3.85514	6.72014	3.899	2.69229
21.4	49.3321	8.30871	5.90943	7.13129	8.02257	3.31214	4.06771	4.43514	6.27514	4.089	3.09729
21.6	48.7071	8.09871	5.95943	6.84129	8.17257	3.34214	4.19771	4.21014	5.70514	4.204	3.10729
21.8	47.7071	8.20371	5.70943	6.95629	7.68757	3.25714	4.51271	4.90014	5.08514	4.269	3.32229
22	45.7071	8.10371	5.79943	6.76129	7.97257	3.39214	4.58771	4.03014	4.82014	4.729	2.72229
22.2	46.9571	8.11371	5.72943	6.74629	7.91757	3.33214	3.86771	4.29514	5.76014	3.539	2.95229
22.4	47.2071	8.16871	5.74443	6.94629	7.24257	3.35214	4.19771	4.39014	6.28514	4.369	2.94229
22.6	47.2071	7.99871	5.78943	6.71629	7.74757	3.24714	4.31771	4.42514	5.92014	3.909	3.09229
22.8	47.3321	8.08871	5.53943	6.72629	7.81257	3.28714	4.46271	4.45514	5.84514	4.419	3.31729
23	47.3321	8.01871	5.67443	6.55629	7.81257	3.40714	4.47271	3.70014	5.83514	4.289	3.37729
23.2	46.8321	8.13871	5.60943	6.46629	7.52757	3.59214	3.89271	4.46514	5.61514	4.054	2.93729
23.4	46.8321	7.96871	5.68943	6.46129	7.81257	3.45214	4.15771	4.32014	5.90514	4.449	2.92729
23.6	43.8321	7.87371	5.73943	6.54129	7.79257	3.31214	4.15771	4.34514	6.21514	4.084	3.09229
23.8	45.5821	8.04871	5.40443	6.79129	7.37757	3.21214	4.01771	4.71514	5.80014	4.099	3.24229
24	44.7071	7.92371	5.48443	6.66129	8.00757	3.47214	4.46271	4.18514	5.61514	3.974	3.04729
24.2	43.9571	7.92371	5.49443	6.36129	7.73757	3.56214	3.93271	4.61014	5.08514	4.334	3.34729
24.4	46.2071	7.91371	5.36443	6.51129	7.10757	3.47214	4.45771	4.41514	5.08514	4.074	3.11729
24.6	46.0821	7.87371	5.39443	6.54629	7.28757	3.27714	4.60771	4.09514	5.35014	3.824	3.24229
24.8	44.8321	7.92871	5.36943	6.42629	7.56257	3.10214	3.97771	4.29514	5.19514	4.409	3.11729
25	44.3321	7.86871	5.33943	6.36129	7.35757	3.25714	4.04771	4.53514	5.63014	3.829	2.92229
25.2	43.5821	7.74871	5.39443	6.42129	7.56757	3.19714	3.98271	4.36014	5.59014	4.454	2.92229
25.4	42.8321	7.83371	5.50943	6.32129	7.40757	3.02214	4.16771	4.12014	5.32014	4.024	2.73229
25.6	42.4571	7.79371	5.36943	6.28629	7.25757	2.98714	4.16771	4.09014	5.34014	4.054	3.15229
25.8	42.7071	7.70871	5.57943	6.11129	7.44757	3.13714	4.08771	4.01014	4.90514	3.764	3.14229
26	43.3321	7.64371	5.37943	6.14129	7.51757	3.16214	3.98271	4.19514	5.75514	3.909	3.19229
26.2	41.5821	7.79871	5.53443	6.32129	7.05257	3.20714	4.19271	4.21514	5.45514	4.249	3.11729
26.4	41.0821	7.59871	5.50443	6.05129	7.54257	3.12714	3.58771	4.02514	5.43014	4.219	2.90729
26.6	42.0821	7.64371	5.39443	6.20629	7.08757	3.32214	4.39771	4.15514	5.17014	3.919	2.92729
26.8	41.5821	7.53871	5.47443	6.09129	7.35757	3.15714	3.63771	3.50514	4.74014	4.124	3.03729
27	41.0821	7.60871	5.25943	6.39629	7.54757	3.03214	4.17771	3.77514	4.48014	3.719	2.94729
27.2	41.8321	7.47871	5.44443	6.26129	7.12257	3.23714	3.73271	4.07514	5.16014	4.004	2.99729
27.4	40.7071	7.49371	5.29943	6.04129	7.14757	3.24214	3.84271	4.21014	5.39514	3.974	2.80729
27.6	39.0821	7.45371	5.38443	6.09629	7.26257	3.21714	4.00771	3.75514	5.40514	4.009	3.02729
27.8	38.9571	7.52871	5.22943	5.97629	7.08257	3.17214	3.72271	3.87014	5.31514	3.669	3.06229
28	37.8321	7.54371	5.34943	6.29129	7.00757	3.31714	4.17771	4.29014	4.89514	4.029	3.12229
28.2	37.3321	7.32871	5.22443	6.14629	7.14257	3.22214	3.38771	4.07014	4.92514	3.989	3.18729
28.4	38.8321	7.48371	5.32443	6.11629	7.10757	3.64214	4.35771	3.83014	4.87014	4.219	2.96729
28.6	37.5821	7.32871	5.17943	6.07129	7.04757	3.43714	3.15271	3.93514	5.16514	3.899	2.97729
28.8	38.2071	7.38371	5.17943	5.93129	7.06757	3.07714	4.34771	3.87014	5.10014	4.104	2.92729
29	37.0821	7.24371	5.16943	5.91129	7.24757	3.17714	3.75271	3.76014	5.03014	3.529	2.94229
29.2	35.4571	7.20371	5.06943	6.21629	7.16257	3.32214	3.50771	4.03514	5.27014	3.949	2.90229
29.4	36.9571	7.30871	5.06443	5.80629	7.10757	3.17214	4.25771	4.04014	5.19014	3.889	2.73729
29.6	36.4571	7.19871	4.94443	5.79629	7.00757	3.26214	3.20771	3.82514	4.96514	4.199	2.77729
29.8	36.4571	7.26871	4.97443	5.77129	7.04757	3.50714	4.23771	3.97014	4.61514	3.354	2.90729
30	35.5821	7.13371	4.79943	5.71629	6.93757	3.27214	3.20771	3.71514	4.49014	4.099	2.90729
30.2	34.8321	7.25871	4.98943	5.98129	6.96757	3.51214	4.04771	3.81514	4.75014	3.434	2.80729
30.4	35.0821	7.13871	4.77943	5.67129	6.87257	3.26214	3.60771	4.18014	5.41514	3.619	2.95229
30.6	35.4571	7.04371	4.97943	5.92129	6.90257	3.31214	3.54771	3.93014	5.27514	4.159	2.81229
30.8	35.5821	7.22871	4.77443	5.93129	6.62757	3.45714	4.16271	3.66014	4.85514	3.674	2.82229
31	34.3321	7.07871	4.83443	5.76629	6.86757	3.61714	3.08271	3.68514	5.08514	4.254	3.09729
31.2	35.5821	7.06871	4.74443	5.90129	6.77757	3.31714	3.80771	4.13014	5.03014	3.159	3.07729
31.4	35.5821	7.25871	4.81943	5.60129	6.64757	3.42214	3.24271	3.61014	5.16514	3.934	2.98229
31.6	36.0821	6.87371	4.69943	5.82129	6.61257	3.13214	3.49271	3.38514	4.75014	3.374	3.02229
31.8	36.0821	7.13871	4.87943	5.78129	6.42257	3.23714	3.77271	3.79514	4.92514	3.904	2.91229
32	35.8321	7.04371	4.79943	5.64129	6.85757	3.14214	3.40771	3.96514	4.89514	4.124	2.73229
32.2	35.2071	7.02371	4.75443	5.83129	6.57757	3.09714	3.82771	4.06014	4.88014	3.684	2.90229
32.4	34.9571	7.09371	4.68943	5.69129	6.50257	3.13214	2.88771	3.25014	5.11514	3.354	2.90729
32.6	35.7071	7.07371	4.55443	5.77629	6.62757	3.19714	4.20771	3.65014	5.01514	3.384	2.98229
32.8	35.8321	6.95371	4.68943	5.79629	6.27257	3.07714	3.29271	3.70514	5.02014	3.784	3.05729
33	32.9571	6.98871	4.55443	5.57629	6.39757	3.07214	3.75771	3.67014	4.92514	3.799	2.89729
33.2	34.7071	6.97871	4.71943	5.51629	6.67257	3.31214	3.67771	3.73014	4.86514	3.639	2.89729
33.4	34.0821	6.98371	4.46943	5.37129	6.56257	3.29714	3.52771	3.37014	5.25014	3.834	2.87729
33.6	33.8321	6.92371	4.66943	5.67129	6.43757	3.33214	3.77271	3.59014	4.74014	3.364	3.00729
33.8	32.9571	6.91871	4.52443	5.54629	6.29257	2.98214	3.32771	3.69014	4.82014	3.604	3.10229
34	34.3321	6.79871	4.47443	5.41629	6.52757	2.99714	3.55771	3.82514	4.97514	3.684	3.07729
34.2	34.3321	6.91871	4.52943	5.51629	6.36257	3.01714	3.09271	3.88514	4.50014	3.794	3.07229
34.4	35.2071	6.87871	4.37943	5.48629	6.55757	3.03714	3.74271	3.74014	4.45014	3.374	2.91229
34.6	34.2071	6.81871	4.50443	5.50129	6.31757	3.11214	3.26271	3.72514	4.47514	3.194	2.99729
34.8	31.8321	7.00371	4.42443	5.31629	6.52257	3.08714	3.83271	3.77014	5.39514	3.489	2.82729
35	32.4571	6.71871	4.51943	5.45629	6.78257	3.29714	3.46771	3.68514	4.67514	3.669	2.80729
35.2	31.5821	6.92871	4.36443	5.57629	6.26757	3.09214	3.54271	3.86014	4.55014	3.559	2.56229
35.4	32.2071	6.79871	4.37943	5.36629	6.19257	3.50214	3.98771	3.75514	4.32014	3.454	2.77229
35.6	31.4571	6.80871	4.42443	5.17629	6.79257	3.03214	3.39271	4.10514	4.60514	3.469	2.88729
35.8	31.2071	6.80371	4.30943	4.95129	6.27757	3.31714	3.49271	4.06514	4.83514	3.474	2.83229
36	30.5821	6.70371	4.45443	5.13129	6.47257	3.41714	3.06271	3.81014	5.37514	3.324	2.52729
36.2	32.3321	6.78371	4.23943	5.16629	6.36257	3.24214	3.56271	3.45014	5.19514	3.644	2.81229
36.4	30.8321	6.67371	4.43443	5.11629	6.47757	3.13714	3.20771	3.33514	4.27514	3.569	2.79229
36.6	32.3321	6.72871	4.30443	5.40129	6.56257	2.91214	3.59771	3.77514	4.67514	3.684	2.75229
36.8	33.0821	6.73371	4.30943	5.27629	6.27257	3.17214	3.54771	3.79514	5.01514	3.554	2.56229
37	32.7071	6.65871	4.39943	5.25629	6.11257	3.03214	2.97771	3.95514	4.87014	3.369	2.68229
37.2	32.0821	6.73371	4.30443	5.49629	6.26757	2.89214	3.99271	3.36514	4.74514	3.389	2.90729
37.4	30.2071	6.75871	4.40443	5.27129	6.41257	2.89214	3.13271	3.28014	4.44514	3.289	2.93229
37.6	31.5821	6.66371	4.29443	5.21629	6.58257	2.78714	3.49771	3.51514	4.78014	3.574	2.55729
37.8	30.7071	6.69871	4.50443	5.23629	6.48757	2.81714	3.54271	3.47514	4.82014	2.984	2.70229
38	29.8321	6.46371	4.30943	5.23129	5.97757	3.07214	3.12271	3.30014	4.91014	3.324	2.69229
38.2	30.9571	6.62871	4.33443	5.18629	6.24757	3.25214	3.64771	3.44514	4.49514	3.274	2.75229
38.4	30.2071	6.55871	4.25943	5.13629	6.18257	3.11714	3.20271	3.62514	4.50514	3.429	2.99229
38.6	29.9571	6.56871	4.37443	5.12129	6.31257	2.99214	3.36771	3.88014	4.62514	3.479	2.86229
38.8	29.8321	6.49871	4.36443	4.96629	6.30757	3.21714	3.31771	3.88514	4.69014	2.974	2.93229
39	29.8321	6.55871	4.32943	4.98629	6.28257	3.14214	3.30771	3.50014	4.60514	4.094	2.81229
39.2	29.2071	6.57871	4.36443	4.86629	6.12257	2.95714	3.27771	3.69514	4.38014	2.899	2.65729
39.4	27.7071	6.54871	4.29443	5.14629	6.09757	2.94714	2.83271	3.46014	4.66014	3.264	2.77229
39.6	28.0821	6.55371	4.28943	5.13129	6.49757	3.11214	3.60771	3.28014	4.61014	2.884	2.53229
39.8	27.5821	6.51871	4.30443	5.22629	5.93257	2.88714	2.92771	3.08014	4.30514	3.239	2.75729
40	28.4571	6.50871	4.32443	5.06129	6.38257	2.99214	3.19771	3.34014	4.24014	3.339	2.61229
40.2	29.3321	6.49371	4.18443	4.87629	6.25257	3.05714	3.19271	3.48514	4.27514	3.199	2.69229
40.4	27.9571	6.51871	4.32943	5.16629	6.30757	2.73714	3.03771	3.63514	4.76514	3.319	2.79229
40.6	28.7071	6.41871	4.20443	4.90629	6.22757	3.03214	3.48271	3.28514	4.01014	2.919	2.47229
40.8	29.2071	6.42871	4.35443	5.03629	6.08257	2.92214	3.03271	3.56514	4.65514	3.184	2.54229
41	28.9571	6.38371	4.22443	4.90129	5.96757	3.09714	3.20271	3.39514	4.29014	2.929	2.56229
41.2	29.4571	6.47871	4.36443	4.94129	6.17757	3.06214	2.94271	3.45014	4.54514	3.449	2.85229
41.4	28.7071	6.41371	4.24943	5.04129	5.95757	2.94714	3.07771	3.58514	4.58014	3.064	2.52729
41.6	27.4571	6.31371	4.38443	4.82129	6.14257	2.66714	3.15771	3.67014	4.17014	3.189	2.43229
41.8	25.3321	6.38871	4.23443	4.91129	5.76257	2.72714	3.27771	3.67014	4.49014	3.069	2.59229
42	27.0821	6.38871	4.30443	4.67629	6.11257	2.89714	3.06271	3.69514	4.61014	3.074	2.66229
42.2	27.5821	6.33371	4.23443	4.96629	5.88257	2.80214	3.05271	3.62014	4.52514	3.129	2.45729
42.4	26.5821	6.29871	4.22443	4.74629	6.18757	2.87214	3.17271	3.56514	4.14014	2.929	2.46229
42.6	26.5821	6.39871	4.23443	4.86629	5.67257	3.05714	2.73771	3.21514	4.15514	3.214	2.45229
42.8	25.9571	6.32871	4.20943	4.61129	5.98257	2.76214	3.44271	3.23514	4.72014	2.909	2.40729
43	24.2071	6.32371	4.26943	4.59129	5.86257	2.79714	2.83271	3.56514	4.50514	2.839	2.46229
43.2	26.2071	6.28871	4.17443	4.73129	5.89257	2.71714	2.85271	3.31514	4.28514	2.789	2.26729
43.4	27.5821	6.30371	4.26443	4.85629	5.84257	3.14714	3.24771	3.32514	4.59514	3.494	2.71729
43.6	27.8321	6.35871	4.10943	4.56129	5.77257	2.75714	2.92771	3.24514	4.52014	2.939	2.60729
43.8	27.5821	6.33371	4.09943	4.80629	5.85757	2.68714	3.09271	3.06514	4.87014	2.849	2.52229
44	27.5821	6.25371	3.98943	4.65629	5.83257	2.88214	2.62771	3.33014	4.91514	3.434	2.24729
44.2	25.8321	6.29871	4.06943	4.67629	5.95257	2.73214	3.03271	2.93514	4.65014	2.574	2.25729
44.4	25.5821	6.27371	3.98943	4.88129	5.57257	3.12714	2.74271	3.53514	4.19514	3.114	2.43229
44.6	26.7071	6.16371	3.91443	4.65629	5.72257	3.00214	3.21771	3.20514	4.61014	2.649	2.41729
44.8	25.0821	6.32371	3.98943	4.78629	6.08757	2.91214	3.06771	3.34514	4.87014	3.209	2.72729
45	25.5821	6.15871	3.95943	4.58129	6.12757	2.94714	2.55271	2.77514	4.66014	2.974	2.39229
45.2	25.7071	6.12871	3.93443	4.57129	6.05757	2.89714	3.09271	3.20514	3.99514	2.794	2.67729
45.4	26.3321	6.04371	4.09443	4.78129	5.73257	3.03714	2.65271	3.09014	4.53014	3.009	2.55729
45.6	25.4571	5.90371	3.93443	4.65629	6.01757	2.76214	2.90271	3.42014	4.84514	3.014	2.35729
45.8	23.9571	6.10371	4.08443	4.57129	5.47757	2.92214	3.16271	3.46514	4.36514	2.954	2.58229
46	21.8321	6.03871	3.94443	4.83129	5.65257	2.74214	2.75271	3.01514	4.17514	3.054	2.60729
46.2	21.7071	5.97871	3.94943	4.69629	6.21757	2.86714	2.70271	3.49014	4.18514	2.774	2.43229
46.4	21.9571	6.00371	3.87443	4.42629	5.53257	2.91214	3.04271	3.14014	4.85014	2.914	2.52729
46.6	20.2071	6.01371	3.84443	4.68129	5.99257	3.01714	2.61271	3.14014	4.54514	2.894	2.28729
46.8	20.3321	5.89371	3.84943	4.51629	5.69757	3.04214	2.92771	3.07514	4.22514	3.109	2.14229
47	22.2071	5.87371	3.80443	4.70129	5.46257	2.83714	2.55771	2.90014	4.27514	2.979	2.57729
47.2	21.8321	5.84371	3.80443	4.55129	5.54257	2.96714	3.12771	2.89014	4.42014	2.639	2.44229
47.4	19.8321	5.91371	3.73443	4.76129	5.46257	2.84214	2.90271	3.15014	4.33014	2.864	2.50229
47.6	19.3321	5.79871	3.80943	4.37129	5.79757	3.09714	2.55271	3.31014	4.72014	2.744	2.50229
47.8	20.7071	5.79871	3.67943	4.64129	5.57257	2.77714	3.11771	3.90014	4.44014	2.629	2.54729
48	19.0821	5.73371	3.71943	4.45629	5.24757	2.75214	2.68271	2.94014	4.40014	3.274	2.38729
48.2	20.5821	5.81371	3.74443	4.55129	5.71257	2.56714	2.69771	3.23514	4.38014	2.619	2.59729
48.4	20.4571	5.79871	3.69443	4.35129	5.40257	2.78214	3.23271	3.05014	4.44014	2.654	2.56229
48.6	21.7071	5.66871	3.69943	4.43629	5.34257	2.94214	2.46271	2.80514	4.09514	2.674	2.58229
48.8	20.3321	5.82871	3.68943	4.29629	5.41257	2.78714	3.08271	3.19514	4.00514	2.779	2.51729
49	19.5821	5.68871	3.67943	4.35129	5.59257	2.64714	2.73771	3.25514	4.73514	3.049	2.33229
49.2	21.0821	5.69371	3.56943	4.38129	5.41257	2.78714	2.63271	3.08514	4.33514	2.884	2.37229
49.4	20.5821	5.61371	3.65943	4.20129	5.20257	2.83214	3.62771	3.02014	4.46514	2.749	2.40229
49.6	19.5821	5.73871	3.59943	4.11629	5.27757	2.96214	2.19271	2.87014	4.62514	2.784	2.40229
49.8	19.5821	5.75871	3.53943	4.26129	5.42257	2.89214	3.02771	2.89514	4.05014	2.529	2.49729
50	20.9571	5.67371	3.63943	4.32129	5.14757	2.73214	2.16271	3.14514	4.24514	3.074	2.59229
50.2	21.2071	5.64871	3.55443	4.07129	5.23257	2.59714	2.91771	2.79014	4.04014	2.699	2.43729
50.4	20.3321	5.63371	3.62443	4.12129	5.21757	2.69714	2.92771	2.76514	3.99514	2.479	2.45229
50.6	20.7071	5.66371	3.57943	4.14129	5.26757	2.70714	2.44271	3.19514	4.32014	2.874	2.13229
50.8	19.4571	5.68871	3.66443	4.04629	5.11757	2.64214	2.43271	2.93514	4.28014	2.599	2.37729
51	20.4571	5.60371	3.58943	4.12629	5.08257	2.74714	2.86771	3.25514	4.41514	2.674	2.33729
51.2	20.2071	5.62871	3.60443	4.28629	5.08757	2.66714	2.28771	2.87514	4.45014	2.914	2.14729
51.4	20.8321	5.65371	3.54943	4.01129	5.10257	2.77214	2.83271	2.94014	4.15014	2.324	2.52729
51.6	22.0821	5.62371	3.58443	3.75129	5.06757	2.72214	2.68271	2.79514	4.44514	2.854	2.35229
51.8	20.2071	5.67871	3.59443	3.87629	5.17757	2.82214	2.22771	2.84514	4.30514	2.829	2.41229
52	19.7071	5.59871	3.51943	3.88129	5.12757	2.77714	3.11771	2.60014	3.85514	2.509	2.23229
52.2	21.4571	5.63371	3.62943	3.93129	5.21257	2.64214	2.14771	2.99514	4.38514	2.599	1.98729
52.4	21.0821	5.58371	3.58443	4.14129	5.13757	2.75214	2.64271	3.19514	4.33014	2.529	2.42229
52.6	20.0821	5.63871	3.58443	3.98629	5.20257	2.67214	2.30271	3.40014	4.51514	2.694	2.45229
52.8	21.7071	5.59371	3.61443	3.73129	5.04757	2.60714	2.52771	2.70514	3.91514	2.729	2.40729
53	20.3321	5.54871	3.59443	3.72629	5.14757	2.58214	2.55271	2.69014	4.02514	2.404	2.43729
53.2	21.7071	5.67871	3.61943	3.70129	5.18257	2.67714	2.49271	2.59514	4.61014	2.629	2.40729
53.4	20.0821	5.59371	3.56443	3.96629	5.19257	2.68714	2.41271	2.51014	4.46014	2.569	2.35729
53.6	20.7071	5.62371	3.60943	3.62629	5.04257	2.67214	2.82771	3.00514	4.25014	2.529	2.58229
53.8	20.4571	5.59371	3.56943	3.64629	5.14257	2.75214	1.93771	2.93514	4.09514	2.979	2.30729
54	19.7071	5.58371	3.65943	3.83629	4.79757	2.83714	2.80771	2.69014	3.91514	2.549	2.18229
54.2	19.2071	5.63871	3.62943	3.60129	5.11257	2.71714	2.58271	2.47514	3.71014	2.589	2.29729
54.4	20.4571	5.58371	3.59443	3.63629	5.13757	2.74214	2.17771	2.34014	4.24514	2.639	2.21729
54.6	20.3321	5.56871	3.62443	3.53129	5.01757	2.61214	2.53771	2.34514	4.26514	2.419	2.42729
54.8	20.2071	5.53371	3.52943	3.48129	4.78757	2.60214	2.44271	2.80514	4.61014	2.404	2.32229
55	21.3321	5.61371	3.66443	3.51629	4.93757	2.73714	2.33771	2.60514	4.20514	2.609	2.37229
55.2	20.4571	5.54871	3.55443	3.45629	4.98757	2.47714	2.48771	2.41014	3.91014	2.459	2.32729
55.4	20.8321	5.60871	3.58943	3.81129	5.02757	2.63214	2.14771	2.77014	4.19014	2.444	2.15729
55.6	20.2071	5.58871	3.57943	3.45129	4.87757	2.58714	2.09771	2.38514	3.82014	2.379	2.13229
55.8	21.2071	5.59871	3.58443	3.46129	4.88257	2.64714	2.74271	2.47014	3.77014	2.479	2.38729
56	21.8321	5.54871	3.58943	3.61629	4.99257	2.50714	2.24771	2.55014	3.76014	2.509	2.22729
56.2	21.3321	5.55871	3.58943	3.47129	4.69257	2.48714	2.20271	2.33514	4.40014	2.489	2.29229
56.4	21.5821	5.58371	3.59443	3.52629	4.82757	2.53714	2.70771	2.54014	4.61014	2.589	2.43729
56.6	19.7071	5.56871	3.53443	3.52629	4.75257	2.58714	2.23771	2.62014	3.39014	2.584	2.27729
56.8	21.2071	5.51871	3.66443	3.65629	4.93257	2.64714	2.27271	2.22014	3.39014	2.554	2.38729
57	20.2071	5.56871	3.57943	3.61129	4.66757	2.65214	2.16271	2.71014	3.90014	2.414	2.17229
57.2	19.9571	5.55871	3.55943	3.54629	4.91757	2.69214	2.40271	2.64514	4.14014	2.394	2.14229
57.4	19.7071	5.55371	3.56943	3.54129	4.90257	2.77214	2.21271	2.35014	4.03014	2.399	1.89729
57.6	20.0821	5.50871	3.56443	3.55629	5.03257	2.75714	2.40271	2.52514	3.78014	2.429	2.31729
57.8	19.7071	5.55871	3.58943	3.41629	4.71757	2.65714	2.04771	2.44014	3.67514	2.434	2.43229
58	21.0821	5.51371	3.56443	3.64129	4.91257	2.68714	2.56771	2.35014	3.65014	2.129	2.31729
58.2	21.2071	5.59371	3.61443	3.59129	5.01757	2.56714	2.04271	2.49514	3.51514	2.509	2.35729
58.4	20.2071	5.52371	3.56943	3.75629	4.84257	2.67214	2.39271	2.85014	3.82014	2.439	1.97229
58.6	19.7071	5.55371	3.63443	3.56629	4.99757	2.80714	1.97771	2.64514	3.93514	2.254	2.24729
58.8	20.4571	5.54371	3.55943	3.68129	5.33757	2.55214	2.53271	2.41514	3.89514	2.669	2.12229
59	21.2071	5.58371	3.61943	3.50629	5.14257	2.69214	1.89271	2.52014	3.30014	2.174	2.23729
59.2	21.3321	5.53371	3.64943	3.49629	4.95757	2.61714	2.52771	2.25014	3.27014	2.384	2.19229
59.4	22.8321	5.54371	3.58943	3.49129	4.95257	2.69714	1.91771	2.42514	3.39514	2.134	2.33729
59.6	21.5821	5.56371	3.68943	3.64129	4.85757	2.67714	2.34271	2.69514	3.48514	2.244	2.30229
59.8	22.7071	5.57871	3.62943	3.60629	4.92757	2.64214	2.21771	2.82014	3.53014	2.169	2.05229
60	20.2071	5.54871	3.65943	3.75129	4.92257	2.69214	2.30771	2.60514	4.08014	2.539	2.18729

## Sheet: OA_Medium
t [s]	Q [l/s]	P1 [cm]	P2 [cm]	P3 [cm]	P4 [cm]	P5 [ cm]	P6 [cm]	P7 [cm]	P8 [cm]	P9 [cm]	P10 [cm]
0	-0.646739	-0.0132609	-0.0132609	-0.0141304	-0.00695652	-0.00782609	-0.0202174	-0.00478261	0.00173913	-0.0186957	0.00847826
0.2	-0.271739	-0.0582609	-0.0482609	0.0108696	0.00804348	0.0171739	-0.000217391	-0.00478261	0.0117391	0.00130435	-0.00652174
0.4	0.853261	-0.00826087	0.00673913	-0.00413043	-0.00695652	-0.0128261	0.00978261	0.0202174	0.00673913	0.00130435	0.0134783
0.6	0.853261	-0.0382609	-0.0482609	-0.0141304	-0.00195652	-0.0128261	-0.00521739	0.000217391	-0.00326087	-0.00369565	0.00847826
0.8	0.353261	-0.0382609	-0.0432609	0.00586957	-0.00695652	-0.00782609	-0.00521739	-0.0147826	-0.00826087	-0.00369565	-0.0215217
1	-1.02174	-0.0282609	-0.0482609	-0.00413043	0.0330435	-0.00782609	0.00978261	-0.00978261	0.00673913	0.00130435	0.00347826
1.2	-0.396739	0.0217391	0.0367391	0.000869565	0.00304348	0.00717391	0.0247826	0.0102174	0.0117391	0.00130435	0.0234783
1.4	0.353261	-0.0482609	0.00173913	0.000869565	0.00304348	-0.0128261	-0.00521739	0.0102174	0.00173913	-0.00369565	-0.0115217
1.6	0.853261	-0.0332609	-0.0182609	-0.00413043	0.00804348	-0.0128261	-0.0152174	-0.0147826	-0.0132609	-0.00369565	-0.00152174
1.8	-0.0217391	0.0167391	-0.0282609	-0.00413043	-0.0169565	0.00217391	-0.0102174	0.0102174	-0.00826087	0.00130435	0.00347826
2	0.853261	-0.00826087	-0.0432609	-0.00913043	-0.00195652	-0.00282609	-0.00521739	0.00521739	-0.00826087	0.0113043	-0.0165217
2.2	-1.02174	-0.0332609	-0.00326087	0.0208696	0.0180435	0.0171739	-0.000217391	0.000217391	0.00173913	0.0213043	0.0134783
2.4	-0.521739	-0.0232609	0.0517391	-0.00413043	-0.00695652	0.0121739	0.00478261	-0.0147826	-0.00326087	0.0163043	0.00347826
2.6	1.47826	0.0417391	0.0267391	-0.0141304	-0.0119565	-0.0128261	0.00478261	0.000217391	0.0117391	-0.00369565	-0.0215217
2.8	1.10326	0.0117391	-0.00826087	0.00586957	-0.00695652	-0.00282609	0.00978261	-0.00478261	0.00673913	-0.0136957	-0.00152174
3	-0.271739	-0.0382609	-0.0132609	0.00586957	0.0330435	-0.00282609	-0.00521739	0.00521739	0.0117391	-0.00869565	0.00847826
3.2	-1.14674	0.0417391	-0.0332609	0.00586957	-0.00695652	0.0221739	-0.000217391	-0.00978261	0.00173913	0.00130435	-0.00652174
3.4	-0.271739	0.0167391	0.00673913	-0.0141304	-0.00695652	0.00717391	-0.00521739	0.00521739	-0.00826087	-0.00369565	-0.00652174
3.6	0.103261	0.0317391	0.0317391	0.00586957	0.00304348	-0.0178261	-0.00521739	0.00521739	-0.00826087	-0.00369565	-0.00652174
3.8	-1.27174	0.0567391	0.0417391	0.000869565	-0.00695652	0.00217391	-0.000217391	-0.00478261	-0.00326087	0.00630435	0.00847826
4	0.353261	0.0567391	0.0417391	0.000869565	-0.00695652	-0.00282609	0.0147826	0.0252174	0.0117391	0.00630435	0.00347826
4.2	-0.521739	-0.00826087	0.0467391	0.0258696	0.00804348	0.0221739	0.0147826	0.00521739	-0.00826087	0.00630435	-0.00652174
4.4	0.228261	0.0817391	0.0567391	-0.00413043	-0.0219565	0.00717391	-0.0102174	-0.0197826	-0.0132609	-0.00869565	0.00847826
4.6	0.478261	0.0467391	0.0667391	0.000869565	-0.00695652	-0.0128261	-0.0102174	-0.0147826	-0.0132609	-0.00369565	-0.00652174
4.8	1.72826	0.0517391	0.0667391	-0.00913043	0.00804348	0.00717391	-0.000217391	0.0152174	-0.00826087	0.0113043	0.00347826
5	0.978261	0.0617391	0.0617391	0.0108696	0.0380435	-0.00782609	0.00478261	0.0102174	0.00173913	0.0163043	0.0284783
5.2	1.22826	0.0617391	0.0567391	-0.00413043	-0.0119565	0.00717391	-0.00521739	-0.00478261	-0.0132609	0.0113043	-0.00652174
5.4	-1.02174	0.376739	0.0367391	-0.0241304	-0.0219565	0.00217391	-0.00521739	-0.0147826	-0.0232609	0.0113043	-0.00652174
5.6	3.60326	0.871739	0.0467391	0.0158696	-0.00195652	-0.00782609	0.00978261	0.0102174	0.00673913	0.0213043	0.00847826
5.8	16.2283	1.58174	0.226739	0.00586957	-0.00695652	0.0121739	0.0397826	0.0152174	0.0267391	-0.00869565	-0.00652174
6	33.6033	2.27174	0.481739	0.00586957	-0.00195652	0.00217391	-0.00521739	-0.00478261	0.0217391	-0.0136957	0.00347826
6.2	53.6033	2.92174	0.746739	-0.0141304	-0.00195652	0.00717391	-0.00521739	0.0152174	0.00673913	-0.0136957	0.00347826
6.4	58.2283	3.62674	1.12674	-0.00413043	-0.0319565	0.00217391	-0.00521739	-0.00478261	-0.00826087	-0.0186957	-0.0165217
6.6	56.8533	4.27674	1.55174	0.00586957	-0.00695652	-0.00282609	0.00478261	-0.00978261	0.00173913	0.00130435	-0.00152174
6.8	58.2283	4.96674	2.08674	-0.00413043	0.00804348	0.0121739	0.00978261	-0.00478261	0.00173913	0.00630435	0.0234783
7	77.7283	5.81174	2.60674	0.0158696	0.0280435	-0.00282609	0.00978261	0.0152174	0.00673913	0.00630435	-0.0115217
7.2	101.478	6.57174	3.15174	-0.00913043	-0.0219565	0.00717391	0.00978261	-0.00478261	-0.00326087	0.00130435	-0.00152174
7.4	120.103	7.21674	3.91674	-0.00913043	-0.0169565	0.00217391	-0.000217391	-0.00478261	-0.00326087	-0.00369565	0.00847826
7.6	127.603	7.74674	4.71174	-0.00913043	0.0130435	-0.00782609	-0.00521739	-0.00478261	0.00673913	0.00130435	-0.00652174
7.8	129.853	8.12674	5.10174	0.0108696	-0.00695652	0.00717391	-0.000217391	0.0152174	0.00673913	0.00630435	-0.0115217
8	131.353	8.56674	5.46174	-0.00913043	-0.0169565	-0.00282609	-0.000217391	0.000217391	-0.00826087	0.00630435	0.00847826
8.2	132.853	8.81674	5.71174	-0.0191304	-0.00695652	0.0121739	-0.00521739	-0.0147826	-0.0132609	0.00630435	-0.0165217
8.4	132.353	9.42174	5.86174	0.0108696	-0.0169565	0.00217391	0.00978261	0.0202174	-0.0132609	0.00630435	0.00347826
8.6	132.228	9.93174	6.23174	0.000869565	-0.00195652	-0.0128261	0.0247826	0.00521739	-0.00326087	0.0413043	0.0134783
8.8	134.728	10.2917	6.67174	-0.00413043	-0.00195652	0.00717391	0.0297826	0.000217391	0.0217391	-0.00869565	-0.0115217
9	134.603	10.2667	6.96674	-0.00913043	0.0130435	-0.00282609	-0.0202174	-0.0197826	0.0117391	-0.0236957	0.00347826
9.2	133.603	10.5317	7.05674	-0.00413043	-0.0219565	0.0221739	-0.0152174	0.0102174	0.00173913	-0.0136957	0.00347826
9.4	133.978	10.7617	7.03174	0.000869565	-0.00695652	0.00217391	-0.000217391	0.000217391	0.0117391	-0.00869565	-0.0115217
9.6	133.728	10.9417	7.21174	0.11087	1.34804	-0.00782609	0.00978261	0.00521739	0.0167391	0.00130435	0.00847826
9.8	133.353	11.0267	7.49174	1.10587	1.20304	0.00717391	0.00978261	-0.00478261	0.0117391	0.00130435	0.00847826
10	131.478	11.0367	7.65674	1.30087	1.74304	1.37717	-0.000217391	0.000217391	-0.00326087	-0.00869565	-0.0265217
10.2	126.228	11.0667	7.52174	1.85587	2.64304	1.96217	0.00478261	0.0102174	0.00173913	0.00130435	-0.00652174
10.4	122.478	11.0217	7.57174	1.84087	3.18304	1.95717	0.159783	-0.00478261	0.696739	-0.00869565	0.0134783
10.6	116.353	11.0917	7.62674	2.04087	4.36304	2.08217	0.389783	1.11522	1.88174	0.00130435	0.00347826
10.8	112.853	11.1017	7.74174	2.34587	4.16804	2.60717	0.989783	1.13522	1.99174	0.176304	-0.00152174
11	108.478	11.0667	7.72174	2.62087	4.44304	2.48217	2.09478	1.14522	2.26174	0.591304	0.00347826
11.2	107.103	11.0167	7.56674	3.76087	6.07304	2.57717	2.45478	1.22522	1.97674	1.5763	0.303478
11.4	109.228	10.9467	7.51174	5.29087	5.63804	3.49717	2.54978	1.73022	2.67674	2.0713	1.29848
11.6	108.353	11.1417	7.59674	6.09587	6.43804	3.94717	2.42978	2.46522	3.17174	2.0363	1.65348
11.8	106.353	10.8717	7.73674	6.64087	7.29304	3.69217	3.34978	2.75022	2.87174	2.4013	2.07348
12	102.103	11.0917	7.73674	6.60087	7.58304	3.21717	3.44478	3.08022	3.69174	1.3113	2.48348
12.2	101.228	10.8967	7.63674	8.15587	8.31804	4.10717	3.31478	3.04522	3.88674	1.6513	2.46348
12.4	98.7283	10.7417	7.54174	8.89587	9.03804	3.50217	5.21478	3.08522	4.84674	2.8113	3.01348
12.6	97.2283	10.8167	7.48674	8.17087	10.328	3.69717	4.14978	3.45022	4.74674	3.0863	3.16348
12.8	96.7283	10.7667	7.48674	9.05587	11.373	3.25717	4.93478	3.43522	4.30674	3.3263	3.23848
13	96.8533	10.8267	7.68174	8.51587	10.793	3.87217	3.69478	3.82022	4.97674	3.1013	4.03848
13.2	95.9783	10.7417	7.56174	9.33587	11.463	3.57217	5.19478	3.41522	6.46174	3.2063	3.43348
13.4	94.9783	10.7867	7.33674	9.46587	10.788	4.05217	4.87478	4.09022	6.25674	3.6613	3.71348
13.6	95.3533	10.5817	7.48674	10.0109	9.93804	3.70217	5.22478	4.07022	6.40174	3.6863	4.20848
13.8	94.6033	10.7417	7.54174	9.85587	7.21304	3.61217	4.93478	4.60022	6.16674	3.6613	3.87848
14	93.1033	10.5467	7.48674	9.05587	8.42804	3.72217	4.94478	4.94522	5.25174	4.0463	3.84848
14.2	92.9783	10.6517	7.46674	9.32587	8.60304	3.95217	5.39978	4.70522	5.90674	5.2213	3.75348
14.4	93.3533	10.7617	7.30674	9.22587	8.47804	3.66717	5.78978	4.19522	6.01174	3.8513	3.64848
14.6	92.6033	10.4667	7.31674	8.82087	7.91304	3.63717	5.21978	3.92522	5.98674	5.0063	3.47348
14.8	91.6033	10.5067	7.36674	8.59587	9.18804	3.87717	6.16478	5.05522	6.78174	4.3113	3.68348
15	90.6033	10.5367	7.47174	8.93087	9.37304	3.63717	4.87978	4.56022	8.07174	5.1713	4.74848
15.2	89.7283	10.4567	7.39174	8.87087	9.75304	3.50217	5.39978	4.66022	6.99674	4.3813	3.95348
15.4	89.6033	10.5067	7.04674	8.99587	9.66304	3.34717	5.70478	4.08022	6.65174	5.4813	4.28848
15.6	89.7283	10.3267	6.99674	9.35087	9.44304	3.24717	5.71478	4.50522	7.80674	4.1513	3.83348
15.8	89.7283	10.2767	7.13674	9.20087	9.59304	3.38217	5.55978	4.91022	7.76174	5.4863	3.56348
16	90.1033	10.2667	7.27174	8.76587	9.77804	3.36217	5.89978	4.65522	8.44674	4.6063	3.53348
16.2	89.7283	10.1867	7.21674	9.24087	10.978	3.15217	5.37478	4.44522	7.45674	5.9113	4.00348
16.4	89.1033	10.2717	6.93174	9.43087	10.103	2.94217	5.59978	4.58522	6.81174	4.3163	4.33848
16.6	89.6033	10.2267	7.13174	8.98087	9.37804	3.36717	5.05478	4.15022	6.01674	5.6113	4.35348
16.8	88.9783	10.2717	7.19674	8.79087	9.05804	3.31217	5.77478	4.31022	6.83674	4.9613	3.64848
17	87.6033	10.3067	7.03174	8.47587	9.83304	3.47217	4.93978	4.73022	7.41174	4.9213	3.26348
17.2	87.2283	10.1717	6.81674	8.69587	10.708	3.49217	5.68978	4.89522	8.24674	5.5613	3.40348
17.4	86.2283	10.3267	6.87674	8.74587	9.46804	3.67717	5.44978	4.97022	7.26174	5.1613	3.87848
17.6	86.2283	10.1267	7.05174	8.68087	9.49304	3.62717	6.07478	4.97522	6.64674	5.3513	4.11348
17.8	84.1033	10.1667	7.27674	9.12587	9.78304	3.57717	4.98978	4.57522	6.59674	5.2463	4.09348
18	85.8533	10.1267	7.06674	9.24587	10.138	3.61717	5.91478	4.32522	6.77674	5.3513	3.54348
18.2	83.9783	9.96174	6.90674	9.30087	10.143	3.78217	5.43978	4.81022	6.45174	4.7913	3.76348
18.4	82.7283	9.96674	6.89174	8.95587	9.64804	3.62217	5.73478	4.86522	7.01174	5.1913	3.68348
18.6	82.3533	9.99174	6.97174	9.07087	9.80304	3.64717	5.19478	5.21022	7.16674	5.4663	3.95848
18.8	83.1033	9.86674	6.91174	8.91587	9.37304	3.42217	6.31478	4.78022	7.03174	5.2063	3.62348
19	80.7283	9.88674	6.57174	8.93087	9.25804	3.56717	5.77978	4.62022	7.15674	5.4063	3.57348
19.2	79.6033	9.85674	6.70174	9.00087	9.80304	3.49717	5.37978	4.38022	7.35174	5.1763	3.81848
19.4	76.4783	9.83174	6.89674	8.85087	9.59804	3.41717	5.05978	4.71022	7.68174	5.9063	3.81348
19.6	78.2283	9.80674	6.71174	8.95087	9.48804	3.09717	5.86478	4.82022	7.30674	5.3713	3.50848
19.8	79.4783	9.78674	6.45674	8.90087	9.55804	3.40217	4.81978	4.40022	6.72674	4.8513	3.44348
20	78.1033	9.78174	6.42174	9.15587	9.44804	3.52717	5.42978	4.70022	6.36174	5.5313	3.68848
20.2	80.2283	9.72174	6.63674	9.00587	9.51304	3.59217	5.02978	4.49522	6.93174	5.5613	4.00848
20.4	79.2283	9.81674	6.58674	8.82087	9.26804	3.44217	5.74978	4.54022	6.99174	5.0563	4.08348
20.6	77.1033	9.72674	6.46674	8.72087	9.81304	3.50717	5.03978	4.83522	7.74174	5.6063	3.94348
20.8	75.1033	9.67174	6.66174	9.15587	8.92304	3.44717	5.86978	5.08022	7.28674	5.3513	3.99848
21	79.2283	9.68174	6.76174	9.13587	9.55804	3.64717	5.07478	4.71022	7.14674	5.1213	4.33848
21.2	77.1033	9.64674	6.64674	8.80087	9.32304	3.57717	5.50978	5.14522	5.98174	5.5063	3.97348
21.4	76.3533	9.68674	6.55674	9.18087	9.10304	3.14217	5.22478	4.30022	6.96174	4.9913	3.82348
21.6	75.4783	9.59674	6.78674	8.82587	9.07804	3.26217	5.39478	4.56022	7.31674	5.7463	3.61848
21.8	76.1033	9.67674	6.77674	8.50587	9.33804	3.34717	5.19478	5.05522	7.81674	5.2913	3.71848
22	75.1033	9.65174	6.58174	8.70587	9.40804	3.47217	5.67478	5.11022	6.54174	5.3713	4.61848
22.2	76.6033	9.57174	6.74674	8.93587	9.08304	3.51717	5.04978	4.83522	6.52674	5.7463	4.31348
22.4	75.8533	9.51674	6.81174	8.52587	9.30304	3.59217	5.81478	4.39522	6.66174	4.9513	3.36348
22.6	74.6033	9.61674	6.65174	8.43587	8.70804	3.66217	5.23478	4.54022	7.03674	5.6413	3.48348
22.8	74.1033	9.49674	6.57174	8.87087	9.16804	3.87217	5.80978	4.94022	7.39174	5.0763	3.51348
23	73.2283	9.46674	6.69674	8.92587	8.67804	3.56717	5.46478	5.03022	7.62174	5.7413	4.39348
23.2	74.9783	9.46174	6.63174	8.43587	8.54304	3.72717	5.21478	5.28522	7.15674	5.8513	4.58348
23.4	75.4783	9.33674	6.40174	8.35087	8.47804	3.96217	5.19978	4.94022	7.15174	5.2063	3.47848
23.6	72.8533	9.39174	6.52174	8.53087	8.73804	3.34217	5.87478	4.96522	7.15674	5.0013	3.38848
23.8	71.8533	9.24174	6.62674	9.01587	8.39804	3.72717	5.06978	5.31522	7.11674	5.8413	3.56848
24	70.8533	9.29674	6.55674	8.67587	8.26804	3.52217	5.54978	5.00522	6.62674	5.1513	3.76348
24.2	70.9783	9.15674	6.38674	8.75087	8.57804	3.49717	5.25478	4.73522	6.42174	5.5713	3.96348
24.4	70.8533	9.29174	6.56174	8.57587	8.55304	3.50717	4.95978	4.08022	6.83674	5.6663	4.23848
24.6	69.9783	9.13674	6.51174	7.77587	8.39804	3.56717	5.71978	4.50522	6.78174	5.1813	3.84848
24.8	69.8533	9.23674	6.39674	8.48087	8.28304	3.55217	5.10978	5.50022	7.78674	5.2763	3.33848
25	70.4783	9.16174	6.47174	8.17087	8.48304	3.77217	6.12978	4.39522	7.07174	5.1963	3.99348
25.2	69.1033	9.12174	6.55174	7.99587	8.07804	3.49217	4.86478	4.29022	6.63174	5.9013	3.94348
25.4	70.9783	9.16674	6.39674	8.40587	8.15304	3.56217	5.72478	5.05522	7.33674	4.6463	3.38348
25.6	71.7283	9.13174	6.32174	8.01087	8.19804	3.55717	5.01478	5.20522	7.43174	5.8363	3.26348
25.8	70.8533	9.04174	6.46674	7.95087	8.10804	3.71217	5.53978	5.35022	6.55674	5.0763	3.80848
26	71.2283	9.18674	6.39174	8.25087	7.93304	3.62217	5.00978	5.75022	6.35674	5.1013	3.72348
26.2	71.1033	8.99674	6.32174	8.35587	7.58804	3.55717	5.20478	5.13022	6.31174	5.5513	3.35348
26.4	68.2283	9.02674	6.42674	8.17587	8.01304	3.27217	5.55978	4.12022	6.82174	4.4213	3.60848
26.6	66.8533	8.88674	6.37174	7.86587	8.14304	3.43217	4.84978	4.95522	7.68674	4.7613	3.69348
26.8	65.8533	8.92174	6.21174	8.12587	8.04804	3.49717	5.17978	4.81522	7.23174	5.1313	4.06848
27	63.1033	8.90674	6.24174	8.22087	8.33304	3.51717	5.10978	4.96022	6.33674	5.3363	4.24348
27.2	63.9783	8.90674	6.31674	7.79087	8.16304	3.56717	4.85978	4.49022	5.96674	5.1513	3.88348
27.4	63.6033	8.77674	6.15174	7.74587	8.24804	3.53217	4.72478	4.69022	6.75674	4.8463	3.18348
27.6	62.9783	8.79174	6.18174	7.82587	8.09804	3.73717	5.16478	4.79022	7.00174	5.6613	3.47348
27.8	63.1033	8.78174	6.24174	7.83087	8.14304	3.71717	4.05978	5.09022	7.35174	4.8813	3.67348
28	63.2283	8.78174	6.10674	7.77087	7.71304	3.57717	5.39478	4.04022	6.64174	4.8963	3.82848
28.2	63.6033	8.77174	6.05674	8.02087	7.78804	3.42717	4.41978	4.24022	6.78174	4.8063	3.66348
28.4	63.8533	8.72174	6.16674	7.73087	8.52304	3.43217	5.39978	5.04022	6.36174	4.8913	3.64848
28.6	63.7283	8.77674	6.18174	7.42587	8.09804	3.50217	4.69478	4.55022	6.32674	5.3363	3.68848
28.8	62.7283	8.65674	5.90174	8.08087	8.18304	3.40217	5.10978	4.38522	6.49674	4.7663	3.56848
29	62.3533	8.57174	6.03674	7.86087	8.21304	3.56717	4.81978	4.74022	6.76174	5.0813	3.57348
29.2	60.7283	8.52674	6.06174	7.85087	8.43304	3.28717	5.15978	4.85522	5.92174	4.5563	3.53848
29.4	59.4783	8.46174	5.91174	7.35087	8.46804	3.28217	4.90478	5.22022	6.35674	5.1163	3.86848
29.6	56.3533	8.48674	5.90674	7.71587	8.41304	3.25717	4.84978	4.85522	5.86674	5.1313	3.57348
29.8	56.8533	8.37674	6.07674	7.82587	8.22304	3.45217	4.69978	4.39522	6.17174	4.6863	3.83348
30	56.2283	8.39674	5.90674	7.68087	8.45304	3.50217	4.66978	3.62022	6.88674	4.5013	3.50348
30.2	56.3533	8.32174	5.79674	7.39587	8.43304	3.39217	4.82478	4.41522	6.69174	4.5063	3.50848
30.4	56.4783	8.36674	5.95174	7.33087	8.64804	3.36217	4.81478	4.81522	6.19674	4.6163	3.64348
30.6	56.3533	8.32674	5.81174	7.92087	8.28804	3.54717	5.19478	5.15022	6.29174	5.1963	3.65348
30.8	55.4783	8.24674	5.74174	7.91087	8.04304	3.38217	4.73978	4.34522	6.28174	4.6763	3.29348
31	56.3533	8.26174	5.87174	7.43087	8.15804	3.47217	4.92978	3.95022	6.82174	4.8113	3.33848
31.2	56.2283	8.26174	5.73674	7.35587	7.92804	3.33717	4.55478	4.42022	7.16674	4.3963	3.48848
31.4	56.3533	8.26674	5.56674	7.69087	8.16804	3.36717	4.88478	4.66022	6.45174	4.8763	3.29348
31.6	55.2283	8.12174	5.71674	7.56087	8.02304	3.20717	4.94978	4.85522	5.79674	4.6413	4.03348
31.8	55.3533	8.09674	5.54674	7.43587	7.83804	3.24217	4.80478	4.44522	6.51674	4.7763	3.79848
32	55.9783	8.24174	5.46674	7.20087	8.10804	3.29217	5.04978	4.40022	6.66174	4.5363	3.31848
32.2	54.4783	8.19174	5.66674	7.18087	7.69804	3.48217	4.75978	3.95022	6.74174	4.9163	3.20348
32.4	54.8533	8.16174	5.69674	7.07087	7.75304	3.27217	4.94978	4.48022	7.03674	4.5713	3.46348
32.6	54.2283	8.18174	5.56674	7.27087	7.56304	3.57717	4.90478	4.70522	6.42674	4.9263	3.54348
32.8	54.2283	8.20174	5.63174	7.21587	7.75304	3.41217	4.48478	4.93522	5.99174	4.5263	4.31848
33	54.8533	8.08674	5.60674	7.09087	7.68804	3.37717	5.13478	4.33022	5.42674	4.7013	3.44848
33.2	56.2283	8.16174	5.53674	7.12587	7.98304	3.13217	4.88478	3.99022	6.27674	4.6713	3.40348
33.4	55.6033	8.01674	5.61174	7.02587	8.05304	3.15717	4.69978	4.76522	6.52174	4.6963	3.43848
33.6	55.3533	8.17174	5.51174	6.89087	7.94304	3.45217	3.97478	4.82022	5.97674	5.0763	3.45848
33.8	53.6033	8.07674	5.48174	6.94087	7.89804	3.30217	4.98478	4.30522	5.33174	4.2663	3.25348
34	53.9783	8.09174	5.46174	7.18087	7.72304	3.14717	4.21478	4.68022	5.48174	4.9163	3.90348
34.2	55.9783	8.03674	5.39674	7.26587	8.25804	3.48217	4.96978	4.21522	5.79174	4.2813	3.66348
34.4	54.8533	8.01674	5.57174	7.09087	7.98804	3.46717	4.85978	3.87522	6.53174	4.8913	3.53848
34.6	53.6033	8.11674	5.68674	6.96087	8.23304	3.14217	4.18478	4.67522	5.78674	4.8163	3.52848
34.8	53.9783	7.86674	5.54674	6.94587	8.05804	3.22217	4.54978	4.16522	6.45174	4.5213	3.38848
35	54.3533	8.08174	5.75174	7.02087	8.17304	3.21717	4.10978	4.45522	5.99174	4.6813	3.55348
35.2	53.7283	7.96174	5.51174	6.67087	8.22304	2.91217	4.77478	3.98522	6.39674	4.3763	3.49348
35.4	53.6033	7.99674	5.36174	6.73587	7.71304	3.24717	4.09478	3.93522	6.53174	4.4963	3.44848
35.6	55.1033	7.92174	5.32174	6.88587	7.48804	3.04217	4.32478	3.95022	6.74174	4.6113	3.23348
35.8	54.2283	7.98174	5.26174	7.30587	7.76804	3.06217	4.25478	3.69522	5.93674	4.4663	3.35348
36	53.6033	7.90674	5.30674	6.88087	7.62804	3.06217	4.06478	3.89522	5.64174	4.3713	3.45348
36.2	49.8533	7.85674	5.32174	6.71087	7.86804	3.10217	4.63978	4.16522	5.95674	4.3213	3.45348
36.4	51.3533	7.85674	5.16174	6.87087	7.88804	2.96717	4.15478	4.35522	5.97174	4.3713	3.20348
36.6	50.7283	7.83174	5.39674	7.06087	7.83304	3.11717	4.37978	4.29522	6.47674	3.9513	2.92848
36.8	48.8533	7.86674	5.29174	7.16587	7.62804	2.99217	4.10478	3.79522	6.69674	4.8963	2.85848
37	49.2283	7.72674	5.19174	7.01087	7.50304	2.95717	4.14478	3.77522	5.76174	4.1313	3.00348
37.2	48.4783	7.84174	5.34174	6.74087	7.97304	2.92717	4.55978	4.33022	5.83674	4.7013	3.89348
37.4	47.9783	7.74674	5.45674	6.79587	7.68804	3.05217	3.94978	4.25522	5.47674	4.2313	3.09348
37.6	44.8533	7.63674	5.38674	6.92087	7.75304	3.02217	4.52978	3.85522	5.46174	4.4963	3.16348
37.8	46.2283	7.64674	5.42674	6.73587	7.63304	2.92717	4.27478	3.62022	5.89674	4.4313	2.99848
38	45.1033	7.63674	5.30174	6.74587	7.56304	3.14217	3.86978	4.08022	6.11174	3.9713	3.09848
38.2	44.8533	7.55174	5.36174	6.85087	7.31304	3.23717	4.65978	4.38522	5.69174	5.0563	3.01348
38.4	44.7283	7.53674	5.13174	6.80587	7.51804	3.30217	3.96978	4.05522	5.61674	3.8163	3.16348
38.6	44.7283	7.45674	5.16674	6.78087	7.53804	3.01217	4.10478	4.51022	5.03174	4.4113	3.23848
38.8	44.4783	7.55174	4.99674	6.68087	7.65304	2.73217	4.25478	3.95522	5.62174	4.3113	2.97348
39	44.6033	7.46174	5.03174	6.48587	7.51804	2.95217	4.43478	4.01522	5.17674	3.8413	2.95848
39.2	42.8533	7.54174	5.05174	6.43587	7.89804	3.12217	3.96978	4.23022	5.19174	4.5663	3.10848
39.4	43.9783	7.46674	4.94674	6.43087	7.36804	2.94717	4.72978	4.10022	5.14174	3.6813	3.26848
39.6	43.3533	7.48174	5.02674	6.59587	7.51304	2.92217	4.22978	3.82022	4.93174	4.4713	3.23848
39.8	43.2283	7.45674	5.02174	6.60587	7.16304	2.92217	4.31478	3.87522	4.98174	4.1613	3.09348
40	42.9783	7.31174	4.96674	6.38587	7.14304	2.94717	4.17478	3.62522	5.02174	3.7763	3.33848
40.2	41.8533	7.46174	4.99174	6.38587	7.51804	3.25217	3.88478	3.92022	5.09174	3.9563	2.96348
40.4	42.2283	7.32674	4.93674	6.51087	7.33304	3.21217	3.72978	4.15522	5.00174	4.1163	3.00848
40.6	41.9783	7.28174	4.97674	6.32087	7.19304	3.55217	4.21478	4.24522	5.14174	3.9963	3.21848
40.8	43.4783	7.34674	4.88674	6.49087	7.21304	3.11717	4.07978	4.06022	5.77674	3.7813	2.91348
41	42.8533	7.27674	5.06674	6.00087	7.23804	2.91217	4.02978	3.75022	5.75174	4.1263	2.95348
41.2	41.4783	7.24674	4.91674	6.33087	6.94804	2.86217	4.07478	3.66022	5.54674	3.9813	2.88348
41.4	41.7283	7.21174	5.08674	6.18587	6.74304	3.02217	3.77978	3.77022	5.00674	4.6413	3.05848
41.6	41.1033	7.25674	4.99174	6.43087	7.15304	3.23717	3.85978	4.00522	4.68174	4.0663	2.96848
41.8	42.2283	7.15674	5.01674	6.25087	6.92804	3.52717	4.03978	3.63022	5.29174	4.3663	2.86848
42	41.9783	7.28174	4.84674	6.31587	7.11304	3.03717	3.91478	3.57022	6.10174	4.0113	3.16348
42.2	41.2283	7.17174	4.87174	6.03087	6.90304	2.97717	4.01478	4.18522	6.18674	3.8613	3.09848
42.4	41.8533	7.16674	4.97674	6.17587	6.85804	2.81217	3.67978	4.00522	6.31674	3.9963	2.99848
42.6	39.3533	7.13174	4.82174	6.05587	6.55804	2.97217	4.21478	3.69522	4.55174	3.9613	2.90848
42.8	39.3533	7.02174	4.83174	5.89587	6.76304	3.04217	3.79978	3.87522	4.98674	4.1763	2.94848
43	39.6033	7.09674	4.64674	5.69587	7.08304	3.07217	4.39478	3.74522	5.25174	3.8163	2.92848
43.2	38.8533	7.11674	4.70174	6.13587	6.78304	3.08217	3.60478	4.04022	6.21174	3.4063	2.88348
43.4	37.9783	6.98674	4.61674	5.92587	6.77304	3.03217	4.03478	4.11522	5.82174	4.0363	3.55348
43.6	38.2283	7.06674	4.67674	5.77587	7.13304	3.16717	3.51478	3.78522	5.21174	3.8513	3.15348
43.8	38.9783	7.07674	4.65174	5.61587	6.51304	3.04217	3.84478	3.86522	4.36674	3.8963	2.98848
44	38.8533	6.92174	4.62674	5.96087	6.58804	3.06717	3.80478	3.90522	4.62674	3.9063	3.23348
44.2	38.7283	7.02674	4.70674	5.81087	6.51804	3.01217	3.54978	4.14522	5.48674	3.1513	3.01348
44.4	38.6033	6.94174	4.58174	5.89087	6.83304	2.90217	3.91978	3.87022	5.81174	4.1013	3.24848
44.6	37.4783	7.00674	4.65174	5.73087	6.20304	2.98217	3.14478	3.70522	4.86174	3.4463	3.17348
44.8	36.9783	6.96674	4.46174	5.82087	6.59804	2.99217	3.79478	3.44022	4.34674	3.9013	2.92348
45	36.7283	6.79674	4.55174	5.35087	6.54804	3.13217	3.51478	3.65522	4.81674	3.7513	2.76348
45.2	38.8533	6.85674	4.41174	5.93087	6.54804	3.13717	3.53978	3.90022	4.93674	3.6763	2.73848
45.4	37.9783	6.97174	4.39674	5.88087	6.35804	3.06217	3.63978	3.42522	4.65674	3.5863	2.92848
45.6	36.8533	6.86174	4.40674	5.66087	6.54304	3.42217	3.72478	3.67522	4.57674	3.7363	3.07348
45.8	36.6033	6.90674	4.32674	5.76087	6.34304	3.05717	3.65978	3.86522	4.63174	3.4063	2.92348
46	37.4783	6.85674	4.42674	5.86587	6.49804	3.03217	3.49978	3.54022	4.78174	4.2063	3.02848
46.2	36.2283	6.75674	4.37674	5.85587	6.59804	3.22717	3.46978	3.80522	4.41674	3.4663	3.04848
46.4	35.6033	6.85174	4.43174	5.56087	6.19304	3.15717	3.58978	3.28022	4.52674	3.2613	2.82848
46.6	36.8533	6.67174	4.42174	5.95087	6.48304	2.96717	3.74478	3.92522	4.81174	3.7613	2.84348
46.8	35.4783	6.86174	4.36174	5.50087	6.47804	3.14217	3.41478	4.11522	5.00674	3.2613	3.04848
47	35.1033	6.60174	4.46174	5.45087	6.32804	3.04717	3.85978	3.79522	5.24174	4.1763	2.76348
47.2	35.3533	6.78174	4.30674	5.62587	6.44804	3.13217	3.51978	3.69522	4.46674	3.5213	2.83348
47.4	35.8533	6.64674	4.43674	5.65087	6.34304	3.13717	3.56978	3.49522	4.73674	3.4963	2.80348
47.6	36.1033	6.68174	4.23674	5.54087	6.08804	3.24717	3.44478	3.88022	4.53674	3.2763	3.01848
47.8	35.2283	6.65174	4.27674	5.55587	5.99804	3.38217	3.17978	3.51022	4.70174	3.3263	2.93848
48	34.6033	6.76674	4.25674	5.46587	6.18304	3.42217	3.56478	3.43022	5.07174	3.6913	2.55348
48.2	35.6033	6.59674	4.22174	5.38587	5.66304	3.22717	3.36978	3.62022	4.63674	3.4163	2.81348
48.4	33.2283	6.69174	4.13174	5.36087	6.10804	3.06717	3.63978	3.46022	4.32674	3.9013	2.97348
48.6	35.2283	6.56174	4.24674	5.51087	5.88804	3.18717	3.23978	3.58022	4.39174	3.1013	2.66848
48.8	34.3533	6.63174	4.28174	5.27087	6.02804	3.03217	3.55978	3.59022	4.67174	3.3763	2.70848
49	33.9783	6.64674	4.16674	5.53587	5.86304	3.42717	3.50978	3.32022	4.33174	3.2913	2.90848
49.2	33.3533	6.53674	4.29674	5.31587	5.97304	3.16717	3.21478	3.47022	4.39174	3.4013	2.88848
49.4	33.4783	6.55174	4.10674	5.38587	5.99304	3.27217	3.52978	3.55522	4.76174	3.4513	2.79348
49.6	32.8533	6.49174	4.26674	5.35587	5.93804	3.05217	3.47978	4.29522	4.45674	3.2563	2.52848
49.8	32.1033	6.50174	4.24674	5.35587	6.24804	3.08717	3.64478	3.63522	4.45174	3.7663	2.47848
50	32.3533	6.52174	4.19174	5.35087	5.82304	2.87717	3.03478	3.62022	4.03174	3.1363	2.77348
50.2	32.7283	6.42174	4.25674	5.11587	5.90304	2.69717	3.44478	3.52022	4.59674	3.2213	3.16348
50.4	33.1033	6.46174	4.16174	5.35587	5.88804	2.77717	3.27978	3.70022	4.66174	3.3563	2.80848
50.6	32.9783	6.46174	4.17174	5.21087	5.92804	2.77717	3.32478	3.51022	4.54674	3.3313	2.81848
50.8	33.6033	6.46674	4.16174	5.21087	5.75804	3.25217	3.25478	3.80022	4.64174	3.5963	2.54348
51	34.1033	6.46674	4.27174	5.45587	5.99804	2.91217	3.53978	3.53522	4.53674	2.9513	2.56848
51.2	32.4783	6.45174	4.28674	5.33087	5.82304	2.76717	3.03978	3.41022	4.61174	3.7613	2.64848
51.4	32.8533	6.38674	4.27174	5.22587	6.10304	2.64217	2.94478	3.12522	4.05174	2.9063	2.94848
51.6	31.9783	6.47174	4.34674	5.05587	6.06804	2.77717	3.66978	3.31022	3.99674	3.4413	2.92848
51.8	32.9783	6.39674	4.31174	5.23587	6.09804	2.92217	2.94478	3.71522	4.38674	2.9663	2.69348
52	31.2283	6.40174	4.31174	5.13087	5.67804	2.98717	3.76478	3.51522	4.24174	3.3813	2.29848
52.2	31.4783	6.32674	4.23174	4.85587	5.72804	2.97717	2.95478	3.57522	4.24674	3.3113	2.49848
52.4	31.4783	6.34674	4.25174	5.04087	6.13804	2.78717	3.68978	3.68022	4.13174	3.0663	2.79348
52.6	30.1033	6.31674	4.16174	5.15587	6.02304	3.07217	3.07978	3.57022	4.47174	3.0913	2.76348
52.8	30.3533	6.28174	4.21674	5.04587	5.71804	3.03717	3.20478	3.90022	4.27674	3.2063	2.73848
53	29.9783	6.26174	4.13174	5.09087	5.78804	2.85217	3.64478	3.49522	4.40174	3.0063	2.77348
53.2	31.1033	6.30674	4.11674	4.97587	5.46804	2.94217	2.88978	3.41522	4.19674	3.9913	2.62848
53.4	31.3533	6.24674	4.11674	4.78587	5.80304	2.83717	3.47478	3.54522	4.15674	2.6313	2.37848
53.6	30.8533	6.25674	4.10174	4.93587	6.22304	3.02717	2.79478	3.40022	4.43174	3.4863	2.65848
53.8	28.6033	6.19174	4.10674	4.96587	5.55304	2.78717	3.26478	3.30022	4.27174	2.8363	2.46348
54	28.9783	6.23674	4.07174	4.75587	5.71804	3.06217	2.80978	3.61022	4.48674	3.2563	2.87348
54.2	29.8533	6.25674	4.06674	4.77087	5.79804	2.83217	3.16978	3.51022	4.20174	3.6013	2.68848
54.4	28.9783	6.17674	3.96674	4.98087	6.05304	2.94717	3.45978	3.70522	4.15674	2.8263	2.50848
54.6	29.1033	6.21174	4.04174	4.88087	5.85304	2.77217	2.79978	3.03022	4.82174	3.5163	2.65348
54.8	29.6033	6.14174	3.98174	4.68087	5.41304	2.67717	3.37978	3.48022	4.07174	2.8263	2.61348
55	29.2283	6.20174	4.02674	4.96587	5.61304	2.97717	2.72978	3.37022	4.08674	3.3913	2.72848
55.2	28.9783	6.20174	4.01174	4.72587	5.58304	2.80717	3.49478	3.10022	4.27174	2.8913	2.51848
55.4	29.7283	6.12174	3.93674	4.89587	5.78304	2.92217	3.45978	3.05522	4.86174	3.2413	2.63848
55.6	28.3533	6.15174	4.00174	4.82087	5.56304	2.93217	2.60478	2.83522	4.72174	2.9013	2.42348
55.8	30.7283	6.18174	3.90674	4.79087	5.56804	2.89217	3.46478	3.03022	3.72674	3.1313	2.64848
56	28.8533	6.11674	4.07174	4.79587	5.40304	2.59217	2.57978	3.02022	4.38674	3.0263	2.64848
56.2	28.1033	6.12674	4.03174	4.68087	5.38304	2.58717	3.17478	3.04522	4.78174	3.1063	2.40848
56.4	27.9783	6.09674	4.04174	4.64087	5.91304	2.71717	3.18978	3.60022	4.74174	3.1013	2.34848
56.6	29.6033	6.08674	3.99174	4.71087	5.76804	2.62717	2.87978	3.36022	4.41674	2.9163	2.62348
56.8	28.9783	6.13174	3.96674	4.68587	5.89804	2.65217	3.20978	3.45522	4.00174	3.0963	2.77348
57	29.2283	6.07174	4.05174	4.67087	5.69804	2.64717	2.99478	3.33522	3.96674	3.1263	2.44848
57.2	28.8533	6.08674	4.00174	4.84587	5.90804	2.87217	2.78478	3.02022	4.17174	3.3313	2.48348
57.4	29.2283	6.03174	4.08674	4.75087	6.07304	2.88217	3.06478	3.53522	4.30674	2.9063	2.48848
57.6	29.7283	6.11174	4.03174	4.78087	5.57304	2.89717	2.66978	3.40522	4.18674	3.1263	2.42348
57.8	28.8533	6.03174	4.04174	4.64087	5.50804	2.79217	3.26478	3.39022	4.18674	2.9863	2.58848
58	28.2283	6.05174	3.92674	4.78587	5.39804	2.83217	2.78978	3.18522	4.32674	3.3863	2.53348
58.2	26.8533	6.02174	3.98174	4.66087	5.50304	2.89717	2.93978	3.27522	4.07674	2.5613	2.45848
58.4	28.8533	6.02174	3.91174	4.62587	5.34304	2.83717	2.92478	3.49522	4.85674	3.2263	2.76348
58.6	26.6033	6.02674	3.93174	4.78087	5.53304	2.79217	2.46978	3.17022	4.02674	3.0663	2.43848
58.8	27.8533	6.00174	3.87674	4.53587	5.51804	3.04717	3.11478	3.07022	4.45174	2.8413	2.71348
59	28.8533	5.98674	3.79674	4.61087	5.37804	3.13217	2.41978	3.38522	4.29174	3.0963	2.29848
59.2	28.6033	5.95174	3.86174	4.61587	5.49304	3.04217	2.93978	3.45522	4.51674	3.1163	2.42848
59.4	27.8533	5.97174	3.75674	4.48587	5.46304	2.93217	3.11978	3.72522	4.27174	2.8763	2.27348
59.6	26.9783	5.90174	3.82174	4.52087	5.28304	2.98717	2.44978	3.23522	3.76174	3.2713	2.40848
59.8	28.3533	5.91174	3.69174	4.70087	5.06804	2.77717	3.63978	3.34022	3.78174	2.7613	2.50848
60	27.1033	5.87674	3.77674	4.46087	5.50804	2.91217	2.41478	3.43522	3.99174	2.6963	2.72848

## Sheet: OA_High
t [s]	Q [l/s]	P1 [cm]	P2 [cm]	P3 [cm]	P4 [cm]	P5 [ cm]	P6 [cm]	P7 [cm]	P8 [cm]	P9 [cm]	P10 [cm]
0	-1	0.01	-0.02	-0.01	0.135	0	-0.01	0.005	-0.015	-0.0024	0.005
0.2	1	-0.03	-0.02	-0.025	0.115	0.02	0.02	0.01	0.005	-0.0174	-0.01
0.4	0	-0.02	-0.005	-0.02	0.115	0.01	0	-0.015	0	-0.0174	-0.025
0.6	0.125	-0.045	-0.005	-0.03	0.125	0	0	-0.005	0	0.0126	0.005
0.8	-0.25	-0.01	-0.01	-0.01	0.135	0.02	-0.01	0.015	0.02	0.0026	-0.01
1	0.25	-0.035	0	0.015	0.12	0.01	0.02	-0.015	-0.005	0.0026	-0.005
1.2	0.75	-0.03	-0.02	-0.015	0.12	0	0	0	-0.02	-0.0124	-0.025
1.4	0.5	0	-0.015	-0.01	0.125	0.015	-0.005	0.005	-0.01	-0.0174	0.005
1.6	0.25	-0.015	0.015	-0.025	0.135	0.01	-0.005	-0.01	0.005	0.0126	-0.01
1.8	-0.375	-0.01	0.01	-0.015	0.125	-0.005	0.02	0	0	0.0026	-0.005
2	1.625	0.155	0.01	-0.03	0.11	0.01	0	0.03	0.005	-0.0024	-0.02
2.2	2.25	0.635	0.01	-0.025	0.125	0.005	-0.005	-0.015	0.015	-0.0124	0.005
2.4	8.375	1.35	0.05	-0.03	0.13	-0.005	-0.01	-0.005	-0.01	0.0276	0
2.6	28.25	2.07	0.375	-0.02	0.15	0.015	0.025	0.025	-0.005	0.0026	-0.01
2.8	54.5	2.85	0.65	-0.005	0.115	0.005	0.01	-0.01	-0.02	0.0026	-0.015
3	81.625	3.695	0.825	-0.025	0.115	-0.005	-0.01	-0.005	0	-0.0124	-0.03
3.2	101.75	4.46	1.32	-0.01	0.125	0.02	-0.01	0.01	0.005	-0.0024	0.005
3.4	123.75	5.29	1.895	-0.03	0.14	0.005	0.02	-0.01	0.02	0.0076	-0.01
3.6	141.25	6.205	2.49	-0.025	0.11	0	0.005	-0.005	-0.02	0.0026	-0.015
3.8	151.375	7.035	3.27	-0.035	0.12	0.015	-0.01	-0.005	-0.005	-0.0074	-0.025
4	156.625	7.595	4.225	-0.025	0.12	0	-0.005	-0.005	0	-0.0174	0
4.2	157.375	8.18	4.76	-0.02	0.135	0.005	0.025	0	0.005	0.0126	-0.01
4.4	156.625	8.695	5.01	-0.03	0.11	0.025	0	-0.005	0	0.0026	-0.01
4.6	161.625	9.225	5.455	-0.01	0.125	-0.005	-0.01	-0.005	0.01	-0.0124	-0.025
4.8	164.75	9.71	5.705	-0.025	0.115	-0.005	-0.01	-0.005	-0.01	-0.0174	-0.03
5	166.375	10.285	6.075	-0.02	0.135	0.02	0.025	-0.01	-0.01	0.0126	-0.005
5.2	170.25	10.47	6.56	-0.03	0.115	-0.005	0.005	0	0	0.0076	-0.015
5.4	170.75	10.81	6.75	-0.025	0.12	-0.005	-0.01	0.005	0.005	0.0026	-0.02
5.6	170.75	10.845	6.87	-0.045	0.115	0.015	-0.01	-0.015	-0.005	-0.0074	-0.035
5.8	166.75	10.835	7.03	-0.025	0.145	-0.005	0.02	-0.005	0.015	-0.0124	-0.005
6	162.75	11.045	7.085	1.25	1.17	0	0	0	0.015	0.0076	-0.015
6.2	156.125	11.195	7.21	1.58	1.59	0.66	-0.005	-0.02	-0.015	-0.0024	-0.015
6.4	150.625	11.205	7.41	1.945	2.08	2.095	-0.015	-0.02	0	-0.0024	-0.03
6.6	144.375	11.12	7.3	2.125	3.92	2.575	0.065	0.15	0.95	-0.0174	-0.015
6.8	141.5	11.095	7.42	2.33	4.305	2.885	0.435	0.93	1.315	0.0326	-0.015
7	138.5	11.18	7.42	2.45	5.64	2.85	1.265	1.275	2.49	0.2726	-0.03
7.2	136.875	11.33	7.325	3.255	5.23	2.685	2.75	1.32	3.02	0.5426	0.78
7.4	135.25	11.4	7.43	4.19	6.48	3.03	2.98	1.495	2.48	1.3326	1.695
7.6	135.125	11.22	7.58	5.205	5.96	3.64	2.55	2.11	2.61	2.3376	1.75
7.8	134.125	11.2	7.415	5.88	7.115	3.89	4.425	2.2	2.855	2.5176	1.88
8	133.5	11.135	7.59	6.5	7.275	4.17	3.17	2.92	3.475	2.2576	2.46
8.2	131.5	11.25	7.425	7.455	7.73	4.315	4.255	2.94	3.8	1.8926	2.935
8.4	130.75	11.185	7.44	7.99	9.165	3.845	4.46	3.805	5.485	2.8926	3.105
8.6	130.375	11.16	7.505	8.195	11.59	4.335	5.095	4.005	5.82	3.3776	3.21
8.8	130.75	10.955	7.335	8.31	9.83	3.75	4	3.92	5.56	3.6076	3.82
9	130	11.035	7.295	10.285	11.955	3.525	6.08	4.175	5.545	3.7676	3.76
9.2	131.5	10.975	7.365	9.43	11.08	3.805	5.715	4.165	5.705	3.8476	3.91
9.4	129.125	11.14	7.44	9.345	11.585	3.735	5.68	4.185	6.24	4.0376	4.54
9.6	127	11.135	7.32	9.43	10.435	4.105	5.975	4.705	7.015	4.8126	3.95
9.8	124.875	10.91	7.34	11.13	11.44	3.93	5.6	4.95	6.58	4.4876	4.53
10	120.5	10.75	7.28	10.895	11.545	4.12	6.31	4.725	7.55	4.6726	4.765
10.2	117.5	10.95	7.2	9.88	10.78	3.985	5.405	4.285	7.38	5.2076	4.765
10.4	116.25	10.755	7.06	9.975	9.6	3.83	6.125	4.58	6.7	4.3976	4.525
10.6	114.375	10.75	7.09	10.155	9.595	3.67	6.64	5.275	7.58	5.4776	4.865
10.8	112.75	10.705	6.985	9.8	9.01	4.195	5.495	4.795	8.195	5.4476	4.92
11	110	10.595	6.965	9.82	8.5	4.195	5.695	5.015	6.305	5.4176	4.285
11.2	108	10.325	6.925	9.425	10.545	3.875	6.5	4.36	7.295	5.0026	4.12
11.4	108.375	10.385	6.765	10.415	10.41	4.4	6.275	5.575	8.09	5.7626	4.45
11.6	109.5	10.44	6.63	10.465	10.885	4.555	5.725	5.26	7.665	5.4376	4.595
11.8	106.875	10.305	6.825	10.005	10.635	4.52	5.545	4.41	6.37	5.8826	4.64
12	106.125	10.21	6.8	10.64	10.38	4.295	6.31	4.6	7.365	5.5826	4.245
12.2	106.375	10.305	6.58	10.785	10.685	4.525	6.085	4.775	8.48	5.4376	4.14
12.4	104	10.19	6.715	10.23	10.52	3.665	6.345	5.535	8.36	5.5576	4.86
12.6	106	10.15	6.735	10.18	11.225	3.86	5.185	4.88	7.78	5.3926	4.98
12.8	106	10.08	6.67	10.035	10.335	4.11	6.28	4.565	6.265	5.5476	4.555
13	105.375	10.185	6.56	10.28	10.425	3.635	5.83	4.865	8.21	5.7026	4.065
13.2	105.875	10.07	6.405	9.61	10.23	3.505	6.785	5.18	8.655	5.4426	3.86
13.4	105.875	10.015	6.24	9.53	10.89	3.325	5.735	4.745	8.405	5.8776	4.82
13.6	105.375	10.17	5.945	9.63	10.415	3.64	6.63	4.81	6.29	5.6126	4.375
13.8	107.5	10.11	6.04	9.905	10	3.85	6.105	5.15	7.82	6.0126	3.51
14	106.5	10.045	5.91	9.475	10.975	3.68	6.545	5.53	8.795	5.2526	3.815
14.2	105.75	10.06	5.91	9.935	11.225	3.815	6.04	5.28	8.69	6.2376	4.47
14.4	105	10.1	5.955	9.87	10.82	3.465	6.51	5.895	7.43	6.0426	4.3
14.6	106.25	9.995	6.315	9.965	10.505	3.68	5.455	5.125	6.865	5.8526	4.45
14.8	105.375	10.075	6.34	9.585	10.375	3.93	6.665	4.465	7.19	5.9176	4.075
15	105.5	10.085	6.28	9.375	10.485	3.7	5.905	5.105	7.77	6.0926	4.035
15.2	104.375	10.05	6.54	9.755	10.62	3.65	5.645	5.14	7.43	6.4176	4.39
15.4	105.125	9.93	6.41	9.89	10.49	3.58	6.05	4.64	7.235	6.0126	4.5
15.6	105.25	9.95	6.575	10.195	10.77	3.67	6.335	4.9	7.855	5.7376	3.89
15.8	105	9.975	6.53	9.235	10.475	3.535	5.115	5.005	7.85	6.2776	3.84
16	105.125	9.895	6.575	9.19	9.99	3.535	5.48	4.945	8.35	5.9276	4.71
16.2	103.25	10.08	6.72	9.225	9.725	3.51	6.435	4.5	6.66	5.7176	4.12
16.4	102.875	9.785	6.785	9.495	10.31	3.785	5.665	4.37	7.305	5.8476	4.365
16.6	101.5	9.745	6.51	9.385	10.245	3.75	6.375	4.585	8.005	5.7576	4.35
16.8	100.375	9.835	6.55	9.665	10.015	3.86	5.16	5.475	8.045	5.9276	4.585
17	99.125	9.545	6.625	9.6	10.18	3.885	5.83	5.36	7.665	5.7776	4.175
17.2	97.375	9.7	6.535	9.715	10.57	3.735	5.765	4.965	7.96	5.5876	4.18
17.4	97	9.535	6.435	9.48	10.255	3.83	6.405	5.415	7.925	6.2126	3.59
17.6	97	9.64	6.53	9.2	9.765	3.795	5.005	5.1	8.695	5.6476	4.005
17.8	96.375	9.42	6.49	9.12	10.125	3.805	6.29	4.63	8.13	5.9576	4.115
18	96.5	9.65	6.495	9.69	9.905	3.9	5.115	4.855	7.48	6.3226	4.09
18.2	95.875	9.565	6.415	9.9	9.715	4.02	6.455	4.925	7.09	5.5626	3.965
18.4	96.125	9.455	6.355	9.71	10.07	4.335	5.26	5.16	8.27	5.8426	4.61
18.6	96.375	9.395	6.3	9.29	10.03	3.95	5.71	4.555	6.93	6.0676	4.375
18.8	95.75	9.44	6.445	9.105	10.32	3.545	5.69	5.075	6.905	5.9326	4.58
19	95.125	9.555	6.33	9.375	9.83	3.73	5.58	4.365	6.185	5.9876	4.32
19.2	95.5	9.52	6.43	9.145	9.905	4.03	5.215	5.065	6.65	5.5676	4.52
19.4	92.25	9.325	6.355	9.42	10.235	3.64	6.315	4.665	8.09	5.6726	4.105
19.6	91.5	9.715	6.315	9.985	10.485	3.725	5.01	5.495	8.975	5.9276	4.445
19.8	92.75	9.175	6.205	9.895	9.965	3.735	5.345	5.33	7.455	5.5576	4.24
20	92.625	9.195	6.28	9.795	10.03	3.66	5.585	5.355	6.53	6.2526	4.25
20.2	92.25	9.27	6.24	9.02	9.75	3.66	5.505	4.94	6.56	5.5226	3.58
20.4	90.25	9.36	6.125	8.705	10.175	3.56	4.96	5.145	7.765	5.3976	4.265
20.6	91.875	9.14	6.18	9.025	9.475	3.76	5.76	5.025	7.66	6.8826	4.155
20.8	91.25	9.35	6.07	8.925	9.85	3.73	5.395	4.915	7.14	4.7826	4.445
21	91.625	9.435	6.08	9.62	9.95	3.645	5.59	4.77	8.06	6.0026	4.315
21.2	90	9.14	5.97	9.29	9.59	3.56	5.86	5.36	8.425	5.6776	3.98
21.4	90.75	9.235	6.16	9.565	10.37	3.695	5.355	5.105	6.29	5.6576	4.275
21.6	90	9.145	6.13	8.9	9.965	3.87	5.24	4.615	6.73	5.3776	4.485
21.8	89.75	9.21	6.15	8.64	9.765	3.595	5.41	4.815	7.77	5.8326	4.445
22	90.625	9.045	6.165	8.675	10.245	3.59	5.48	4.785	9.095	5.5626	4.05
22.2	88.125	9.115	6.13	8.86	9.58	3.48	5.735	3.935	7.165	6.1226	3.895
22.4	87	8.985	6	9.505	9.705	3.53	4.885	4.695	7.4	5.0926	4.68
22.6	86.625	9.065	6.075	9.08	10.26	3.525	5.48	5.345	6.98	5.9576	4.53
22.8	85.875	8.805	6.075	9.105	9.91	3.485	5.3	4.965	7.435	5.3626	4.16
23	84.25	8.95	6.015	8.91	9.72	3.57	5.295	4.92	7.975	5.6726	3.94
23.2	84	8.835	6.015	9.01	9.39	3.315	4.905	4.665	7.735	5.5026	4.05
23.4	83.875	8.95	6.075	8.335	10.15	3.17	5.235	4.555	7.46	5.5326	4.1
23.6	82.75	8.765	5.985	8.195	9.84	3.475	5.005	4.925	7.425	5.4826	4.72
23.8	82	8.73	6.115	7.89	9.965	3.37	5.07	4.67	6.455	5.8876	4.465
24	82.5	8.83	5.985	8.66	9.58	3.7	5.11	4.675	7.97	5.1026	3.79
24.2	80.375	8.73	6.04	9.405	10.39	3.62	5.325	4.78	8.04	5.5626	3.755
24.4	78.625	8.685	5.95	8.435	8.935	3.275	5.71	5.495	8.51	5.6376	4.095
24.6	80	8.66	5.955	8.315	9.335	3.265	4.915	4.88	6.975	5.1926	4.375
24.8	80.25	8.615	5.885	8.425	9.31	3.29	5.125	4.66	6.755	6.1926	4.38
25	80.375	8.71	5.885	8.23	9.295	3.27	4.955	4.165	6.71	4.9576	3.93
25.2	80	8.6	5.84	8.485	9.565	3.335	5.91	4.89	7.325	5.4176	3.705
25.4	80	8.63	5.76	8.27	9.365	3.53	5.13	5.005	7.925	5.0476	3.755
25.6	80.75	8.58	5.835	8.245	9.07	3.12	4.77	5.25	8.11	5.8676	4.585
25.8	80.75	8.665	5.785	8.19	8.65	3.375	5.17	4.51	7.105	5.2376	4.32
26	79.375	8.66	5.78	8.46	8.81	3.275	5.04	4.235	7.755	5.7376	3.76
26.2	78	8.535	5.7	7.97	9.355	3.27	5.545	4.565	7.69	5.1376	3.145
26.4	80.75	8.57	5.725	8.215	9.565	3.285	4.78	4.99	8.19	6.1276	3.86
26.6	79.25	8.49	5.635	8.33	8.61	3.435	5.15	5.235	6.68	5.4726	3.85
26.8	77.5	8.405	5.775	7.76	8.485	3.525	4.525	4.625	6.895	5.6826	4.38
27	73.875	8.515	5.73	8.01	8.495	3.525	5.81	4.33	6.81	5.1726	3.695
27.2	75.375	8.315	5.77	8.34	9.115	3.405	5.04	5.22	7.15	5.2526	3.805
27.4	74	8.465	5.62	8.05	9.14	3.39	4.975	5.665	7.215	5.2876	3.65
27.6	73.375	8.24	5.6	7.815	8.93	3.545	4.645	5.505	6.685	5.0426	4.14
27.8	74.625	8.445	5.62	7.68	8.56	3.295	5.62	5.21	6.995	5.5876	3.805
28	75.5	8.39	5.5	8.205	9.31	3.215	4.94	5.815	6.715	5.1126	3.63
28.2	75.75	8.46	5.595	7.64	8.94	3.28	4.9	4.375	7.585	5.7026	3.565
28.4	74.875	8.265	5.48	8.17	8.455	3.53	4.875	4.1	7.515	5.3726	3.85
28.6	74.5	8.335	5.54	8.29	8.59	3.225	5.28	5.245	7.255	5.0576	4.015
28.8	73.75	8.365	5.62	8.17	8.435	3.2	4.48	4.945	6.525	5.3876	4.335
29	74.375	8.245	5.51	8.06	8.93	3.295	4.965	4.305	6.175	5.2676	4.33
29.2	72.375	8.32	5.545	8.07	8.805	3.5	5.275	4.38	6.235	4.9026	3.87
29.4	75.25	8.21	5.515	7.64	8.58	3.545	5.31	4.3	7.755	4.9476	3.655
29.6	75.25	8.19	5.54	7.7	8.71	3.48	5.22	5.41	8.08	5.6176	3.7
29.8	73.375	8.155	5.54	8.06	8.575	3.45	4.26	5.18	7.14	4.6626	3.67
30	72.5	8.105	5.585	8.2	8.565	3.545	5.06	4.7	6.065	5.1676	4.155
30.2	68.75	8.205	5.4	7.365	8.325	3.71	4.68	4.84	6.5	5.0176	3.55
30.4	68.5	8.2	5.375	7.64	8.3	3.515	5.035	4.78	7.22	5.2876	3.46
30.6	68.875	8.055	5.34	7.465	8.62	3.755	4.18	4.77	7.945	4.9526	3.71
30.8	69.625	8.045	5.31	7.88	8.365	3.735	4.94	4.71	6.825	5.0676	3.66
31	70.25	7.955	5.315	7.63	8.925	3.845	4.66	4.555	6.395	5.0126	4.215
31.2	68.875	8.03	5.325	7.83	8.875	3.49	5.19	4.17	6.295	5.1326	4.09
31.4	67.25	7.94	5.215	7.51	8.62	3.36	4.08	4.275	7.025	4.9326	3.58
31.6	67.75	7.975	5.285	7.14	8.68	3.345	5.71	4.5	7.48	5.5026	3.675
31.8	68.375	7.88	5.175	7.34	8.26	3.42	4.47	4.665	6.785	5.1326	3.475
32	68.25	7.94	5.235	7.31	8.355	3.405	5.2	4.685	6	4.8626	3.815
32.2	67.375	7.845	5.16	7.79	8.035	3.38	4.205	4.125	6.575	5.2326	3.8
32.4	66.875	7.79	5.075	7.955	8.535	3.455	5.255	4.38	6.32	4.8426	3.615
32.6	65.25	7.77	5.165	7.71	8.46	3.085	4.49	4.335	6.745	5.0026	3.67
32.8	65.375	7.76	5.27	7.415	8.185	3.09	5.005	4.395	7.04	4.6326	3.51
33	63.875	7.615	5.165	7.65	8.45	2.94	3.98	4.85	6.685	5.1276	3.195
33.2	65.125	7.775	5.16	7.22	8.875	2.945	4.85	4.26	6.565	4.6126	3.075
33.4	65.625	7.66	5.075	7.465	8.475	3.12	4.52	4.145	6.1	4.9926	3.36
33.6	64.375	7.665	5.125	7.89	8.74	3.1	4.185	4.235	6.505	4.9276	4.01
33.8	64.75	7.625	5.105	7.435	8.15	2.8	4.395	4.55	5.86	4.9426	3.86
34	63.75	7.745	5.17	7.46	7.77	2.875	4.795	5.235	6.29	4.5426	3.665
34.2	63.25	7.61	5.085	7.18	8.535	2.98	4.235	4.02	5.98	5.0926	3.41
34.4	63.5	7.65	5.095	7.02	7.86	3.09	4.62	4.35	6.655	4.8726	3.22
34.6	63.875	7.72	5.055	7.285	8.215	2.875	4.43	4.77	6.545	4.5876	3.24
34.8	63.375	7.51	5.035	7.335	8.415	3.015	4.23	4.935	6.25	4.6076	3.345
35	62.625	7.62	4.99	7.17	7.885	2.94	4.12	4.745	5.935	4.4976	3.855
35.2	64.25	7.515	4.93	7.13	7.77	2.88	4.69	3.715	5.965	5.0776	4.055
35.4	63.75	7.54	4.975	6.81	8.135	2.92	4.61	3.605	6.22	4.3976	3.39
35.6	63.5	7.46	4.89	7.015	8.23	2.97	4.57	4.33	7.96	5.0326	3.58
35.8	64	7.43	5.04	7.255	7.84	3.05	4.03	4.75	7.635	4.2726	2.94
36	64.5	7.435	4.96	6.965	7.855	3.12	4.385	4.47	5.905	5.3126	3.805
36.2	61.375	7.4	4.91	7.115	7.775	2.845	4.375	4.885	6.355	4.7376	3.74
36.4	58.875	7.465	4.975	7.06	8.315	3.06	4.625	4.965	6.355	4.6776	3.335
36.6	57	7.34	4.855	6.965	8.125	2.775	4.06	4.115	6.305	4.2726	3.375
36.8	56.625	7.365	4.915	6.76	7.885	2.89	4.415	3.715	5.925	4.6276	2.965
37	56.5	7.34	4.94	6.9	7.685	2.865	4.61	3.81	5.98	4.4576	3.575
37.2	56.375	7.32	4.925	7.16	7.945	3.135	4.22	3.915	6.92	4.6776	3.315
37.4	58	7.295	4.835	6.89	8.12	3.02	3.34	4.415	6.24	4.5226	3.46
37.6	57.5	7.215	4.82	6.68	7.49	2.94	4.63	3.81	5.475	4.9476	2.93
37.8	57.75	7.145	4.85	7.125	8.19	2.91	3.745	3.88	5.66	4.3526	3.245
38	57.125	7.235	4.8	6.925	7.895	2.795	4.76	3.815	6.175	4.6276	2.865
38.2	57.75	7.085	4.795	6.63	8.045	2.94	3.31	4.09	5.76	4.6026	3.01
38.4	56.875	7.265	4.81	6.405	8.05	2.965	4.53	4.48	5.405	4.8926	2.95
38.6	56.875	7.06	4.745	6.875	8.255	2.85	3.485	3.465	5.77	4.7026	3.615
38.8	56.375	7.205	4.745	6.885	7.87	2.68	4.935	3.595	6.455	3.8726	3.69
39	58.125	7.2	4.76	6.875	7.625	2.645	3.58	4.395	6.25	4.5526	3.445
39.2	57.75	7.11	4.645	6.515	7.67	2.685	4.195	4.52	6.07	4.4226	3.05
39.4	55.625	7.12	4.65	6.815	7.89	2.905	3.8	4	5.665	5.0826	3.69
39.6	57.25	7.095	4.685	6.85	7.605	2.72	4.17	3.57	5.985	3.8976	3.83
39.8	56.75	7.1	4.615	6.865	7.515	2.69	4.1	3.97	6.14	4.5226	3.19
40	57.25	7.01	4.6	6.985	7.615	2.545	4.45	3.915	7.03	4.1676	3.035
40.2	58.125	7.155	4.675	6.52	7.73	2.635	3.5	3.865	7.245	4.5626	2.965
40.4	56.375	7.02	4.63	6.72	7.215	2.6	4.33	3.79	6.21	4.3426	3.31
40.6	56.875	7.125	4.53	6.445	7.105	2.77	3.9	3.575	6.02	3.9426	2.905
40.8	56.875	7.085	4.63	6.535	7.39	2.75	4.07	4.32	6.435	4.5026	2.895
41	57.25	7.07	4.605	6.525	7.45	2.84	3.85	3.935	6.79	3.9176	2.88
41.2	57.125	7.095	4.575	6.69	7.49	2.79	3.79	4.155	6.18	4.6576	3.365
41.4	56.75	6.975	4.605	6.565	7.47	2.785	4.13	4.405	5.115	4.0476	2.925
41.6	56.375	7.07	4.585	6.685	7.62	2.955	3.23	4.21	5.21	4.2626	3.025
41.8	55.125	6.98	4.525	6.58	7.505	2.85	3.99	3.515	5.615	3.9126	3.14
42	56.25	6.945	4.48	6.385	7.515	2.885	3.975	3.73	5.07	4.4076	3.3
42.2	55.625	6.995	4.435	6.66	7.095	2.69	3.72	3.835	5.645	4.0076	3.245
42.4	55.375	6.93	4.47	6.84	7.245	2.725	3.745	4.625	5.015	3.8576	2.83
42.6	55.75	6.975	4.53	6.47	7.615	2.65	3.81	4.005	5.455	3.9876	3.355
42.8	55.5	6.915	4.515	6.73	7.19	2.755	3.81	3.64	5.505	4.0826	2.83
43	55	6.88	4.57	6.495	7.42	2.745	3.87	3.235	5.545	4.1426	2.825
43.2	53.875	6.86	4.45	6.615	7.45	2.885	3.715	3.295	5.62	3.9676	2.78
43.4	52.75	6.815	4.555	6.665	7.145	2.79	4.135	3.71	5.63	4.2676	2.595
43.6	50.5	6.79	4.435	6.525	7.145	2.8	3.685	3.815	5.76	3.6226	3.005
43.8	48.5	6.74	4.465	6.24	7.2	2.705	3.72	4.315	5.66	4.1076	2.905
44	46.25	6.655	4.495	6.86	7.205	2.73	3.96	3.685	5.66	4.1276	3.095
44.2	45.75	6.795	4.445	6.345	7.27	2.875	3.63	3.635	5.815	3.9476	3.135
44.4	45.875	6.41	4.475	6.34	6.955	2.84	3.865	4.25	5.39	4.2276	2.97
44.6	46.375	6.52	4.285	6.28	7.18	2.74	3.57	4.1	5.405	4.0476	2.93
44.8	47.125	6.555	4.31	6.27	7.025	2.78	3.625	3.895	5.46	4.2326	2.955
45	47.375	6.56	4.235	6.545	7.17	2.8	4.01	3.835	5.195	3.6776	3.32
45.2	46.25	6.57	4.31	6.265	7	2.705	3.61	3.57	5.14	4.1026	3.02
45.4	44.5	6.54	4.245	6.045	6.875	2.915	3.99	3.78	5.455	3.8426	2.965
45.6	45.875	6.39	4.2	6.06	6.96	2.89	3.585	3.275	5.02	4.1126	2.895
45.8	45	6.49	4.245	6.605	6.51	2.8	3.44	4.05	4.485	3.7126	3.08
46	45	6.42	4.25	6.12	6.545	2.845	3.675	3.83	4.445	3.9476	2.885
46.2	45	6.36	4.225	6.04	6.965	2.9	3.5	3.46	4.39	3.8026	2.83
46.4	46.375	6.35	4.2	6.085	6.505	2.905	3.86	3.23	4.955	3.6426	2.885
46.6	46.5	6.37	4.165	6.025	6.35	3.125	3.405	3.3	4.875	4.2376	2.77
46.8	46.75	6.275	4.13	6.21	6.7	2.81	3.305	3.67	4.585	3.7226	2.515
47	46.875	6.37	4.165	6.22	6.72	2.68	3.54	3.395	4.865	4.2226	2.6
47.2	46.375	6.385	4.12	5.75	6.735	2.88	2.945	3.575	4.885	3.7626	3.02
47.4	45.625	6.505	4.085	5.83	6.68	3.035	3.525	2.735	5.27	3.6076	2.575
47.6	45.5	6.295	4.11	6	6.605	2.905	3.545	2.68	4.285	3.8276	2.5
47.8	46.625	6.335	4.165	6.015	6.94	3.15	3.435	3.43	4.765	3.4276	2.47
48	45.375	6.295	4.145	5.6	6.72	2.71	3.18	3.45	3.985	3.7476	2.75
48.2	44.125	6.2	4.13	5.72	6.825	2.78	3.065	3.575	4.965	3.2676	2.98
48.4	43	6.225	4.14	5.84	6.595	2.7	3.48	3.115	4.52	3.8026	2.57
48.6	43.625	6.16	4.08	5.87	6.79	2.73	3.54	3.07	4.955	3.9226	2.695
48.8	44.25	6.24	4.125	5.595	6.4	2.795	3.105	3.44	4.995	3.6026	2.51
49	43.25	6.085	4.125	5.61	6.86	2.535	3.4	3.205	3.815	3.4226	2.335
49.2	43.375	6.22	4.065	5.82	6.745	2.44	3.22	3.14	3.885	3.4526	2.72
49.4	43.625	6.185	4.035	5.84	7.02	2.66	3.535	3.16	4.425	2.9376	2.48
49.6	42.375	6.12	3.975	5.545	6.49	2.585	2.885	3.495	4.78	3.9276	2.82
49.8	42	6.145	4.045	5.675	6.68	2.615	3.38	3.63	4.9	3.2176	2.895
50	43.125	6.3	4	5.685	6.27	2.575	2.76	3.66	4.93	3.3126	3.04
50.2	43.125	6.08	4.045	5.8	6.585	2.42	3.305	3.125	4.805	3.4326	2.57
50.4	42.125	6.175	4.01	5.845	6.45	2.605	3.41	3	4.64	3.5276	2.61
50.6	41	6.125	3.985	5.355	6.2	2.48	3.065	3.11	5.125	3.8226	2.83
50.8	42	6.075	3.94	5.5	6.165	2.665	3.44	3.715	4.37	3.3526	2.745
51	40.125	6.125	3.955	5.665	5.965	2.72	2.91	3.415	4.57	4.0976	2.695
51.2	40.75	6.085	3.93	5.39	6.185	2.755	3.54	3.03	3.905	3.2026	2.75
51.4	40.75	6.07	3.895	5.445	6.08	2.47	2.585	3.665	4.59	3.7676	2.375
51.6	42.125	6.065	3.945	5.425	6.31	2.395	3.72	3.405	4.365	2.6926	2.675
51.8	42.375	6.04	3.88	5.3	6.53	2.705	2.72	3.145	4.97	3.6176	2.805
52	43.5	6.095	3.89	5.52	6.35	2.875	3.785	3.165	4.29	3.4476	2.55
52.2	42.875	5.995	3.875	5.335	6.515	2.5	2.625	3.07	3.98	3.4976	2.375
52.4	42.25	6.02	3.835	5.335	6.385	2.365	3.36	2.91	4.68	3.0476	2.57
52.6	42.375	6.055	3.835	5.585	6.23	2.455	3.14	3.225	4.305	3.8426	2.735
52.8	40.125	6.02	3.895	5.28	6	2.495	2.73	3.24	4.355	3.1226	2.96
53	41.25	6.03	3.82	5.42	6.195	2.43	3.615	3.345	3.855	3.4826	2.835
53.2	40.375	5.96	3.805	5.36	5.995	2.525	2.33	3.4	3.89	3.6376	2.775
53.4	38.625	5.995	3.82	5.29	6.3	2.49	3.82	2.655	4.26	3.0376	2.595
53.6	39.875	5.885	3.815	5.315	6.06	2.55	2.545	3.085	4.63	3.4726	2.515
53.8	40.375	5.96	3.825	5.255	6.145	2.64	2.785	3.445	4.395	2.9676	2.22
54	37	5.95	3.81	5.29	6.39	2.635	2.735	3.5	4.095	3.2226	2.615
54.2	38.625	5.92	3.795	5.375	6.305	2.81	3.11	3.545	3.905	3.2726	2.365
54.4	38.25	5.85	3.8	5.45	6.13	2.725	3.66	3.54	4.415	3.1376	2.34
54.6	37.375	5.86	3.795	4.875	6.26	2.615	2.505	3.18	4.75	2.8326	2.515
54.8	37.25	5.865	3.775	5.175	5.98	2.445	3.42	3.365	4.095	3.3626	2.35
55	36.875	5.805	3.765	5.26	6.1	2.795	2.455	3.065	4.195	2.9626	2.84
55.2	37.625	5.775	3.74	5.145	6.095	2.63	3.31	3.475	4.36	3.1776	2.535
55.4	35.125	5.8	3.8	5.175	6.07	2.69	2.615	3.37	3.895	3.0826	2.51
55.6	36.25	5.755	3.76	4.995	6.07	2.52	3.3	3.335	4.15	3.0126	2.515
55.8	36.125	5.745	3.735	5.04	5.9	2.56	2.83	2.93	4.145	3.0726	2.375
56	37.75	5.695	3.69	5.105	5.995	2.63	3.025	3.08	4.605	3.3976	2.445
56.2	36.375	5.735	3.705	5.41	5.82	2.71	3.345	3.075	3.78	2.9526	2.42
56.4	36.875	5.695	3.665	5.135	5.73	2.67	2.385	2.985	3.97	3.2826	2.375
56.6	36.375	5.665	3.67	5.06	5.885	2.61	3.3	3.05	4.15	2.7676	2.48
56.8	36	5.755	3.685	4.98	6.085	2.63	2.27	3.175	3.8	2.7976	2.3
57	36.5	5.675	3.66	5.205	5.715	2.54	3.415	3.09	4.275	3.3726	2.185
57.2	34.625	5.64	3.66	4.755	5.875	2.755	2.61	2.61	3.895	2.7476	2.485
57.4	36.125	5.63	3.56	5.13	6.135	2.56	2.855	2.745	4.11	3.2776	2.33
57.6	34.875	5.61	3.57	4.94	5.78	2.725	3.11	3.035	3.525	3.0476	2.325
57.8	34.75	5.635	3.575	4.915	5.84	2.41	2.315	3.005	3.535	3.3376	2.225
58	34.625	5.58	3.6	5.005	5.64	2.515	3.295	2.93	3.73	2.9626	2.245
58.2	37.125	5.605	3.61	5.045	5.49	2.46	2.365	3.055	3.605	2.8126	2.51
58.4	36	5.555	3.585	5.14	5.945	2.49	3.15	3.365	4.745	2.8526	2.395
58.6	34.125	5.605	3.605	4.92	6.13	2.605	2.765	3.365	4.165	3.0076	2.41
58.8	35.625	5.57	3.565	4.955	5.61	2.54	2.88	2.86	4.4	3.0876	2.355
59	34.25	5.56	3.51	4.905	5.805	2.645	3.46	2.825	4.235	2.7526	2.37
59.2	34.125	5.55	3.545	5.03	5.895	2.57	2.4	2.92	4.26	2.6726	2.255
59.4	34.125	5.54	3.515	4.985	5.32	2.6	3.745	3.115	4.235	2.7276	2.22
59.6	33.25	5.505	3.49	5.035	5.66	2.48	1.905	3.015	4.04	2.8176	2.265
59.8	33.75	5.545	3.49	4.67	5.94	2.37	3.71	2.375	3.94	3.0526	2.225
60	33.625	5.505	3.475	4.87	5.645	2.385	2.32	2.545	3.955	3.3076	2.43
