# Supplementary material for: Application of different building representation techniques in HEC-RAS 2-D for urban flood modeling using the Toce River experimental case
Source: PeerJ. 2021 Jul 2;9:e11667. doi: 10.7717/peerj.11667 (PMC8256810; doi:10.7717/peerj.11667)
Supplement: Supplemental Information 1 — The raw input data for HEC-RAS modeling was obtained from G. Testa, D. Zuccala, F. Alcrudo, J. Mulet and S. Soares-Frazao, “Flash flood flow experiment in a simplified urban district” Journal of Hydraulic research, 2007, VOL 45 Extra Issue, 37-44 DOI: 10.1080/00221686.2007.9521831. [file peerj-09-11667-s001.zip › Original_staggered.xls]

## Sheet: OS_Low
t [s]	Q [l/s]	P1 [cm]	P2 [cm]	P3 [cm]	P4 [cm]	P5 [ cm]	P6 [cm]	P7 [cm]	P8 [cm]	P9 [cm]	P10 [cm]
0	-0.546875	-0.0470833	-0.041875	-0.00333333	0.00354167	-0.0102083	-0.00333333	0.0152083	-0.013125	-0.00458333	-0.00104167
0.2	0.078125	-0.0470833	-0.036875	0.0116667	0.0385417	-0.0102083	-0.00833333	0.0302083	-0.008125	0.00541667	-0.0160417
0.4	1.45312	-0.0420833	-0.041875	0.00166667	-0.0114583	-0.000208333	-0.00333333	0.00520833	-0.013125	0.0204167	-0.00104167
0.6	-1.04688	-0.0420833	-0.036875	-0.00833333	-0.00145833	0.00479167	0.00166667	-0.00479167	0.001875	-0.0195833	-0.00104167
0.8	0.203125	-0.0270833	-0.041875	-0.00333333	0.0135417	-0.000208333	0.00666667	-0.0147917	-0.013125	-0.00958333	0.0189583
1	-0.171875	-0.0220833	0.018125	-0.00833333	0.00854167	0.00479167	0.00666667	-0.0147917	0.006875	0.000416667	-0.00104167
1.2	-0.671875	0.00791667	-0.001875	0.00666667	-0.0114583	0.00479167	0.0266667	-0.0147917	0.001875	-0.00458333	-0.0110417
1.4	0.078125	-0.0170833	-0.011875	0.00166667	0.00354167	0.00479167	-0.00833333	-0.0147917	0.006875	0.00541667	0.0139583
1.6	-1.04688	-0.0370833	-0.001875	0.0316667	0.00354167	0.00479167	-0.00833333	-0.00979167	0.006875	0.0104167	0.00395833
1.8	1.20312	-0.0120833	-0.006875	0.00166667	-0.0164583	0.00479167	-0.00833333	-0.00979167	0.021875	0.0104167	-0.0160417
2	0.703125	-0.0270833	-0.016875	-0.0133333	-0.00645833	0.00479167	-0.00333333	0.000208333	0.001875	-0.0145833	-0.00104167
2.2	0.328125	-0.00708333	-0.021875	0.00166667	-0.00145833	-0.000208333	0.00166667	-0.00479167	0.006875	-0.00458333	-0.00604167
2.4	0.078125	-0.00708333	0.023125	-0.00833333	0.0135417	0.00479167	-0.00333333	0.00520833	0.006875	0.00541667	0.0139583
2.6	0.328125	0.00791667	0.008125	0.0116667	-0.0114583	-0.00520833	0.00166667	-0.00979167	-0.013125	-0.00458333	-0.00604167
2.8	0.203125	0.00291667	0.008125	0.00666667	-0.00645833	-0.000208333	0.00666667	0.00520833	-0.008125	0.00541667	-0.0110417
3	-0.671875	0.0229167	0.013125	-0.0133333	-0.00145833	0.00479167	0.0116667	0.00520833	-0.013125	0.0104167	0.0139583
3.2	0.078125	0.0129167	0.008125	-0.00333333	0.00854167	-0.00520833	0.0116667	0.00520833	0.006875	-0.0195833	0.00395833
3.4	-0.921875	0.0329167	0.013125	-0.0133333	-0.0164583	-0.000208333	-0.0133333	0.000208333	-0.013125	-0.00958333	-0.0160417
3.6	-1.29688	0.0379167	0.043125	0.00166667	-0.00645833	0.00479167	-0.00833333	0.000208333	0.001875	-0.00458333	0.00395833
3.8	-0.421875	0.0479167	0.033125	0.00166667	-0.00145833	-0.000208333	-0.00333333	0.000208333	-0.003125	-0.00458333	-0.00104167
4	-0.171875	0.0379167	0.023125	0.00666667	0.0135417	0.00479167	-0.00333333	0.00520833	0.011875	0.00541667	0.0189583
4.2	0.578125	0.0479167	0.028125	-0.00333333	-0.0114583	-0.00520833	0.00166667	0.00520833	-0.003125	0.0104167	-0.00104167
4.4	1.20312	0.0429167	0.023125	-0.0133333	-0.00145833	-0.0152083	-0.00333333	0.00520833	0.016875	0.0204167	-0.0110417
4.6	0.453125	0.0329167	0.018125	0.00666667	-0.00145833	-0.000208333	0.00166667	0.0102083	0.001875	-0.00958333	0.00895833
4.8	0.453125	0.0529167	0.013125	-0.00333333	0.0135417	-0.000208333	0.00666667	0.0102083	0.021875	-0.00958333	0.00395833
5	-0.421875	0.0379167	0.058125	0.0166667	-0.0164583	-0.00520833	0.0166667	0.0302083	0.006875	0.000416667	-0.0160417
5.2	-0.421875	0.0629167	0.043125	0.00166667	-0.00145833	-0.0102083	-0.00833333	0.0102083	-0.003125	0.000416667	-0.00104167
5.4	1.07812	0.0629167	0.028125	-0.0183333	-0.00145833	-0.000208333	-0.0183333	-0.00479167	0.001875	0.00541667	-0.00104167
5.6	0.328125	0.0829167	0.063125	0.00166667	0.0135417	-0.00520833	-0.00833333	-0.0147917	-0.013125	0.0154167	0.0189583
5.8	1.45312	0.182917	0.048125	-0.00833333	-0.0114583	0.00479167	-0.00833333	-0.0147917	-0.003125	-0.0145833	-0.00104167
6	0.328125	0.612917	0.043125	0.00666667	-0.0164583	-0.00520833	0.00166667	-0.0147917	-0.013125	-0.0145833	-0.0110417
6.2	8.57812	1.17292	0.088125	-0.0133333	0.00354167	-0.00520833	-0.00333333	-0.0147917	0.006875	0.000416667	0.0139583
6.4	21.8281	1.77792	0.348125	-0.0133333	0.0185417	-0.0102083	-0.00333333	-0.0147917	-0.008125	0.000416667	0.00895833
6.6	39.7031	2.35792	0.648125	-0.00833333	-0.0114583	0.00479167	0.00166667	-0.0147917	0.006875	0.00541667	-0.0160417
6.8	56.9531	3.00792	0.858125	-0.0133333	-0.00645833	-0.00520833	0.00666667	-0.00479167	-0.003125	0.0104167	0.00395833
7	67.8281	3.58792	1.16312	0.00666667	0.00354167	-0.000208333	0.0316667	-0.00479167	0.011875	0.0354167	-0.00104167
7.2	69.8281	4.10292	1.48812	0.00166667	-0.0114583	-0.000208333	-0.0133333	-0.00479167	0.001875	-0.0145833	0.0189583
7.4	70.4531	4.68292	1.92813	0.0216667	-0.0114583	0.00979167	-0.00833333	-0.0197917	0.021875	-0.00458333	-0.00104167
7.6	71.8281	5.28792	2.39812	-0.00833333	0.00354167	0.0147917	-0.00833333	0.000208333	0.001875	0.000416667	-0.00604167
7.8	80.4531	6.03292	2.83312	-0.0183333	0.00354167	0.0147917	-0.00333333	0.00520833	0.006875	-0.00458333	0.0139583
8	87.4531	6.59292	3.27813	0.00166667	-0.0114583	0.0247917	-0.00333333	0.000208333	0.001875	0.00541667	-0.00604167
8.2	91.8281	7.06292	3.83812	-0.00833333	-0.00645833	0.0297917	-0.00333333	0.000208333	-0.013125	0.0154167	-0.0210417
8.4	93.8281	7.38792	4.33312	0.0116667	-0.00145833	0.0447917	0.00166667	0.000208333	-0.003125	-0.0145833	0.00395833
8.6	95.5781	7.65792	4.63312	0.00166667	0.00354167	0.0447917	0.00166667	-0.00479167	-0.018125	-0.0145833	-0.00104167
8.8	95.3281	7.96292	4.99812	-0.0183333	-0.0214583	0.0247917	0.0116667	0.00520833	0.001875	-0.00458333	0.0289583
9	94.7031	8.32292	5.29812	-0.00333333	-0.00645833	0.0247917	0.00166667	0.000208333	-0.018125	0.000416667	-0.00604167
9.2	94.4531	8.50292	5.59812	-0.00833333	-0.0114583	0.0197917	-0.0133333	0.000208333	0.006875	0.000416667	-0.00604167
9.4	94.7031	8.98292	5.74313	0.00666667	0.00354167	0.0247917	-0.00833333	0.00520833	-0.008125	0.0104167	0.0139583
9.6	94.9531	9.37292	5.92812	-0.00333333	-0.0214583	0.0197917	-0.00833333	0.0102083	0.011875	0.0154167	-0.00604167
9.8	95.3281	9.56292	6.11813	0.00166667	-0.00645833	0.0197917	-0.00333333	0.00520833	-0.003125	-0.0195833	-0.0160417
10	94.3281	9.55792	6.45812	-0.00833333	-0.00645833	0.0147917	-0.00333333	0.0202083	0.011875	-0.00458333	0.00395833
10.2	93.3281	9.82292	6.66812	-0.0183333	0.00854167	0.0147917	-0.00833333	0.00520833	0.006875	-0.00458333	-0.00104167
10.4	91.3281	9.95292	6.60313	0.00166667	-0.0164583	0.0147917	-0.00333333	-0.0147917	0.026875	-0.00458333	0.0239583
10.6	89.8281	9.98792	6.64813	-0.00833333	1.37354	0.0147917	0.00666667	-0.0147917	0.006875	0.000416667	-0.00104167
10.8	86.8281	10.0679	6.83312	0.841667	1.45854	0.0147917	0.0116667	-0.0197917	-0.008125	0.0154167	-0.00604167
11	85.4531	9.98792	6.99313	1.15667	1.61854	0.574792	-0.0133333	-0.0197917	-0.003125	-0.00958333	0.00895833
11.2	82.7031	10.0229	6.83312	1.24667	2.04354	1.85479	-0.0183333	-0.0147917	-0.013125	-0.0145833	-0.00104167
11.4	80.9531	10.1129	6.87812	1.40667	3.11854	2.08479	0.00166667	-0.0147917	-0.003125	0.000416667	-0.0160417
11.6	79.7031	10.1679	7.00812	1.69667	3.44854	2.05979	0.571667	-0.00979167	-0.018125	0.000416667	0.00395833
11.8	76.8281	10.1779	6.99313	1.92667	4.33354	2.09979	0.621667	0.110208	0.001875	-0.00458333	-0.00104167
12	78.7031	10.2029	6.92812	2.06667	4.18854	2.42979	1.23167	0.745208	1.18687	0.0104167	0.0139583
12.2	77.8281	10.2129	6.97813	2.27667	4.26854	2.69479	1.75167	0.855208	1.62688	0.0104167	-0.00604167
12.4	76.7031	10.1729	7.08812	3.70167	5.22854	3.27979	1.84667	1.01521	4.25188	0.0104167	-0.0110417
12.6	75.5781	10.2829	7.08812	5.13167	5.02354	4.74979	2.11167	1.44521	4.84187	0.265417	0.0189583
12.8	73.8281	10.3029	7.02313	5.04667	5.02854	5.29479	2.42667	2.90021	4.15688	0.795417	0.00395833
13	71.9531	10.0679	7.02313	5.53667	6.00354	5.74979	3.06667	3.00021	5.06187	1.10042	0.00895833
13.2	69.8281	10.0579	7.10813	5.86167	6.64354	5.71479	4.10167	3.10021	5.02187	1.87042	0.468958
13.4	68.9531	10.0429	7.09312	5.88667	8.07854	6.16979	4.53167	3.12521	5.30187	2.61042	0.548958
13.6	68.2031	9.94292	6.87312	6.40167	9.99354	6.80979	5.25667	3.60521	4.75188	2.72042	0.668958
13.8	66.8281	10.0179	6.78313	6.48667	10.3835	6.48979	5.67167	3.28521	5.36188	2.82042	0.648958
14	66.9531	9.90292	6.92812	7.03667	10.4885	6.33479	5.76667	3.39021	5.09687	2.54042	0.568958
14.2	64.5781	9.95792	7.01312	7.14667	9.01354	6.26479	6.62667	3.11521	5.90688	2.55042	0.778958
14.4	65.5781	9.96792	6.88812	7.30167	8.11354	6.13979	7.28667	3.69521	6.15688	2.77042	0.593958
14.6	65.8281	9.86792	6.74313	6.64667	7.96854	6.49979	6.59667	3.74521	5.49688	3.39542	0.478958
14.8	64.7031	9.95292	6.86813	7.05167	7.02354	7.13979	6.28667	3.95521	5.75687	3.26042	1.01896
15	65.2031	9.96292	6.97813	7.14167	8.08354	7.06479	6.00167	3.95521	5.93187	3.61042	1.13896
15.2	66.2031	9.81292	6.76813	7.00167	7.79354	6.66979	6.34667	3.64521	6.13687	3.98542	0.853958
15.4	63.2031	9.79292	6.80312	7.14167	7.52854	6.34979	6.32667	3.40521	5.27688	3.55542	0.673958
15.6	64.0781	9.70792	6.86813	7.34667	7.71354	6.63979	6.55667	3.70021	5.39187	3.68042	0.553958
15.8	62.4531	9.63292	6.86313	7.33167	7.53854	6.96979	6.72667	3.91521	6.08688	3.99042	0.863958
16	62.4531	9.64792	6.67312	7.24667	7.85854	7.15479	6.97667	3.65521	5.68687	3.90542	1.02896
16.2	61.5781	9.61292	6.75812	7.22667	7.50354	6.78979	6.79667	3.57021	6.53688	3.62542	1.15396
16.4	61.5781	9.61792	6.80312	7.14167	7.98354	6.35979	6.65167	3.43521	6.34687	3.96042	2.26396
16.6	61.7031	9.52792	6.50312	7.57167	7.95854	6.57979	6.78667	4.04021	5.34187	3.97542	1.57896
16.8	61.9531	9.58292	6.68813	7.36167	7.95354	6.66979	7.10667	4.11521	5.36688	4.40042	1.08396
17	60.7031	9.48292	6.78812	7.07167	7.90354	7.04979	7.31667	3.93521	5.60187	4.65042	1.57396
17.2	61.3281	9.45792	6.53812	7.16167	8.01354	6.77979	6.95667	4.05521	5.77187	4.56542	1.89896
17.4	59.3281	9.45792	6.62812	6.89167	8.17354	6.84479	6.69167	3.88521	6.70688	4.24042	1.81396
17.6	59.0781	9.42292	6.71312	7.25167	8.19354	6.67979	7.06667	4.04021	6.29188	5.07042	1.52896
17.8	56.7031	9.39792	6.45812	7.32167	8.00354	7.13979	6.71667	3.87521	6.44688	4.88542	3.02396
18	56.9531	9.38292	6.52313	7.14667	8.22354	6.72979	7.36167	4.03021	6.44187	4.27042	2.95396
18.2	56.7031	9.27292	6.57313	7.44167	8.57354	6.89479	7.13667	4.07521	6.62188	4.34042	2.27396
18.4	54.4531	9.34292	6.40313	7.09667	8.40354	6.57979	7.25167	3.84021	6.44187	4.53542	1.91896
18.6	54.7031	9.21292	6.40813	6.99167	8.04854	6.21979	6.87167	3.56521	6.22187	4.47542	2.21396
18.8	54.7031	9.17292	6.43313	7.26667	7.98854	6.68979	6.81667	3.84521	6.37688	3.89542	1.73396
19	54.0781	9.15792	6.21812	7.10667	8.33354	6.96979	6.81167	4.08521	7.02688	4.14542	1.56396
19.2	50.7031	9.06792	6.33812	7.12667	7.74854	6.98479	7.31667	4.25521	7.20688	4.38542	3.22396
19.4	51.0781	9.03792	6.34312	7.10167	7.95854	6.55479	7.06167	4.32021	7.30687	4.56042	1.92896
19.6	50.7031	8.99292	6.23813	7.04167	7.97354	6.60979	7.01167	3.97021	8.05188	4.64042	1.55396
19.8	51.7031	8.94792	6.33812	7.12667	7.83854	6.11479	6.92667	4.20021	8.43688	3.96542	1.65896
20	50.9531	8.96792	6.14813	6.74167	8.07354	6.10979	6.89167	4.45521	7.59687	4.54542	2.83896
20.2	50.8281	8.86792	6.24313	7.04667	8.00354	6.63479	6.48167	4.13021	7.01187	4.17542	2.81896
20.4	51.3281	8.90792	6.21312	6.89167	8.07854	6.90979	6.56667	3.96021	6.63687	4.63042	2.43896
20.6	50.0781	8.87792	6.07812	7.04667	7.90354	6.86979	7.07667	4.00021	6.24188	4.55042	2.03396
20.8	49.8281	8.79292	6.14813	7.07667	7.76354	6.40479	7.57667	4.26021	6.48187	4.55542	2.45396
21	48.9531	8.78792	6.00812	7.22167	8.21854	6.17479	7.34167	4.05021	5.87188	4.19542	2.79896
21.2	48.4531	8.81792	6.18313	7.02167	7.78854	5.76979	7.21667	4.31521	6.58688	4.58542	2.83896
21.4	47.2031	8.67792	6.01312	6.78667	7.82854	6.20979	6.70167	4.04021	6.97687	4.20542	3.35396
21.6	48.9531	8.75292	5.96312	6.96667	8.01854	6.61979	6.65167	4.04021	7.59187	4.23042	3.15896
21.8	48.4531	8.57292	6.10813	7.07167	7.98854	6.76479	7.26667	3.73521	7.11188	4.36042	3.22896
22	47.9531	8.48792	6.02313	7.10667	7.50854	6.44479	7.08667	4.05021	6.37188	4.65542	3.15896
22.2	47.4531	8.55292	6.15813	7.01167	7.68854	5.94979	6.83667	3.93021	6.49688	4.22042	2.79896
22.4	45.0781	8.48792	6.05312	6.74167	8.01354	5.94979	6.42667	4.23021	6.29688	4.11542	2.35896
22.6	43.4531	8.44292	6.01813	6.86667	8.06854	6.11479	6.11167	4.29021	6.47687	4.30542	2.68396
22.8	45.0781	8.45792	5.91312	6.64167	7.92854	6.37479	6.52667	3.94021	6.12188	4.25542	3.32396
23	45.8281	8.35292	5.89313	6.83667	7.76354	6.86479	7.03667	3.93021	6.68187	4.17542	3.51896
23.2	43.7031	8.37792	5.71312	6.74167	7.72354	7.03479	6.94667	3.58021	6.63687	4.80042	3.64896
23.4	44.3281	8.33792	5.90313	7.07667	8.06354	6.30979	7.20167	3.99521	6.58188	4.67042	3.36396
23.6	42.4531	8.30792	5.64313	6.76167	7.66854	6.00479	7.09167	4.82521	6.97187	4.55042	2.99896
23.8	43.2031	8.35292	5.86813	6.69667	7.75854	5.79479	6.52667	4.39521	7.13687	4.49542	3.17896
24	42.7031	8.27792	5.72312	6.82167	7.36854	5.79979	7.05167	4.23021	6.94688	3.81042	2.86396
24.2	43.4531	8.34792	5.83812	6.58667	7.39854	6.11979	6.80167	4.13521	7.16188	4.01542	3.63396
24.4	42.4531	8.23792	5.65313	6.59667	7.25854	6.35479	7.08667	4.15521	6.51187	4.23542	3.04396
24.6	43.3281	8.25292	5.78812	6.80167	7.45854	6.48979	6.73167	4.07521	6.26187	4.29042	3.10396
24.8	41.7031	8.18292	5.60813	6.78167	7.34354	6.12979	6.18167	3.94021	6.09687	4.83042	3.34896
25	43.4531	8.20792	5.78313	6.56167	7.44854	5.89979	6.72667	4.00521	6.23187	3.99042	3.20896
25.2	43.8281	8.06292	5.65813	6.59167	7.42854	5.98479	7.27167	4.14021	6.07188	4.16042	2.64896
25.4	42.2031	8.18792	5.80312	6.73167	7.54854	5.99479	6.64167	3.98021	7.00188	4.16542	2.79396
25.6	41.7031	7.97792	5.67312	6.60667	7.23354	6.11979	6.61167	4.27521	7.08688	4.35042	3.27396
25.8	40.3281	8.11792	5.66312	6.83667	7.37354	6.21479	6.25167	3.82521	6.86688	3.97042	3.03896
26	41.7031	8.01792	5.69313	6.57667	7.44354	6.13979	6.10667	4.05021	6.44688	3.72542	2.76396
26.2	40.7031	8.02292	5.59812	6.48667	7.43354	5.98979	6.76167	4.40521	6.54188	4.03042	3.10396
26.4	39.8281	7.98292	5.50312	6.33667	7.02354	6.03979	7.09667	4.08021	6.36688	4.07542	3.42896
26.6	40.2031	8.03292	5.55312	6.13667	7.51354	5.94479	6.59167	3.56021	6.15188	4.18542	2.51396
26.8	41.3281	7.95292	5.43813	6.72667	7.32854	5.91479	6.42667	3.54021	6.18187	4.21542	2.79896
27	39.7031	7.91792	5.43313	6.49167	7.19854	5.97979	6.53167	3.86021	6.28188	3.90542	3.08396
27.2	38.7031	7.88292	5.30312	6.00167	7.11354	5.99979	6.86167	3.66521	6.71188	4.21542	2.84396
27.4	38.9531	7.84792	5.33312	6.62667	7.46854	5.92979	6.42667	4.05021	7.03688	4.06042	2.96396
27.6	38.0781	7.80292	5.13312	6.10667	7.09354	5.85979	6.35667	3.84521	6.98187	3.95542	3.29396
27.8	39.2031	7.76292	5.25312	6.49167	7.03354	6.05479	6.31667	3.73521	6.93187	4.15542	2.93396
28	37.5781	7.78292	5.11813	6.28167	7.11354	6.19479	6.26667	3.94021	6.30687	4.46542	2.33896
28.2	38.8281	7.73792	5.19813	6.02167	7.33354	6.12979	6.56167	4.05521	6.06187	3.88042	2.26896
28.4	38.5781	7.73792	5.08812	6.23167	7.14854	6.17979	6.73167	4.23021	6.14687	4.72042	2.60396
28.6	37.7031	7.68292	5.27813	6.40167	7.43354	5.98979	6.17667	3.93521	6.02187	3.98042	3.10896
28.8	35.5781	7.64792	5.09812	6.32167	7.21354	5.91979	6.06667	3.68521	6.35687	4.02042	3.27896
29	34.7031	7.69792	5.15313	6.22667	7.21854	6.17479	6.12667	3.87021	5.78188	4.09542	3.27896
29.2	35.5781	7.66292	5.09812	6.31167	7.27854	6.02479	6.18667	4.00021	6.09187	4.21542	3.99896
29.4	34.7031	7.58792	5.08312	6.30667	7.28354	6.10479	6.35167	3.99521	5.82188	4.41042	2.97396
29.6	35.9531	7.61292	4.98813	6.00667	7.34354	5.96979	6.34167	3.75521	5.76687	4.16542	2.43896
29.8	34.4531	7.63292	5.01813	6.03667	7.01354	5.96979	6.44667	3.86021	5.62188	4.08042	3.06896
30	35.3281	7.59292	5.00812	6.08167	6.85354	5.78479	6.88667	3.80021	5.58188	4.12542	2.70396
30.2	33.4531	7.47792	4.94813	6.39167	6.93354	5.98979	6.45667	3.96521	5.88687	4.25542	3.36396
30.4	34.5781	7.44292	4.98813	6.18167	7.06354	6.22979	5.91667	3.72521	6.28188	3.94042	3.29396
30.6	34.7031	7.51792	4.87812	6.13667	6.79354	6.29479	5.98667	3.82521	5.29688	4.30042	3.28896
30.8	33.2031	7.40792	4.91812	5.92167	7.31854	6.18479	5.79667	3.91521	5.36188	3.82542	3.33396
31	31.8281	7.42292	4.78812	5.68167	7.20354	5.94979	5.80167	3.69021	5.50188	3.84042	2.68396
31.2	33.4531	7.39292	4.87812	5.98167	6.88854	5.72979	5.86167	3.66021	5.14687	4.20542	3.08896
31.4	32.8281	7.44292	4.78313	6.07667	6.98354	5.67479	6.34667	3.85521	5.48187	3.73042	3.20896
31.6	33.3281	7.41792	4.84812	5.88667	6.80354	5.59479	5.76167	3.84521	5.44688	3.94042	3.86896
31.8	33.4531	7.35792	4.75812	6.11667	6.63854	5.60979	5.52167	3.85521	5.15188	3.87042	2.97896
32	31.8281	7.37792	4.76813	5.90667	6.70354	5.63479	5.52667	3.86521	5.25687	3.93542	3.94396
32.2	32.7031	7.33792	4.77813	5.68167	6.69854	5.58479	5.56167	4.08021	5.73187	3.66042	3.30896
32.4	32.3281	7.38292	4.74812	5.72167	6.83854	5.68479	6.01667	4.00521	5.26687	3.75042	3.42896
32.6	33.2031	7.28792	4.81313	5.85667	6.55354	5.70479	6.21167	3.89021	5.49188	3.63542	3.61896
32.8	33.0781	7.23292	4.71812	5.52667	6.24354	5.47479	6.12667	3.64521	5.98187	3.98542	3.15896
33	32.3281	7.26792	4.83312	5.80167	6.85854	5.34479	5.61667	3.87521	6.08688	3.73042	3.27396
33.2	33.0781	7.21792	4.73813	5.77667	7.00854	5.43979	5.76667	3.77021	5.52688	4.10542	3.48896
33.4	31.9531	7.20792	4.79812	5.77167	6.69854	5.70479	6.03667	3.59521	5.46188	3.97542	3.69896
33.6	32.8281	7.21292	4.67812	5.71667	6.49854	5.87979	5.78167	3.56521	5.26187	3.87042	3.41896
33.8	31.8281	7.17792	4.86313	5.73167	6.60354	5.70479	5.63667	3.76021	5.10187	3.73542	3.24396
34	31.2031	7.23292	4.61313	5.46167	6.53854	5.41979	6.03167	3.93521	4.65188	4.01542	3.56896
34.2	33.0781	7.16792	4.64813	5.58667	7.23854	5.21979	6.19667	3.93521	5.13687	3.64542	3.40896
34.4	33.4531	7.19292	4.50312	5.81167	7.08354	5.42979	5.77167	3.72021	4.96188	3.72042	3.03396
34.6	32.5781	7.14792	4.67312	5.49667	6.62854	5.50979	5.46167	3.63521	5.71687	3.72542	3.02896
34.8	32.7031	7.13292	4.53812	5.87667	6.77354	6.06979	5.38667	3.66521	5.39687	3.73042	2.76396
35	31.5781	7.14792	4.61313	5.25667	6.80354	5.84479	5.46667	3.64021	5.35687	3.58042	3.03396
35.2	31.7031	7.11792	4.57812	5.47667	6.68354	5.36979	5.88167	3.74521	4.98688	3.93542	3.25896
35.4	30.7031	7.11792	4.56313	5.64167	6.87854	5.34479	5.79667	3.40021	5.52187	3.55542	3.52396
35.6	30.8281	7.10792	4.57313	5.27167	6.62354	5.29979	5.29167	3.30521	5.62188	3.75542	2.96396
35.8	29.9531	7.09792	4.61313	5.67167	6.20854	5.09479	5.24167	3.55521	5.65688	3.66042	2.44396
36	29.9531	7.01792	4.59812	5.42667	6.17354	5.42479	5.13167	3.78021	5.54688	3.64542	2.54396
36.2	30.7031	7.05292	4.51813	5.58667	6.43354	5.69479	5.34167	3.58521	5.04688	3.75042	2.83396
36.4	28.7031	7.04292	4.64313	5.30667	6.69854	5.68979	5.18667	3.48521	5.01187	3.98542	3.15896
36.6	30.4531	6.96792	4.49313	5.68667	6.68854	5.41479	5.56667	3.46521	5.09187	3.64042	2.54396
36.8	30.3281	6.98292	4.60813	5.39167	7.13854	5.21479	5.87167	3.80521	5.09187	3.38542	2.75896
37	31.2031	6.94292	4.54312	5.39167	7.39354	5.06479	6.02167	3.43521	5.37688	3.35042	2.55396
37.2	30.3281	6.92292	4.60813	5.47167	6.44854	5.27979	5.19167	3.75521	5.35687	3.64542	2.17396
37.4	29.3281	6.95792	4.49812	5.27167	6.34354	5.36479	5.11167	3.78021	4.98187	3.51042	2.34396
37.6	28.2031	6.91792	4.47813	5.57167	6.47854	5.44979	5.49167	3.57521	4.84187	3.74542	2.70396
37.8	30.4531	6.87292	4.43813	5.09167	6.40854	5.52479	4.97667	3.58521	4.96188	3.73042	2.69896
38	29.9531	6.92292	4.45812	5.24667	6.33854	5.47479	4.92167	3.67021	4.81687	3.59042	2.09396
38.2	28.3281	6.89792	4.43313	5.27667	6.40854	5.18979	5.46167	3.53021	5.29188	3.46042	2.54896
38.4	28.4531	6.93292	4.40813	5.23167	6.33854	5.13479	5.57667	3.36021	5.86688	3.50542	2.32896
38.6	28.5781	6.85792	4.43813	5.07667	6.32854	5.46979	5.40167	3.67021	5.35187	3.49042	2.10896
38.8	28.8281	6.83792	4.32812	5.36667	5.97354	5.41479	5.06667	3.77021	5.22187	3.53542	2.26896
39	26.9531	6.79292	4.45312	5.15167	6.01354	5.33479	5.22667	4.10021	4.72687	3.70542	2.37896
39.2	25.8281	6.82292	4.33312	5.11667	6.14854	5.27479	5.42667	3.88021	4.55187	3.56542	2.48396
39.4	25.7031	6.73792	4.43813	5.23667	6.06354	4.98979	5.31667	4.00521	4.88187	3.63042	2.43396
39.6	25.9531	6.78792	4.32313	4.96667	6.42354	4.98479	5.22167	3.99021	4.96188	3.35542	2.63396
39.8	28.8281	6.75792	4.41812	5.13167	6.07354	5.11979	5.08167	3.41021	5.11688	3.62042	2.09396
40	29.5781	6.71292	4.28313	5.14667	6.13354	5.08479	4.91667	3.19521	4.97187	3.41042	1.61896
40.2	29.0781	6.75792	4.35813	5.16167	6.38854	5.48979	5.14667	3.37021	5.14687	3.56542	1.94396
40.4	28.3281	6.76292	4.24313	5.00167	6.19354	5.30979	4.72167	3.49021	5.06187	3.47042	2.30396
40.6	28.4531	6.75292	4.32812	5.25667	5.86854	5.00479	4.91667	3.56021	4.92188	3.38042	2.28896
40.8	27.2031	6.71792	4.32313	5.00667	6.15854	5.00979	5.03667	3.96521	5.05187	3.65542	2.33396
41	27.7031	6.72292	4.35313	4.74667	6.20354	4.82479	5.35667	3.96021	4.98187	3.24542	2.05396
41.2	26.4531	6.70292	4.28313	4.91667	6.24854	4.89479	5.10167	3.56021	4.84687	3.36042	2.09396
41.4	27.0781	6.65292	4.29312	4.95667	6.01854	5.36479	4.78167	3.33021	4.86188	3.46042	2.24896
41.6	26.2031	6.62792	4.30813	4.91167	5.74354	5.67979	4.75667	3.23021	4.92188	3.52042	2.30396
41.8	25.8281	6.65792	4.33312	5.08167	6.09854	5.36979	4.61167	3.09021	4.66188	3.22042	2.25396
42	26.0781	6.54292	4.27813	4.61167	6.54854	4.99979	5.03667	3.29521	4.64687	3.40042	2.39896
42.2	25.9531	6.58292	4.29312	4.92167	6.00354	4.73479	5.10667	3.27521	4.84187	3.16042	2.16896
42.4	25.3281	6.57792	4.28313	5.02167	5.88854	4.80479	4.92667	3.64521	4.69688	3.38042	1.84396
42.6	25.2031	6.57292	4.19813	4.97667	5.68354	4.92479	4.87167	3.58521	4.85687	3.39542	2.28896
42.8	24.5781	6.60792	4.26312	5.11167	6.16854	5.38479	5.15667	3.58021	4.86188	3.39042	2.19396
43	24.7031	6.55792	4.26813	4.86667	6.11854	5.45979	4.79667	3.31521	4.84687	3.51542	2.02396
43.2	25.3281	6.58292	4.33312	4.87167	5.64354	5.29479	4.51167	2.82021	4.86188	3.23542	1.76396
43.4	22.8281	6.51792	4.19813	4.86667	5.45354	5.02979	4.66667	2.97021	4.94187	3.19042	2.19396
43.6	23.4531	6.57792	4.21312	4.71667	6.06354	4.93979	5.06167	2.82021	5.19187	3.05542	1.58396
43.8	24.9531	6.53292	4.07313	4.87167	6.08354	4.86979	5.17667	3.23521	5.11688	3.20042	1.42396
44	24.9531	6.49792	4.17312	4.74667	6.32854	4.86479	5.09167	3.20521	5.16688	3.23542	1.49396
44.2	24.9531	6.47292	4.08312	4.62667	5.71354	5.13979	4.85167	3.23521	4.42188	3.32042	2.08396
44.4	24.7031	6.47292	4.22312	4.89167	5.82854	5.50479	4.55167	3.22521	4.80187	3.42042	1.94396
44.6	23.4531	6.43792	4.11813	4.73167	6.03354	5.36979	4.80167	2.97021	4.77187	3.13042	2.18896
44.8	23.5781	6.44292	4.22813	4.70667	5.46854	5.06979	4.52667	2.93021	4.72187	3.02542	2.23396
45	24.8281	6.41792	4.19313	4.42667	5.42854	4.81979	4.58167	3.18021	5.16188	3.30042	1.85896
45.2	23.5781	6.41792	4.20312	4.80167	5.44854	4.64479	5.13667	2.87521	5.50687	3.05042	1.59396
45.4	24.4531	6.36292	4.14813	4.66167	5.88854	4.35979	4.76167	3.15521	4.76187	3.09542	1.49396
45.6	22.8281	6.40292	4.15813	4.69167	5.64354	4.59979	4.46667	3.08521	4.53188	3.21542	1.56896
45.8	23.2031	6.37792	4.14313	4.59667	5.57854	4.81479	4.68167	3.12021	4.72187	3.06042	1.88896
46	23.8281	6.39792	4.07313	4.69667	5.32354	4.88979	4.26667	2.93521	4.40688	2.88542	2.06396
46.2	24.0781	6.34292	4.09812	4.54167	5.82854	4.91979	4.58667	3.12021	4.37688	3.24042	2.07396
46.4	24.3281	6.47292	4.03313	4.57667	6.01354	4.70479	4.95167	3.11521	4.53688	3.11042	1.95896
46.6	23.9531	6.31292	4.07812	4.45167	6.35854	4.62479	5.17667	3.15521	4.98688	3.14042	1.52396
46.8	23.4531	6.41292	4.02313	4.47667	5.77854	4.92979	4.81667	3.23521	4.98688	3.01042	2.02896
47	23.3281	6.27792	4.09812	4.54167	5.38854	5.00479	4.51667	3.26021	4.25188	3.02542	1.67896
47.2	22.9531	6.37292	3.99812	4.53667	5.43854	5.21979	4.30167	3.13521	4.72187	2.92542	1.83896
47.4	23.4531	6.16292	4.09812	4.46167	5.80354	4.83979	4.33667	2.91521	4.66688	3.12042	1.72896
47.6	22.9531	6.23292	4.02813	4.71667	5.41354	4.95979	4.29167	2.77021	4.28688	2.86542	1.90396
47.8	21.8281	6.22292	4.08312	4.41667	5.31854	5.00979	4.61667	2.98021	4.51187	2.99542	1.62896
48	24.0781	6.31292	4.00812	4.20667	5.57854	4.60979	4.99167	3.07521	4.52688	3.25042	1.41896
48.2	23.2031	6.23292	4.04312	4.42167	5.31854	4.95979	5.57667	3.11021	4.54188	2.99542	1.40896
48.4	23.0781	6.29792	3.98813	4.48667	5.42354	4.90479	5.02667	3.12021	4.24188	2.94542	1.26396
48.6	23.0781	6.21792	4.01813	4.39667	5.73354	4.94479	4.31167	2.93021	4.22187	2.79542	1.68396
48.8	22.5781	6.26792	4.01312	4.28167	5.77854	5.08479	4.35167	3.13521	4.59187	3.17042	1.73396
49	22.2031	6.20292	3.99812	4.57167	5.61354	5.06979	4.38167	3.10521	4.64187	2.85042	2.05396
49.2	20.4531	6.20792	4.02313	4.52667	5.69854	4.89479	4.62167	2.98021	4.44688	2.94542	1.65896
49.4	22.0781	6.21292	4.03313	4.37167	5.68354	4.82979	4.32167	3.13521	4.53688	3.01042	1.57396
49.6	21.3281	6.19792	4.02313	4.38667	5.68854	4.62479	4.46167	3.07021	4.59687	2.93542	1.93396
49.8	20.9531	6.11792	3.97812	4.45667	6.11354	4.33979	4.98667	2.74021	4.72187	2.79042	1.69396
50	20.9531	6.19292	3.95312	4.42667	5.67354	4.22479	4.44667	2.91521	4.34687	2.80042	1.90896
50.2	21.5781	6.10792	3.90813	4.40167	5.57854	4.45479	4.30667	2.95521	4.38687	3.20042	1.61396
50.4	21.3281	6.16792	3.97313	4.28167	5.31854	4.52479	4.30167	2.89021	4.41688	3.09542	1.45396
50.6	21.4531	6.11292	3.97313	4.37167	5.44354	4.63479	4.74167	2.75521	4.72687	2.79042	1.85396
50.8	22.0781	6.16792	3.99313	4.36167	5.81854	4.68479	4.99167	2.98521	4.57188	3.11542	1.70396
51	22.4531	6.11292	4.02813	4.27667	5.84354	4.40979	4.50167	3.05021	4.66188	3.05542	1.75896
51.2	22.9531	6.12292	3.97812	4.23667	5.93854	4.35979	4.69667	2.94021	4.67687	3.01042	1.34896
51.4	20.8281	6.11292	3.93812	4.33667	5.66854	4.05479	4.50667	3.20021	4.45688	2.72042	1.65396
51.6	22.9531	6.12792	3.87312	4.09667	5.69854	4.05479	4.27667	3.37021	4.09187	3.04542	1.56396
51.8	22.5781	6.11292	3.90813	4.40167	5.69854	4.43479	4.33167	3.18021	4.27187	2.81542	1.42396
52	21.5781	6.08292	3.88813	4.26167	5.46354	4.61479	4.21167	3.21021	4.24688	2.69042	1.67896
52.2	21.0781	6.12292	3.94813	4.20167	5.32354	4.50979	4.44167	3.10021	4.10187	2.96042	1.50396
52.4	21.0781	6.07792	3.80313	4.30167	5.63354	4.32479	4.58667	2.86521	4.02187	3.22042	1.48396
52.6	21.2031	6.08792	3.91812	4.05667	5.66354	4.30479	4.18167	2.70521	4.15188	2.94042	1.36396
52.8	22.3281	6.06292	3.86813	4.08667	5.80354	4.22979	4.22667	2.89521	4.17188	2.91542	1.65896
53	20.9531	6.03292	3.93312	4.30167	5.94354	4.22979	4.21667	2.80521	4.39687	2.90542	1.62896
53.2	22.5781	6.00792	3.87312	4.23667	6.09354	4.35479	4.33167	2.94521	4.29688	2.98042	1.61396
53.4	19.7031	6.02292	3.93812	4.18167	5.66354	4.37979	4.10167	2.94021	4.33188	3.06542	1.48896
53.6	21.3281	6.00792	3.91312	4.12667	5.27354	4.44479	3.88167	2.79521	4.61188	2.62042	1.13396
53.8	20.8281	6.00792	3.84313	4.10667	5.53354	4.48479	4.14167	2.78021	4.45688	2.85542	1.22896
54	20.4531	6.02292	3.85312	4.12667	5.42854	4.41979	4.51667	2.77521	4.15688	2.70042	1.18396
54.2	20.8281	6.02792	3.80313	4.29167	5.45354	4.23479	4.43167	2.85021	4.22687	2.53542	1.21896
54.4	21.9531	6.00292	3.78812	3.88667	5.44354	4.05479	4.42167	2.76021	4.30687	2.57542	1.68896
54.6	21.7031	6.02792	3.75813	4.17667	4.92354	4.13979	4.18167	2.86021	4.47187	2.87042	1.52396
54.8	20.5781	5.99292	3.84813	4.09667	4.96854	4.32979	3.72167	2.88021	4.26687	2.72042	1.74896
55	19.9531	5.99792	3.79312	4.16167	5.57854	4.55479	4.00667	3.09021	4.13187	2.91542	1.24896
55.2	19.7031	5.99292	3.85812	4.11167	5.81354	4.26479	4.05167	3.06521	4.30187	2.90042	1.04396
55.4	19.3281	5.98292	3.80313	4.07167	5.50354	4.32479	4.11667	3.07021	4.15688	2.66042	1.14396
55.6	19.0781	5.96292	3.81813	3.95667	5.38354	4.27479	4.37667	3.25021	4.24688	2.68542	1.45896
55.8	18.5781	5.91292	3.78313	3.87667	5.44354	4.20979	4.43167	3.17521	4.83188	2.61542	1.22396
56	19.5781	5.92792	3.80313	3.97167	5.35354	3.91979	4.25167	2.97521	4.42188	2.72042	0.968958
56.2	20.4531	5.91292	3.79813	4.07167	5.06854	4.06979	4.21667	2.81021	4.35187	2.73542	0.968958
56.4	20.3281	5.92792	3.75312	3.95667	5.50854	4.24979	3.96667	2.70521	4.30687	2.91042	1.03396
56.6	18.9531	5.89292	3.79312	4.01667	5.57854	4.47979	3.93667	2.38521	4.09687	2.38542	0.943958
56.8	19.5781	5.94292	3.73312	3.86667	5.22854	4.52979	4.19667	2.45021	4.05687	2.57042	0.958958
57	20.4531	5.89292	3.76812	4.01667	5.43854	4.37479	3.91167	2.52521	4.14187	2.46542	0.773958
57.2	18.8281	5.89292	3.68812	3.95667	5.12854	4.35979	4.19667	2.87021	3.68187	2.49542	0.683958
57.4	19.9531	5.88292	3.76812	4.02667	5.19354	4.21979	4.12167	2.77521	4.06187	2.60042	1.33396
57.6	21.0781	5.87792	3.68812	4.07667	5.26354	4.18479	3.99667	2.97521	3.89188	2.60042	1.52396
57.8	19.4531	5.85792	3.71813	4.08667	5.54854	4.12479	3.95167	2.84521	4.21687	2.76542	1.37396
58	18.2031	5.82792	3.73813	3.99667	5.36354	4.27479	4.09167	2.79021	4.32688	2.84042	1.02396
58.2	17.2031	5.80792	3.68812	3.95167	5.46854	4.45979	4.19667	2.89021	4.35687	2.88542	0.773958
58.4	16.5781	5.80792	3.73312	3.68167	5.27354	4.56979	4.09167	3.12521	4.26687	2.59042	0.368958
58.6	18.7031	5.81792	3.69313	3.80167	4.85854	4.21479	4.15667	3.01021	4.16688	2.82542	0.368958
58.8	17.9531	5.76792	3.71813	4.03667	5.06854	4.12479	4.29667	2.99021	3.97187	2.43542	1.00896
59	17.9531	5.79292	3.65813	3.90167	4.85854	4.00479	4.12667	2.64521	4.09687	2.37542	1.27896
59.2	18.2031	5.75292	3.67313	3.54667	4.96354	4.02979	3.82167	2.67521	3.61187	2.69542	1.65396
59.4	18.5781	5.78292	3.65313	3.71167	5.16354	3.88979	3.95667	2.70521	3.43688	2.66042	1.83396
59.6	18.2031	5.76292	3.59313	3.73667	4.95854	4.07979	4.04667	2.51521	3.65187	2.59542	1.55896
59.8	17.4531	5.74292	3.61313	3.85667	5.06354	4.22979	3.56667	2.50021	3.84187	2.74542	1.18396
60	17.5781	5.67792	3.58812	3.61667	4.91854	4.15479	3.76667	2.64521	3.90687	2.80542	1.24396

## Sheet: OS_Medium
t [s]	Q [l/s]	P1 [cm]	P2 [cm]	P3 [cm]	P4 [cm]	P5 [ cm]	P6 [cm]	P7 [cm]	P8 [cm]	P9 [cm]	P10 [cm]
0	-0.296875	-0.069375	-0.0627083	0.0122917	0.0025	-0.011875	-0.00166667	-0.00604167	-0.00270833	-0.00166667	-0.0177083
0.2	-1.29688	-0.044375	-0.0377083	-0.00770833	0.0025	0.023125	-0.00166667	-0.0110417	0.0122917	0.00333333	-0.00770833
0.4	-0.421875	-0.039375	-0.0677083	-0.00770833	-0.0025	0.003125	-0.0116667	-0.00604167	-0.0177083	-0.0116667	0.00229167
0.6	-1.04688	-0.039375	-0.0477083	0.00229167	0.0025	-0.016875	-0.0116667	0.0139583	-0.00770833	-0.0216667	0.00229167
0.8	0.453125	-0.024375	-0.0377083	0.0122917	0.0025	0.008125	0.0133333	0.00395833	0.00229167	0.0233333	-0.00270833
1	1.32812	-0.014375	-0.0427083	-0.00770833	-0.0025	0.003125	0.00833333	0.00395833	-0.00770833	0.0133333	0.00729167
1.2	0.703125	-0.039375	-0.0227083	0.00229167	-0.0025	-0.011875	0.00833333	0.00395833	0.00729167	0.00833333	0.0272917
1.4	1.45312	-0.029375	-0.0427083	0.0122917	-0.0025	0.013125	-0.00166667	-0.00604167	-0.00270833	-0.00166667	-0.0127083
1.6	0.203125	-0.024375	-0.00270833	-0.00770833	-0.0125	0.003125	-0.0116667	-0.0110417	-0.0127083	0.00333333	-0.00770833
1.8	-0.421875	-0.004375	-0.00770833	-0.00770833	-0.0125	-0.016875	-0.00666667	0.0239583	0.0172917	-0.00666667	0.00229167
2	0.328125	-0.004375	-0.0127083	-0.00270833	-0.0175	0.008125	-0.0116667	0.00395833	0.00229167	-0.00166667	-0.00270833
2.2	-1.04688	0.005625	0.00729167	0.00729167	-0.0125	-0.016875	-0.00666667	0.00395833	0.0122917	-0.00666667	0.0122917
2.4	-0.296875	-0.009375	0.00229167	-0.0127083	0.0025	-0.011875	0.0183333	0.00395833	0.0172917	-0.0166667	0.0222917
2.6	0.578125	0.005625	0.00229167	-0.00770833	0.0225	0.008125	0.0133333	-0.00604167	-0.00270833	0.0183333	-0.0177083
2.8	-0.046875	0.015625	-0.0127083	-0.00770833	0.0075	0.003125	-0.00166667	-0.0210417	-0.00270833	0.00833333	-0.00770833
3	0.453125	0.020625	0.0372917	0.00729167	0.0125	-0.011875	-0.00666667	0.00895833	0.00229167	-0.00166667	0.00229167
3.2	0.328125	0.030625	0.0172917	-0.0127083	0.0125	0.003125	0.00833333	0.00895833	0.00729167	-0.00166667	-0.00270833
3.4	0.703125	0.035625	0.0222917	-0.00270833	0.0075	0.003125	0.00333333	0.00395833	0.00729167	0.00833333	0.00729167
3.6	-1.29688	0.010625	0.0472917	-0.00270833	0.0025	-0.001875	-0.00666667	-0.00104167	-0.0177083	-0.00666667	0.0122917
3.8	0.453125	0.025625	0.0322917	0.0122917	-0.0025	0.003125	-0.0166667	-0.00604167	-0.0177083	-0.00666667	-0.0177083
4	-1.29688	0.040625	0.0322917	-0.00770833	-0.0025	0.008125	-0.00666667	-0.0110417	0.00229167	-0.0116667	-0.00770833
4.2	0.328125	0.045625	0.0822917	0.00729167	0.0025	0.018125	0.0183333	-0.00604167	0.00229167	-0.0166667	0.00229167
4.4	0.078125	0.045625	0.0572917	-0.00270833	-0.0075	-0.001875	0.0133333	0.00895833	0.0122917	0.0183333	0.00229167
4.6	0.078125	0.060625	0.0572917	0.0222917	-0.0025	-0.006875	-0.00166667	-0.00104167	-0.0127083	0.00833333	0.00229167
4.8	-0.546875	0.045625	0.0422917	-0.00770833	-0.0075	0.038125	-0.00166667	-0.00104167	-0.0177083	-0.00166667	0.00229167
5	0.453125	0.050625	0.0772917	-0.00270833	-0.0075	0.008125	0.00333333	0.00395833	-0.00270833	-0.00666667	0.0372917
5.2	0.703125	0.060625	0.0572917	0.00729167	-0.0075	-0.001875	-0.00166667	-0.00604167	0.00229167	0.00833333	-0.0127083
5.4	1.82812	0.090625	0.0572917	0.00729167	-0.0075	0.018125	-0.0116667	-0.0160417	0.0122917	-0.00166667	-0.00270833
5.6	-1.42188	0.330625	0.0922917	-0.0127083	-0.0125	-0.001875	-0.0116667	0.0289583	0.0172917	-0.0166667	0.00229167
5.8	1.45312	0.920625	0.0822917	0.00229167	-0.0175	-0.011875	0.0183333	0.00395833	-0.0177083	-0.0216667	-0.00770833
6	10.8281	1.66562	0.117292	0.00229167	-0.0125	0.023125	0.0133333	0.00395833	0.00229167	-0.0116667	0.00729167
6.2	32.3281	2.38063	0.632292	-0.00270833	0.0025	0.018125	0.00333333	-0.00604167	0.0122917	0.0133333	0.0172917
6.4	55.5781	3.15062	1.02229	-0.00270833	0.0175	-0.006875	-0.00166667	-0.0110417	0.00229167	0.00333333	-0.0177083
6.6	74.8281	3.93562	1.30729	-0.00270833	0.0075	0.008125	-0.0166667	-0.0210417	0.0122917	-0.00166667	-0.00770833
6.8	90.9531	4.70563	1.75729	0.0122917	0.0025	0.003125	-0.00666667	0.0139583	-0.0227083	-0.0116667	-0.00270833
7	104.453	5.42063	2.33229	-0.0177083	0.0025	-0.006875	-0.00666667	0.00895833	-0.00770833	-0.0116667	-0.00770833
7.2	109.828	6.20062	2.91229	-0.00270833	0.0025	0.013125	-0.0166667	0.00395833	0.00729167	0.00333333	0.00229167
7.4	111.203	7.04063	3.41729	-0.00270833	-0.0025	-0.006875	0.0283333	0.00395833	-0.00270833	-0.0166667	0.0122917
7.6	112.078	7.94562	4.03229	0.0122917	-0.0075	-0.011875	0.0133333	-0.0110417	0.00229167	-0.0266667	-0.0127083
7.8	112.953	8.52063	4.88729	-0.0177083	-0.0075	0.003125	0.00333333	-0.0160417	-0.0127083	-0.0166667	-0.0127083
8	119.703	8.99563	5.68729	-0.00270833	0.0025	0.008125	0.00333333	-0.00604167	-0.00770833	0.0133333	-0.00270833
8.2	123.828	9.30562	6.02729	-0.00270833	-0.0125	-0.001875	0.00833333	0.0139583	0.00229167	0.00333333	0.00729167
8.4	126.328	9.82563	6.34729	0.0172917	-0.0025	0.013125	0.00833333	0.00395833	0.00229167	-0.00166667	-0.00270833
8.6	128.703	10.0406	6.61729	-0.0177083	-0.0075	0.003125	-0.00666667	-0.00104167	0.00729167	-0.0116667	0.00729167
8.8	128.578	10.6556	6.75729	-0.00270833	-0.0075	0.003125	-0.0116667	-0.00104167	0.00729167	-0.0166667	0.0222917
9	127.078	11.1006	7.10229	-0.00270833	-0.0125	0.003125	0.00333333	-0.0160417	-0.0127083	-0.00166667	-0.0177083
9.2	126.953	11.4356	7.48729	0.0122917	-0.0075	0.003125	0.0133333	-0.0110417	0.00229167	-0.00666667	-0.00270833
9.4	127.203	11.3756	7.80729	-0.0127083	-0.0075	0.028125	0.0133333	0.00895833	-0.00270833	-0.0216667	0.00229167
9.6	128.078	11.6256	7.93229	-0.0177083	-0.0175	0.008125	-0.00666667	-0.00104167	-0.00270833	-0.0166667	-0.00770833
9.8	125.328	11.7406	7.84229	-0.00270833	-0.0175	-0.006875	-0.00666667	-0.00104167	0.0122917	0.0133333	0.00729167
10	124.203	11.9506	7.97729	0.00729167	1.1775	0.028125	-0.00166667	-0.0160417	-0.0127083	0.00833333	0.0122917
10.2	118.203	12.0456	8.20229	1.09729	1.5125	0.003125	0.00333333	-0.0110417	-0.00770833	-0.00666667	-0.0177083
10.4	114.328	12.0106	8.40729	1.38729	1.9775	1.90813	-0.00666667	-0.0210417	-0.00270833	-0.00666667	-0.0127083
10.6	109.203	12.0306	8.36229	1.77229	2.6075	2.07812	-0.00666667	0.0289583	-0.00270833	-0.0216667	-0.00770833
10.8	106.703	12.0506	8.29229	1.92729	4.0475	2.63813	0.538333	0.00395833	0.00229167	-0.0116667	-0.00270833
11	102.078	12.0256	8.23229	2.18729	4.6375	2.74313	0.728333	0.0789583	-0.0127083	-0.0116667	0.00229167
11.2	100.953	11.8956	8.37729	2.39729	4.9975	2.40813	1.39833	0.993958	0.592292	-0.0166667	0.0122917
11.4	98.3281	12.0856	8.48229	2.92729	4.9225	3.79813	1.81833	1.13896	2.08729	-0.0166667	-0.00770833
11.6	95.8281	11.9356	8.50229	4.18229	4.8875	4.21812	2.04333	1.31396	5.27729	0.0433333	-0.0127083
11.8	95.9531	11.8506	8.16729	5.22229	6.2825	5.62812	2.43333	2.91896	5.12729	0.423333	-0.00270833
12	95.4531	12.0556	8.14229	5.30229	6.1175	5.56313	3.09833	3.38396	5.09729	0.613333	0.00729167
12.2	94.3281	11.9256	8.38729	6.19729	6.2525	7.08312	3.70833	3.66896	4.74229	1.82833	0.137292
12.4	94.9531	11.9406	8.47729	6.49229	8.1125	6.84312	4.74333	3.03896	5.92229	2.08833	0.497292
12.6	95.3281	11.9956	8.45729	7.85729	8.4875	7.09812	5.47833	4.00396	5.97229	3.46833	0.627292
12.8	93.8281	12.0406	8.42229	8.45729	9.4975	7.54812	6.75833	4.22896	5.68229	3.45833	0.787292
13	91.3281	11.8506	8.24729	8.32229	11.1025	7.88812	6.00333	4.39896	6.61729	3.27333	0.682292
13.2	90.7031	11.9456	8.13229	8.81229	13.0125	7.18313	8.17333	4.30396	6.68229	3.08833	0.637292
13.4	92.3281	11.8256	8.15729	9.37229	12.0275	7.81813	8.38333	5.00396	6.66729	3.47333	0.737292
13.6	93.0781	12.0156	8.43229	9.35229	10.7875	7.27813	9.09333	4.20896	6.82229	4.39833	0.817292
13.8	92.4531	11.7456	8.31229	8.60729	5.1775	7.93313	6.83833	4.28896	6.26229	3.36333	1.44729
14	92.3281	11.8756	8.24229	8.87229	6.6175	8.38813	7.30333	4.93896	6.59729	3.82333	1.20729
14.2	91.8281	11.7306	8.24229	7.99729	6.6875	7.49812	7.96333	4.40396	5.97229	4.24333	0.862292
14.4	89.0781	11.8106	8.29729	8.00729	7.2825	7.46312	7.55333	4.06896	6.44229	4.39333	1.21729
14.6	89.4531	11.6856	8.34229	8.38729	6.9775	8.00812	8.07833	4.20396	5.36229	4.77833	0.947292
14.8	90.8281	11.9106	8.35229	7.94229	6.5575	8.65312	9.00333	4.53896	5.81729	4.11333	1.15229
15	90.9531	11.7506	8.12729	7.91729	7.0125	8.46813	8.61333	4.73396	6.85729	4.75833	1.04729
15.2	90.0781	11.7256	8.01229	8.41229	6.5875	7.94313	8.33833	4.17396	6.78729	4.44833	0.907292
15.4	88.5781	11.5856	8.11229	8.41729	8.5575	7.56813	8.67833	4.63896	7.40729	4.68833	2.31729
15.6	88.0781	11.7256	8.31729	8.59229	7.9275	7.76312	8.56833	4.46396	6.77729	5.06333	3.46729
15.8	87.7031	11.6606	8.24229	8.71729	7.8475	7.83312	8.95333	4.84396	7.02229	5.00833	2.36729
16	88.8281	11.7756	8.17729	8.79229	8.3825	8.47813	8.73333	4.74396	6.64229	5.96833	2.60229
16.2	89.7031	11.5656	8.07729	9.16729	8.2375	8.48312	7.41333	4.30896	7.53229	5.23833	2.21229
16.4	88.8281	11.7656	8.23729	9.03229	8.5175	8.05813	8.87833	4.72896	7.10229	4.53333	2.78229
16.6	88.2031	11.6006	8.20729	8.64229	7.4925	7.95812	8.35833	4.41896	6.50229	5.09333	2.67729
16.8	85.7031	11.6456	8.17229	8.68729	8.4125	8.63312	8.71333	4.89396	7.77729	5.63333	2.55229
17	88.7031	11.6756	7.92729	9.05729	8.2575	8.77313	8.79833	4.59396	7.37229	5.26833	3.13229
17.2	87.8281	11.5056	8.02729	9.12729	7.8375	8.41812	8.45333	4.84396	7.53229	5.09833	1.98729
17.4	87.0781	11.5456	8.17229	9.49229	8.4825	8.09313	8.79833	4.89896	7.19229	5.25833	3.54729
17.6	86.4531	11.4856	7.91229	8.93229	9.5525	8.33812	8.46833	4.66396	7.13229	5.26333	2.98729
17.8	86.7031	11.4656	7.80229	9.06229	8.7275	8.20312	8.55833	4.58396	6.67229	5.31833	1.99229
18	85.3281	11.4506	8.15729	9.01729	9.5225	8.15813	8.15333	4.72896	5.96229	5.10333	2.26229
18.2	83.5781	11.4256	8.02729	9.14229	9.8125	8.41812	8.56333	5.01396	6.70229	5.95333	2.88229
18.4	82.5781	11.5406	7.94729	9.19729	9.9925	7.71812	8.04333	4.88896	7.31729	5.03333	1.72729
18.6	82.9531	11.2706	7.89229	9.04229	9.5425	7.98313	8.44833	4.75396	8.18729	5.01333	3.03229
18.8	82.4531	11.4156	7.77229	9.61729	10.0125	7.76312	8.73833	4.86896	7.49729	5.74833	3.98729
19	82.2031	11.3456	7.95729	8.77729	10.0775	8.71813	8.01333	4.49396	8.00729	5.43833	3.09229
19.2	82.5781	11.3256	7.97729	9.32729	9.8575	8.76313	7.83833	4.12896	7.13729	5.51833	2.96729
19.4	80.4531	11.2656	7.91229	8.97729	9.8425	8.72813	8.47333	4.78896	7.43729	5.45333	3.61729
19.6	79.7031	11.3006	7.64729	9.27229	10.0275	8.38312	7.93333	4.91896	7.36729	5.42333	3.13229
19.8	77.5781	11.2006	7.69229	9.14729	9.7075	7.99313	8.36833	4.98896	7.11729	5.53333	3.52229
20	76.4531	11.1106	7.80229	9.18729	9.8925	8.19313	9.38833	5.12896	6.74229	5.04333	3.52229
20.2	78.7031	11.1356	7.89729	9.01229	10.0675	8.42812	9.15333	5.09896	6.66729	5.24833	4.43229
20.4	78.9531	11.0906	7.61729	9.11729	9.7275	8.64813	9.20333	5.27896	7.12229	4.94833	4.62229
20.6	78.3281	11.1406	7.55229	9.36729	9.8575	8.00313	8.98333	5.15396	8.61229	5.38333	3.81229
20.8	78.2031	11.1106	7.44729	8.95729	10.2675	8.23813	8.78333	5.07396	7.63729	5.48833	4.45229
21	77.3281	11.0306	7.73729	9.25729	10.3525	8.34313	9.10333	5.23396	7.63729	5.40333	4.28729
21.2	75.3281	10.9806	7.74229	9.12229	10.1675	8.18313	8.93833	5.09396	7.34729	5.13333	3.82229
21.4	78.2031	11.0406	7.69729	9.02729	9.8725	8.73813	9.00333	5.03396	7.51729	4.99833	4.07229
21.6	76.7031	10.8306	7.58729	9.13229	9.8325	8.25812	8.64833	4.45396	8.03729	4.99333	3.95229
21.8	77.0781	10.9656	7.45729	8.92229	10.2125	7.74313	8.38833	5.14396	7.00729	5.34333	3.82229
22	77.5781	10.8106	7.56229	8.81729	9.8975	8.09313	8.49833	4.76896	6.99729	5.47833	4.63229
22.2	78.3281	10.7706	7.56229	8.51729	9.7325	8.53813	8.91833	4.57396	6.35729	6.00333	4.80229
22.4	75.7031	10.7956	7.36729	9.56229	9.4775	8.07312	8.74833	4.46896	7.24229	4.67333	4.11229
22.6	74.2031	10.7506	7.17229	9.04729	10.0325	7.90813	8.09833	5.27896	7.78729	4.79333	4.81729
22.8	74.3281	10.6706	7.26729	9.29729	9.8225	8.10812	8.19833	5.14396	8.72229	5.54333	4.36729
23	73.5781	10.8006	7.39229	9.04229	9.9225	8.23813	8.42333	5.40396	8.11229	5.03333	4.67229
23.2	71.8281	10.6656	7.38729	8.98729	9.3475	8.20813	8.82833	4.75396	7.84729	5.18333	5.82729
23.4	70.9531	10.6956	7.26229	9.24729	9.6325	8.04312	8.59833	4.83396	7.42229	5.43833	4.75729
23.6	70.0781	10.6606	7.24729	8.85229	9.8425	8.16313	8.45833	4.66396	7.58729	5.31833	4.25729
23.8	70.5781	10.5956	7.33229	8.57229	9.6325	7.85813	8.28833	5.02396	8.27229	5.41833	4.07229
24	70.3281	10.7206	7.42229	8.81229	9.3375	7.24313	7.93833	4.68896	9.10229	5.37833	5.09729
24.2	70.3281	10.4956	7.19229	9.38229	9.3875	7.50312	8.63333	4.70396	9.08729	5.43833	5.47229
24.4	70.2031	10.5906	7.03229	8.76729	9.6725	8.03813	8.60833	4.98896	8.23229	5.11833	4.93729
24.6	70.7031	10.5556	7.10229	8.72229	9.1675	8.44313	8.68833	4.32396	8.00729	5.77333	5.99229
24.8	68.8281	10.4706	7.25229	9.53229	9.4175	8.22312	9.07333	4.83896	7.65729	5.34833	5.20229
25	71.2031	10.4656	7.13229	8.34229	9.3475	7.94813	8.53833	5.02896	7.25729	5.37333	4.88229
25.2	70.3281	10.4906	6.92729	8.49729	9.5025	7.65313	8.04333	4.33896	8.37729	5.19333	4.19229
25.4	70.8281	10.4056	7.07729	8.75729	9.9025	7.47312	7.92833	4.51896	8.16229	5.17333	4.57229
25.6	68.5781	10.3956	7.18229	8.66729	9.6375	7.34312	7.91333	4.39396	7.46729	5.39333	4.84229
25.8	67.5781	10.3806	7.24729	8.36729	9.0975	7.96312	7.95333	4.28396	8.12229	4.93833	5.56229
26	65.5781	10.3206	7.16729	8.47229	9.7375	7.99812	8.67833	4.67396	8.16229	5.22333	5.95229
26.2	64.9531	10.3006	7.01729	8.68229	9.2425	7.80312	8.79833	4.99396	7.91729	5.55333	5.23729
26.4	65.7031	10.3206	7.25729	8.82229	9.3475	7.43313	8.28333	4.74896	7.86729	5.40333	4.79729
26.6	66.0781	10.2406	7.15729	8.77229	9.1925	7.46312	8.07833	4.93896	8.53729	5.26833	5.71729
26.8	66.0781	10.2056	6.98229	8.56729	9.2525	7.24812	8.77333	4.75896	7.97229	5.39333	4.52729
27	64.8281	10.2206	7.07729	8.24229	9.4475	7.67312	8.55833	4.87396	8.05729	4.82833	4.04729
27.2	64.8281	10.0806	7.16729	8.28729	9.0875	8.03813	8.21833	4.78896	7.78229	4.82833	4.65229
27.4	64.8281	10.1156	7.09729	8.18229	9.4075	7.58312	8.06833	4.69396	7.67729	5.28833	4.55229
27.6	65.5781	10.1356	6.88729	8.82229	9.3225	7.33812	8.70833	4.94896	7.23729	5.15333	4.91229
27.8	65.5781	10.0556	6.99229	8.79729	9.3375	6.97813	8.46333	5.23396	7.27229	5.00333	5.25229
28	66.0781	10.1356	7.03729	8.60729	9.2475	7.39813	8.08333	5.22396	8.18229	4.99833	5.20729
28.2	65.9531	10.1156	6.89729	8.33229	9.3825	7.82313	8.25833	4.74396	7.98729	5.64833	5.15729
28.4	66.0781	10.0256	6.85729	7.29229	8.7375	8.09313	8.47833	4.74396	7.89729	5.63333	4.93229
28.6	65.8281	10.0356	6.93729	8.28229	8.7025	7.97813	8.71833	4.64896	7.74729	5.33833	4.25229
28.8	65.3281	10.1306	7.03729	8.31729	8.7525	7.63312	8.75833	4.34896	8.22729	5.42333	5.13229
29	65.0781	9.98563	6.92229	8.17729	8.8375	7.51813	7.84333	4.46896	7.77229	5.21833	5.04729
29.2	60.9531	10.0256	6.94229	8.57729	8.7875	7.67812	8.24333	4.66896	7.92229	4.84833	5.74229
29.4	61.9531	10.0056	7.14229	8.53229	9.1725	7.45812	7.77333	4.89396	8.15229	4.92833	5.26229
29.6	59.9531	9.88063	6.94229	8.29729	8.8025	7.59312	8.17333	4.96896	7.76729	5.17333	5.15729
29.8	60.4531	9.87562	6.76729	8.36729	8.4925	7.96312	7.99333	4.08896	8.23729	5.04833	5.44729
30	60.3281	9.90563	6.80729	7.97229	9.3175	8.11313	8.11333	4.53896	8.46229	5.65833	4.92729
30.2	60.7031	9.77063	6.67729	7.90729	9.4775	7.82812	8.67333	4.87396	7.70729	5.64833	5.00729
30.4	58.9531	9.78063	6.64729	8.48229	9.1275	7.50812	8.36333	4.94396	8.24729	4.88833	6.00229
30.6	58.7031	9.79063	6.73229	8.17729	9.0275	7.52813	8.56333	4.76896	7.72229	5.25333	5.09229
30.8	60.7031	9.74062	6.74229	8.33229	9.3225	7.78313	7.83333	5.00896	7.21729	5.27333	4.62229
31	59.7031	9.70562	6.68729	7.88729	8.9875	8.06312	7.95833	4.55396	7.61229	5.02333	5.03229
31.2	59.0781	9.70562	6.73729	8.08229	8.8175	7.88312	8.03833	4.72896	8.16729	5.43833	4.25229
31.4	58.4531	9.68562	6.73229	8.49229	8.9725	7.52813	8.05333	5.10396	8.01229	5.38333	5.26729
31.6	59.0781	9.64062	6.50229	8.41229	8.8625	7.45812	8.28333	4.90896	7.27729	4.97333	5.50229
31.8	57.2031	9.61063	6.47229	7.80729	8.4725	7.22813	7.75833	4.78396	7.84729	5.02833	5.43729
32	58.7031	9.56563	6.64729	8.25729	8.9675	7.15813	7.75833	4.84396	7.68729	5.19833	4.47229
32.2	56.3281	9.50563	6.57229	7.97729	9.0825	7.38812	7.65333	5.01396	7.41229	5.12833	4.25229
32.4	56.3281	9.53562	6.52229	8.35729	8.7525	7.85813	7.86833	4.93396	7.81229	4.91333	3.76729
32.6	56.4531	9.47063	6.63229	8.50729	8.5925	7.85813	7.84333	4.92896	7.54229	5.18833	4.84729
32.8	55.4531	9.48563	6.56229	8.01229	8.8275	7.61813	8.46333	4.87396	7.53229	5.14833	6.12229
33	55.7031	9.40062	6.56229	7.67229	9.1175	7.21812	7.67833	4.88896	7.49229	4.84833	5.27729
33.2	54.2031	9.39062	6.59729	7.69729	8.6325	6.90313	7.79833	4.86396	7.52229	4.77333	4.56229
33.4	53.7031	9.38562	6.42729	8.00229	9.0275	7.62812	8.08333	4.94896	7.44229	4.92333	4.27729
33.6	52.3281	9.30063	6.58729	7.95729	8.5075	8.17812	7.66833	4.27896	7.21229	5.22333	4.47229
33.8	52.2031	9.31062	6.58229	8.05729	8.4325	7.46312	7.54333	4.49896	6.92229	4.64333	4.72729
34	50.9531	9.31062	6.42229	7.13229	9.0175	7.82313	7.57333	4.52396	7.07729	4.91833	4.50729
34.2	51.9531	9.24062	6.46229	7.71729	8.6325	7.23313	8.44833	4.89396	7.01229	5.10333	4.76729
34.4	52.0781	9.20063	6.54729	8.22229	8.2675	6.92312	7.95333	4.93896	7.60729	4.92333	4.90229
34.6	53.3281	9.25563	6.30729	7.56229	8.4825	6.90313	6.85333	4.85896	7.64229	4.43833	5.03229
34.8	52.0781	9.15563	6.51229	7.81229	8.6225	7.24812	7.46333	4.82396	7.44729	4.51833	4.01729
35	50.0781	9.14062	6.40729	7.30729	8.4025	7.70812	8.12833	4.58896	7.61729	4.87833	3.67729
35.2	50.3281	9.16062	6.35229	7.99229	8.4925	7.36813	7.79333	4.41396	6.98229	4.90333	3.63729
35.4	49.5781	9.10562	6.50729	7.40729	8.1325	7.06313	7.47333	4.12396	6.87729	4.76333	3.84729
35.6	50.2031	9.10562	6.33229	7.75229	8.1125	7.10813	8.05833	4.31896	6.70229	4.98833	4.24729
35.8	48.8281	9.10063	6.55229	7.44229	8.3725	6.95812	7.85333	4.36396	6.90729	5.16833	4.69729
36	50.5781	8.97563	6.29729	7.22729	8.2625	7.00312	7.79333	4.70896	7.41229	4.93333	4.57229
36.2	49.3281	9.04063	6.45229	7.56229	7.8775	7.27313	7.43333	4.42896	7.72229	4.51833	4.51229
36.4	49.3281	9.04063	6.32229	7.73729	8.3875	7.13812	7.45333	4.49896	7.96729	4.57833	4.57729
36.6	50.7031	8.88063	6.14229	7.49729	8.2575	6.85313	7.63333	3.87896	8.07229	4.68333	3.60229
36.8	49.5781	8.90062	6.32729	7.20729	7.9775	6.78313	7.42333	4.17896	7.73229	4.80833	4.28229
37	47.4531	8.87562	6.18229	7.07729	8.6375	6.91812	7.41833	4.39396	7.23229	4.97333	4.36229
37.2	47.9531	8.79562	6.33229	7.59229	7.9275	7.44813	7.69833	4.54896	7.12729	4.35333	4.69229
37.4	47.5781	8.83062	6.21229	7.29729	8.3675	7.10313	7.62333	4.47396	6.87229	5.19333	4.84729
37.6	45.3281	8.82563	6.27729	7.35229	8.4175	7.24313	7.36333	4.65396	7.46729	4.69333	4.36729
37.8	46.0781	8.80562	6.32729	7.50729	7.8225	7.10313	7.43833	4.32396	7.04729	4.85833	3.87729
38	46.4531	8.78063	6.08729	7.25229	8.0225	6.70312	7.25833	4.45396	7.13229	4.82333	4.29229
38.2	46.0781	8.74062	6.22229	7.51729	8.1975	6.68313	6.57833	4.63896	7.21229	4.66833	3.87229
38.4	44.9531	8.73563	6.14229	7.28229	8.3175	7.09812	7.13833	4.11396	7.15229	4.68833	4.66229
38.6	45.9531	8.72063	6.21729	7.58729	8.2025	6.91312	7.92333	4.18896	6.95729	4.91333	3.94229
38.8	45.3281	8.71063	6.05729	7.01729	8.1825	7.03313	7.56833	4.21396	7.10229	4.55833	3.81729
39	45.3281	8.67062	6.19229	6.94729	8.4325	7.02313	6.92333	4.40896	7.50729	4.58333	3.76229
39.2	45.5781	8.59563	6.14229	7.24729	8.1125	6.72312	6.97333	4.00396	7.55729	4.57833	3.75229
39.4	44.9531	8.61562	6.10229	7.44229	7.7825	6.42312	6.98333	4.24396	7.05729	4.85833	3.94229
39.6	45.9531	8.64062	6.14229	6.92229	7.9375	6.70312	7.33833	4.43396	7.66729	4.29833	4.50729
39.8	44.3281	8.57062	6.02729	6.97229	8.2675	7.03812	7.04333	4.74896	6.54729	4.95333	3.98229
40	44.5781	8.58062	6.15729	6.92729	7.9325	7.07812	7.34333	4.60396	6.55229	4.44833	4.45229
40.2	44.5781	8.59062	5.96229	7.64229	7.8325	6.76813	7.18833	4.37896	6.66229	4.63833	4.05229
40.4	44.5781	8.52063	6.12229	7.17729	7.3075	6.54812	7.36833	4.11896	6.88229	4.46333	4.21229
40.6	44.5781	8.53063	5.90229	7.19229	7.6225	6.51312	7.09333	4.37896	6.27229	4.18833	3.01729
40.8	43.5781	8.52562	5.98229	6.65729	8.3675	6.59312	6.92333	4.47896	7.21729	4.58833	2.99229
41	45.4531	8.49563	5.99729	6.42729	8.2925	6.98313	6.77333	4.60896	6.22729	4.37333	3.05729
41.2	44.4531	8.44063	6.01729	7.19229	8.0825	6.67812	7.27833	4.78396	6.70229	4.17833	3.72729
41.4	43.8281	8.41563	6.08729	6.89729	7.8675	6.79312	7.03833	4.73896	6.75729	3.84833	3.43729
41.6	42.7031	8.38063	5.96229	6.69229	8.2075	6.55312	7.16833	4.95896	6.95729	4.10333	4.32229
41.8	44.0781	8.40563	6.04229	6.57729	7.7625	6.53313	6.59333	4.55396	6.85229	4.18833	3.96229
42	41.9531	8.34563	5.88229	6.95729	8.5875	6.27313	6.68333	4.46896	6.56729	4.38333	2.72729
42.2	43.3281	8.34062	5.95229	6.96729	7.8025	6.76312	6.63833	4.74896	6.78229	4.18333	2.87729
42.4	42.5781	8.30063	5.82729	6.52229	7.3575	6.93813	6.98333	4.74396	6.60729	4.19833	3.52729
42.6	43.2031	8.35063	5.96729	6.58229	7.6125	6.85313	7.36333	4.80896	6.59729	4.63833	3.70729
42.8	40.5781	8.31563	5.77729	6.90229	7.8275	6.66312	7.33333	4.02396	6.94229	4.23833	3.79729
43	41.9531	8.29562	5.99729	6.46729	7.3575	6.38812	7.13833	4.54396	6.77729	4.42333	3.58229
43.2	42.4531	8.30562	5.84729	6.87729	7.2675	6.42312	6.22833	4.40396	7.02729	4.44833	3.47729
43.4	42.3281	8.29063	5.94729	6.74229	7.0775	6.86813	7.05833	4.59396	6.69229	4.47333	2.85729
43.6	41.7031	8.23062	5.78729	6.70729	7.8625	6.83812	6.42833	4.57396	6.29229	4.45333	2.96729
43.8	40.2031	8.27562	5.86729	6.63729	7.4275	6.99812	6.62333	4.60896	6.50729	4.57333	2.87229
44	42.3281	8.30063	5.65729	6.34229	7.6325	6.68813	7.19333	4.86396	5.72229	4.48333	3.17729
44.2	39.5781	8.15062	5.83729	6.48729	7.7125	6.59812	7.95833	4.99896	5.98729	4.15833	3.56229
44.4	39.0781	8.27063	5.68229	6.72729	8.1675	6.68813	6.76833	4.23396	6.35729	4.53833	3.87729
44.6	40.3281	8.16563	5.78729	6.66729	7.7525	6.57812	6.58333	4.29896	6.58229	4.26333	3.26729
44.8	39.5781	8.17563	5.61729	6.54229	7.1775	6.52813	6.13833	4.31896	6.54729	4.33333	3.03229
45	39.4531	8.18562	5.75729	6.32229	7.4825	6.75812	6.65833	4.24896	6.98229	4.41333	2.92729
45.2	38.2031	8.08563	5.67729	6.63729	7.9525	6.62312	6.51833	4.44396	6.95229	4.29333	3.42729
45.4	40.2031	8.21562	5.74229	6.38729	7.8825	6.61313	6.32833	4.72896	6.27229	4.46333	3.29729
45.6	40.4531	8.04562	5.62229	6.26229	7.5725	6.63812	6.54833	4.89896	6.27729	4.32333	3.42729
45.8	40.3281	8.13562	5.63729	6.38729	7.6575	6.41812	6.53333	4.63396	6.24229	4.11333	3.61229
46	37.7031	8.08563	5.65729	6.25229	6.8825	5.94813	6.62333	4.77396	6.25729	4.11833	2.88229
46.2	40.4531	7.96563	5.53729	6.44729	7.6475	6.11313	6.35833	4.71896	6.39729	4.19333	2.35229
46.4	38.8281	8.10063	5.60729	6.73229	7.3775	6.52313	6.40333	4.98396	6.65229	4.34333	2.36729
46.6	36.9531	7.97063	5.55229	6.21229	7.3625	6.84812	6.60833	4.47896	6.29729	4.16333	2.67229
46.8	37.5781	8.06062	5.62229	6.54229	7.4125	6.97312	6.06333	4.49896	5.97729	3.97833	3.13729
47	37.3281	7.99563	5.48229	6.35729	7.4975	6.63812	6.60833	4.55896	6.03229	4.08333	3.29229
47.2	35.4531	7.98562	5.60229	6.33229	7.0325	6.15813	7.00333	4.80396	6.27729	4.15833	3.13229
47.4	36.3281	7.98562	5.50729	6.28229	7.1775	6.21312	7.01833	4.59896	6.07729	4.39333	3.85229
47.6	37.9531	7.94062	5.61729	6.46729	7.4675	5.95312	7.19333	4.41396	6.20729	4.01833	2.98729
47.8	37.5781	8.02562	5.45729	6.25729	7.2575	6.27813	5.87333	4.10396	6.77229	4.21333	3.06729
48	38.3281	8.01562	5.60729	6.35729	7.0825	6.55813	5.67833	4.39396	6.42729	4.45333	3.44729
48.2	38.3281	7.95062	5.46729	6.32229	6.8675	6.85313	6.05333	3.65396	6.29229	4.14333	3.38729
48.4	37.9531	7.97562	5.59729	6.32229	7.2725	6.50312	6.46333	4.14396	6.08729	4.03333	3.40229
48.6	37.7031	7.91563	5.42729	6.22229	7.0575	6.01312	6.92833	4.19896	6.25729	4.12333	3.05229
48.8	37.2031	7.90562	5.54229	6.11729	7.2825	6.03812	6.89333	4.18896	6.04229	4.04833	3.20229
49	37.7031	7.88563	5.39729	6.17229	7.3525	6.03313	6.22833	4.25396	6.04729	3.95833	3.70729
49.2	37.9531	7.92563	5.55729	6.41229	7.3675	6.39813	5.90833	4.27396	5.82229	3.82333	4.02729
49.4	37.8281	7.96063	5.41229	6.15229	7.1325	6.47813	5.86833	4.25896	5.98729	4.26833	3.26729
49.6	37.0781	7.97562	5.49729	6.39229	7.3725	6.43813	6.29833	4.31896	5.57729	4.38333	3.12729
49.8	37.4531	7.93562	5.34229	6.30229	7.0575	6.01813	6.35333	4.18396	5.85229	4.03333	4.10729
50	39.2031	7.89562	5.42229	6.01729	7.0125	5.99313	6.41833	4.72396	6.35729	4.20333	3.00229
50.2	37.2031	7.84563	5.29229	6.21229	7.0225	6.11313	6.05833	4.60396	5.80229	4.11333	2.76729
50.4	36.2031	7.95062	5.41729	6.08229	7.2925	6.30312	5.45833	4.28396	5.46729	4.00333	2.90729
50.6	37.0781	7.88063	5.40729	6.08729	7.2975	6.44313	5.98333	4.23896	5.67229	4.07833	3.04729
50.8	34.9531	8.09062	5.44229	5.92229	7.3525	6.45812	6.47833	4.34396	6.08729	4.03833	3.53729
51	36.4531	7.80563	5.62729	5.99729	6.8575	6.31313	6.34333	3.89396	5.90729	4.06833	2.92229
51.2	36.2031	7.94562	5.42729	6.10229	7.0225	6.07812	6.47833	3.93396	5.93229	4.24333	3.10729
51.4	36.2031	7.89562	5.38229	6.09729	6.9575	5.90313	6.52333	4.20396	6.13729	3.97833	3.05229
51.6	37.0781	7.76562	5.42229	6.11729	6.7575	6.14313	5.78833	4.13896	6.17729	4.05833	2.94229
51.8	34.3281	7.92563	5.41229	6.08229	7.4075	6.11813	6.40333	3.94396	6.41729	4.02833	2.59229
52	35.2031	7.93063	5.22229	6.02729	6.6975	5.91812	6.02833	4.07396	6.28729	3.68333	2.65729
52.2	36.9531	7.74062	5.35229	5.97729	6.5575	5.99313	6.05333	4.21896	6.14229	4.11833	2.81229
52.4	36.3281	7.82062	5.17729	5.82229	7.2025	5.93813	5.81833	3.81896	6.02229	4.26833	3.08729
52.6	34.8281	7.71063	5.35229	6.09729	6.9525	6.12312	6.26833	3.70896	5.85229	4.12833	2.84729
52.8	33.8281	7.71563	5.16729	6.00729	7.0625	6.27313	6.27333	3.67896	5.88729	4.17833	2.48729
53	33.3281	7.82062	5.34229	6.05229	6.9975	6.05813	6.74333	4.19396	6.16229	3.89333	2.22229
53.2	34.4531	7.69562	5.30729	5.81229	6.7775	6.13312	6.40333	4.38396	6.46229	3.94333	2.54229
53.4	35.7031	7.82562	5.23229	6.03729	6.3575	5.94313	6.22833	4.87396	6.38729	3.87833	2.89229
53.6	34.7031	7.55063	5.36729	6.01229	7.0275	5.69313	6.24333	4.47396	6.26729	4.04333	2.24229
53.8	35.2031	7.76063	5.38229	5.89729	7.4625	5.69313	6.13833	4.73396	6.05229	3.82333	2.39729
54	32.7031	7.64062	5.42729	5.85729	6.5925	6.04312	5.99833	4.15896	5.37729	3.38333	2.59729
54.2	34.8281	7.66062	5.33229	5.87229	6.1425	6.34812	6.09833	4.01896	5.49729	4.00333	2.31229
54.4	33.8281	7.67563	5.36729	5.68729	6.5875	6.06813	5.98833	3.90396	5.42729	3.95333	2.57729
54.6	33.4531	7.60562	5.25729	5.74729	6.7125	5.69813	5.70833	4.04896	5.60229	3.88333	2.46229
54.8	34.7031	7.59563	5.29729	5.74229	6.4025	5.57313	5.65333	4.04896	6.01729	3.74333	2.06229
55	32.9531	7.64062	5.26229	5.66729	7.1375	5.66312	6.28333	4.02396	5.65729	4.00833	2.72729
55.2	32.0781	7.55063	5.29729	5.70729	7.2975	5.76813	5.87833	4.21396	5.67729	3.73333	3.13729
55.4	32.3281	7.62563	5.19229	5.71729	7.2475	5.99812	5.75333	4.15396	6.27229	4.00833	2.43229
55.6	33.3281	7.43562	5.20229	5.70729	6.8025	5.92812	5.75333	3.80896	6.10229	3.81833	2.66229
55.8	31.7031	7.65062	5.09229	5.92229	7.2225	5.94313	5.86833	3.73396	5.90729	3.88833	2.37229
56	31.4531	7.43562	5.09229	5.57229	6.8675	5.69313	5.86333	3.55896	5.66229	3.78833	2.06729
56.2	30.2031	7.45563	5.15229	5.75229	6.4225	5.71312	5.89333	3.69396	5.84729	3.23333	2.05229
56.4	30.8281	7.58063	5.10729	5.68729	6.2675	5.71812	5.55833	3.71396	5.63229	3.79833	3.49729
56.6	31.0781	7.40562	5.04229	5.57729	6.5425	5.71812	5.91833	3.61396	5.18729	3.64333	2.59729
56.8	31.5781	7.38063	5.18729	5.68229	6.8075	5.77313	5.87333	3.64896	5.09729	4.13833	2.92229
57	30.7031	7.40062	5.08729	5.49729	6.8225	5.76312	5.30333	3.64896	5.41229	3.96833	2.90729
57.2	28.9531	7.42563	5.12229	5.79729	6.6275	5.62812	5.38333	3.90896	5.19729	3.94833	2.42729
57.4	29.7031	7.32562	5.01229	5.28729	6.1475	5.52813	6.02333	3.98396	5.15229	3.71333	2.25229
57.6	29.2031	7.27062	5.12729	5.79729	6.2375	5.43813	6.09333	3.77396	5.38229	3.90333	2.18729
57.8	29.2031	7.36562	4.95729	5.37729	6.0725	5.74812	5.94833	3.75396	5.31729	3.49333	2.43229
58	28.4531	7.33063	5.12729	5.60729	6.0725	5.65313	5.51333	3.71396	5.66229	3.66833	2.61229
58.2	30.2031	7.34563	4.96729	5.62729	6.2125	5.81313	5.50333	3.84396	5.21229	3.65333	2.36729
58.4	28.9531	7.27562	5.03729	5.56229	6.3575	5.48313	5.74333	3.77396	5.16229	3.64833	2.73729
58.6	29.2031	7.28062	4.84229	5.41229	6.4825	5.40313	5.31833	3.90396	5.05229	3.71833	2.24729
58.8	28.8281	7.22063	4.96229	5.40229	6.1625	5.54812	5.28333	3.86396	5.42229	3.69333	2.07729
59	25.7031	7.21563	4.95229	5.51229	5.9125	5.66812	5.14833	3.73896	5.10229	3.68833	2.19729
59.2	27.7031	7.21063	5.02729	5.61729	6.2925	5.79812	5.27333	3.65896	4.97229	3.78333	2.47729
59.4	28.0781	7.22562	4.88229	5.24229	6.9425	5.35313	5.81333	3.35396	5.28729	3.36833	2.71229
59.6	26.4531	7.16563	5.01229	5.41729	6.6825	5.41812	5.80833	3.54396	5.27729	3.73833	2.41229
59.8	26.9531	7.13563	4.82729	5.29729	6.3775	5.23813	5.50333	3.50896	5.06229	3.56333	2.69229
60	28.3281	7.09563	4.87729	5.38229	5.8925	5.37312	5.14333	3.75896	4.90729	3.61833	2.47229

## Sheet: OS_High
t [s]	Q [l/s]	P1 [cm]	P2 [cm]	P3 [cm]	P4 [cm]	P5 [ cm]	P6 [cm]	P7 [cm]	P8 [cm]	P9 [cm]	P10 [cm]
0	-0.0104167	-0.0539583	-0.0416667	-0.00770833	0.00979167	0.003125	-0.00604167	-0.009375	0.000416667	0.029375	-0.00104167
0.2	0.989583	-0.0439583	-0.0566667	0.0122917	0.00479167	0.003125	-0.0110417	-0.009375	0.0204167	-0.000625	-0.00604167
0.4	0.989583	-0.0289583	-0.0666667	-0.00770833	-0.000208333	-0.001875	-0.0110417	-0.009375	-0.00958333	-0.010625	-0.00104167
0.6	1.11458	-0.0439583	-0.0116667	-0.00770833	-0.000208333	-0.006875	-0.0110417	0.005625	0.00541667	-0.015625	0.00395833
0.8	-0.0104167	-0.0339583	-0.0116667	0.0272917	-0.000208333	-0.001875	-0.00604167	0.005625	0.00541667	-0.010625	0.0189583
1	-0.260417	-0.0139583	-0.0166667	-0.0127083	-0.000208333	0.003125	0.0189583	-0.009375	0.00541667	-0.010625	0.0289583
1.2	-0.760417	-0.0339583	-0.0216667	-0.00770833	-0.000208333	0.008125	0.0189583	0.010625	-0.0145833	-0.005625	-0.0160417
1.4	0.489583	-0.0239583	-0.0116667	0.0272917	-0.000208333	0.008125	0.0139583	0.005625	0.00541667	-0.005625	-0.0160417
1.6	-0.0104167	0.00104167	-0.0216667	-0.00770833	-0.00520833	0.008125	0.00895833	0.000625	0.0104167	-0.000625	-0.00604167
1.8	-0.885417	-0.0189583	-0.0266667	-0.00770833	0.00479167	0.008125	0.00895833	0.005625	-0.00458333	-0.000625	-0.00104167
2	0.114583	-0.00895833	-0.0116667	0.0272917	-0.000208333	0.008125	0.00395833	0.005625	-0.00958333	-0.000625	-0.00604167
2.2	0.114583	0.0160417	0.0233333	-0.00770833	-0.0102083	0.013125	0.00395833	0.010625	0.000416667	-0.000625	-0.00604167
2.4	-0.385417	-0.00895833	0.00833333	-0.00770833	-0.00520833	0.033125	0.00395833	0.015625	0.000416667	0.004375	0.00395833
2.6	-0.885417	-0.00395833	-0.00166667	0.0172917	-0.0102083	0.023125	-0.00104167	0.020625	-0.0145833	-0.000625	0.00895833
2.8	-1.01042	0.0210417	0.00333333	-0.00770833	-0.0152083	0.008125	-0.00604167	0.010625	0.000416667	0.004375	0.0239583
3	-0.0104167	0.00104167	0.00333333	-0.00770833	-0.0102083	-0.001875	-0.00104167	-0.009375	-0.00458333	-0.000625	-0.0210417
3.2	0.114583	0.0160417	0.0233333	0.00729167	-0.0102083	-0.011875	-0.00104167	-0.009375	0.0154167	-0.005625	-0.0160417
3.4	-0.135417	0.0410417	0.00833333	-0.00770833	-0.0152083	-0.016875	-0.00104167	-0.014375	-0.0145833	-0.005625	-0.00604167
3.6	0.239583	0.0160417	0.0483333	-0.00770833	-0.000208333	-0.016875	0.00395833	-0.009375	0.000416667	-0.000625	-0.00104167
3.8	1.11458	0.0260417	0.0383333	0.00729167	0.0347917	-0.011875	-0.00104167	-0.009375	-0.00458333	0.004375	-0.00604167
4	-0.635417	0.0510417	0.0233333	-0.00770833	0.00979167	-0.011875	-0.00104167	0.000625	0.0104167	0.004375	-0.00104167
4.2	0.114583	0.0310417	0.0383333	-0.00770833	0.00979167	-0.016875	-0.00604167	0.000625	-0.00458333	0.004375	-0.00104167
4.4	-0.135417	0.0360417	0.0383333	0.00229167	0.00479167	-0.011875	-0.0110417	-0.014375	0.000416667	0.009375	0.0139583
4.6	-0.260417	0.0610417	0.0433333	-0.00770833	0.00479167	-0.016875	-0.0110417	0.005625	0.000416667	0.014375	0.00895833
4.8	1.23958	0.0460417	0.0333333	-0.00770833	0.00979167	-0.011875	-0.0110417	0.005625	0.0154167	0.009375	-0.0210417
5	0.489583	0.0410417	0.0333333	-0.00270833	-0.00520833	-0.006875	-0.0160417	0.000625	-0.0145833	0.014375	-0.0160417
5.2	-1.76042	0.0660417	0.0583333	-0.00770833	-0.00520833	-0.006875	-0.00604167	0.000625	0.000416667	0.019375	-0.00104167
5.4	-0.635417	0.0560417	0.0483333	-0.00270833	-0.00520833	-0.006875	0.00895833	0.005625	0.000416667	0.019375	-0.00104167
5.6	0.739583	0.106042	0.0433333	-0.00270833	-0.00520833	0.003125	0.0239583	0.005625	0.0154167	-0.010625	-0.00604167
5.8	-0.510417	0.516042	0.0533333	-0.00770833	-0.00520833	-0.001875	0.0139583	0.005625	-0.00958333	-0.015625	-0.00604167
6	0.864583	1.22104	0.0533333	-0.00270833	-0.00520833	-0.001875	0.00895833	0.010625	0.000416667	-0.020625	-0.00104167
6.2	-0.510417	2.10604	0.213333	-0.00770833	-0.000208333	-0.016875	0.00395833	0.030625	-0.00458333	-0.010625	0.00895833
6.4	10.6146	3.00104	0.628333	-0.00770833	-0.00520833	-0.006875	0.00395833	0.005625	0.0154167	-0.015625	0.00395833
6.6	40.7396	3.97604	1.01333	-0.00270833	-0.00520833	0.003125	0.00395833	-0.009375	-0.00958333	-0.010625	-0.0210417
6.8	75.8646	5.01104	1.68833	-0.0127083	-0.00520833	-0.001875	-0.00104167	-0.014375	-0.0145833	-0.010625	-0.0160417
7	114.615	5.96604	2.40833	-0.00770833	-0.0102083	-0.001875	-0.00604167	-0.014375	0.000416667	-0.010625	-0.00604167
7.2	138.865	6.99604	3.15833	-0.00770833	-0.0102083	-0.001875	-0.0110417	-0.014375	0.0304167	-0.005625	-0.00104167
7.4	154.99	8.16104	4.00833	-0.0127083	-0.0152083	-0.001875	-0.00604167	-0.009375	-0.0145833	-0.005625	-0.0110417
7.6	165.365	9.27604	5.00833	-0.0127083	-0.0152083	-0.001875	-0.00104167	-0.004375	-0.00458333	-0.000625	-0.00104167
7.8	174.74	9.88104	5.97333	-0.00270833	-0.0202083	-0.001875	-0.00604167	0.005625	0.000416667	0.004375	0.00395833
8	179.99	10.581	6.52333	-0.0127083	-0.0202083	-0.006875	-0.00604167	-0.004375	0.0154167	-0.000625	0.00895833
8.2	183.99	11.286	6.82333	-0.0127083	-0.0202083	-0.001875	-0.00604167	0.005625	-0.00958333	-0.000625	-0.00104167
8.4	183.99	11.936	7.33833	-0.0127083	-0.0252083	-0.001875	-0.0110417	0.000625	0.00541667	-0.000625	-0.0210417
8.6	184.24	12.456	7.74333	-0.0127083	-0.00520833	0.003125	-0.0110417	0.000625	0.00541667	-0.005625	-0.0110417
8.8	183.74	13.156	8.13833	-0.0127083	0.0197917	0.003125	-0.0110417	0.000625	0.000416667	-0.005625	-0.00604167
9	183.115	13.246	8.56333	-0.00770833	0.00479167	0.008125	-0.0210417	0.000625	-0.00958333	-0.005625	-0.00104167
9.2	181.865	13.536	8.73333	-0.0127083	-0.000208333	-0.001875	-0.0210417	0.005625	0.000416667	-0.000625	-0.00604167
9.4	175.865	13.496	9.02833	-0.0127083	-0.000208333	0.003125	-0.0160417	0.005625	0.000416667	-0.000625	-0.00104167
9.6	169.115	13.356	9.06333	0.137292	0.909792	0.008125	-0.0160417	0.015625	-0.00458333	-0.000625	-0.00104167
9.8	161.365	13.631	9.25333	1.20229	1.67479	0.008125	0.00395833	0.025625	-0.00458333	0.009375	0.00395833
10	154.365	13.671	9.32833	1.59229	2.16979	1.76812	0.0189583	0.005625	0.000416667	0.009375	-0.0110417
10.2	148.49	13.671	9.31333	1.87729	3.52479	2.48813	0.0139583	-0.014375	0.00541667	0.009375	-0.0260417
10.4	142.99	13.601	9.23833	2.21229	4.90979	2.19313	0.453958	-0.019375	-0.0145833	0.009375	-0.0160417
10.6	139.74	13.606	9.14333	2.43729	4.43479	2.86813	0.948958	0.305625	0.000416667	0.014375	-0.00604167
10.8	139.865	13.641	9.03833	2.99729	5.48979	3.69813	1.59896	0.775625	1.86542	0.009375	-0.00104167
11	139.365	13.836	9.19333	3.88729	6.35979	4.41812	1.91896	1.51562	4.77542	0.019375	-0.0110417
11.2	138.865	13.876	9.53833	5.20729	6.17979	5.28812	3.17396	2.35062	7.00542	0.374375	-0.00604167
11.4	136.74	13.746	9.46833	6.25229	6.87979	7.27813	3.65396	3.79562	6.69542	0.669375	0.0389583
11.6	132.74	13.531	9.45833	6.06729	8.34479	7.58312	4.90396	4.39062	5.97042	2.75438	0.128958
11.8	132.49	13.756	9.33833	7.53729	9.03479	7.45312	5.34396	4.40062	7.28042	2.95438	0.703958
12	131.865	13.566	9.41333	8.57729	8.75979	7.74812	6.80396	4.21063	6.00542	3.55437	0.728958
12.2	131.365	13.631	9.27833	7.75229	11.2948	8.91313	8.50896	5.11562	6.90042	3.91938	0.908958
12.4	129.365	13.596	9.31333	9.24729	12.4698	9.01812	8.54896	4.82062	8.35042	3.49938	0.943958
12.6	129.865	13.341	9.21333	9.05229	11.8448	8.66812	9.37896	4.37563	8.88542	3.35938	1.13396
12.8	127.365	13.586	9.00833	8.99729	11.7698	9.40813	7.91396	5.19562	6.78542	4.12937	1.33396
13	124.615	13.561	9.21833	9.91229	11.6698	9.57312	8.47396	5.19062	7.82542	4.27438	1.10396
13.2	125.115	13.516	9.30833	10.9023	13.4848	8.70813	8.93896	5.26562	8.10042	4.59438	1.13896
13.4	124.24	13.521	9.47333	11.2623	13.0148	9.16812	8.31396	4.99062	7.09042	5.10938	1.08396
13.6	123.115	13.526	9.21833	10.8123	11.1498	9.31312	9.09896	4.81062	7.84042	5.09438	0.878958
13.8	121.74	13.231	9.08333	10.9973	11.8898	8.84313	10.489	5.29563	8.00042	5.45437	0.988958
14	120.74	13.216	8.92833	11.2173	10.1548	9.00812	8.23396	5.03562	8.79542	5.50437	1.13896
14.2	120.365	13.231	8.90333	11.3123	10.6198	8.85812	8.49896	5.27062	8.70042	5.09938	0.993958
14.4	118.365	13.186	8.88833	10.6773	11.0298	10.2131	9.46896	4.43562	8.66542	5.62937	1.08896
14.6	116.865	13.001	8.83333	11.1323	10.6748	8.55813	9.86396	5.11562	8.11542	5.48438	1.07396
14.8	115.24	12.951	8.79333	11.0423	11.2898	8.67313	9.79396	5.68063	7.56542	5.72438	1.11396
15	115.115	12.906	8.90833	10.5873	10.9398	9.28813	10.579	5.13563	8.30542	5.71438	2.26896
15.2	113.115	12.916	8.94833	10.7123	12.1248	9.99312	8.85396	4.90062	8.86042	6.13438	3.76896
15.4	110.24	12.931	9.00333	10.4323	12.0398	9.54813	10.014	4.98062	9.16542	5.76438	3.27896
15.6	111.49	12.746	8.93833	11.0573	11.5248	9.48312	9.13896	5.69062	8.03542	6.12437	2.96396
15.8	110.615	12.736	8.47333	10.5923	10.5798	9.08313	9.91396	5.87563	7.90042	6.31937	3.02896
16	110.865	12.781	8.32333	10.7473	11.6298	9.91812	10.169	5.46563	6.95042	6.20437	3.00396
16.2	108.615	12.586	8.06333	11.1573	11.3598	9.10313	10.124	4.36062	7.60042	6.25437	2.53396
16.4	106.74	12.636	8.58833	10.3273	11.9848	8.88312	10.034	5.44062	7.82542	6.03437	3.03396
16.6	105.99	12.601	8.39833	10.6323	11.4098	8.95312	10.394	5.37063	8.78542	6.20437	3.81896
16.8	105.74	12.511	8.47833	10.1123	11.3048	9.45312	9.51896	5.64562	8.75042	6.21438	3.84396
17	105.865	12.591	8.26333	10.7323	11.5598	9.88312	9.26896	5.38063	8.06542	5.69937	3.43896
17.2	106.615	12.436	8.07833	10.8923	11.8798	9.63813	9.77396	5.48562	8.99542	6.57437	5.75396
17.4	105.74	12.336	8.32833	10.3223	11.9198	9.01812	10.459	5.61062	7.19542	5.69437	4.35896
17.6	103.99	12.566	8.34833	10.6923	11.4298	9.01313	10.114	5.40062	8.20042	6.02438	4.65396
17.8	103.74	12.391	8.44333	10.8223	12.1148	9.89813	9.69396	5.37563	7.20042	6.30438	5.49396
18	102.115	12.366	8.39333	11.1073	12.2548	9.50812	9.85396	5.40062	9.00042	6.29938	5.00896
18.2	102.365	12.476	8.41333	10.8123	11.5898	9.70312	9.74896	4.99563	9.06542	6.48438	5.00396
18.4	102.615	12.286	8.23333	10.6373	12.0298	9.33812	9.66396	4.92063	9.06042	6.64938	5.56896
18.6	101.365	12.246	8.07333	10.8323	11.7898	9.81312	10.034	5.76063	8.01042	6.64938	4.38396
18.8	102.74	12.261	8.09833	10.4073	11.6598	9.93812	9.84396	5.94062	8.46042	6.25938	5.09896
19	100.99	12.221	8.24833	10.4223	11.7598	9.36313	10.244	6.37063	9.13542	6.65937	4.86896
19.2	101.49	12.021	8.34833	10.1773	11.0448	9.15813	9.35896	5.55063	8.74542	6.37437	4.29896
19.4	101.865	12.086	8.35833	10.2273	11.3448	8.59812	9.01896	6.12063	8.84042	6.03937	5.06396
19.6	100.99	12.011	8.43833	10.2823	11.5048	9.30813	9.49396	4.88563	7.79542	6.58437	4.73396
19.8	101.115	12.211	8.38833	10.8673	10.9348	9.91812	9.86896	5.27562	9.59542	6.62937	4.83396
20	98.7396	11.976	8.28833	10.7323	11.3798	9.46813	10.034	5.91062	9.44542	6.03437	5.14896
20.2	100.115	11.996	8.14333	10.2073	11.2648	9.32312	9.83396	5.38563	9.88042	6.65437	5.46396
20.4	100.365	12.111	8.23333	10.4223	11.4798	8.91313	10.074	5.19562	9.37542	6.47938	4.42896
20.6	100.865	11.996	8.17333	10.1823	11.4998	9.10812	9.31896	5.52062	8.75042	6.72438	4.10896
20.8	100.24	12.021	8.22833	10.7073	11.9548	9.50812	9.59396	5.51063	8.55042	5.68438	4.89896
21	98.3646	12.026	8.35833	10.3623	11.2048	9.81813	10.044	5.86062	9.31042	6.17938	4.88896
21.2	97.6146	11.881	8.11833	10.1323	11.4298	9.16812	10.599	5.58563	9.46542	6.67438	5.81396
21.4	96.8646	11.986	8.02833	10.5173	11.5748	8.98312	9.64896	5.64562	8.63542	5.80438	5.84396
21.6	96.9896	11.816	8.02333	10.5823	11.4348	8.96813	9.28396	5.53062	9.16042	5.89438	5.75396
21.8	95.1146	11.786	8.09833	10.0873	11.1448	9.35313	10.359	5.63063	9.21542	5.89438	6.98396
22	95.2396	11.816	8.25833	10.4873	11.0498	9.71813	10.214	5.73562	9.82042	6.13938	5.95896
22.2	93.7396	11.621	8.08833	11.0173	10.5948	9.86812	9.28396	5.85062	9.15042	6.25938	6.97896
22.4	93.4896	11.786	8.09333	10.8673	11.2148	9.15813	9.70896	5.69062	9.11042	6.12937	7.22396
22.6	93.1146	11.616	7.93333	10.4323	11.2198	8.81813	9.26396	4.77062	8.91042	5.98438	5.90396
22.8	92.4896	11.816	7.91333	10.1973	10.8848	8.69313	9.37396	5.36062	8.16542	6.09938	5.54396
23	91.2396	11.646	7.80333	10.4223	10.7298	9.29312	9.52396	5.18063	8.37542	5.61937	5.16396
23.2	91.6146	11.746	7.88833	10.2623	11.1448	9.20312	9.75896	5.46063	7.41542	6.22938	5.55396
23.4	92.2396	11.516	8.14833	10.4623	11.0798	9.40312	9.24896	5.12063	7.71542	6.02438	6.87396
23.6	91.1146	11.716	8.11333	9.83729	11.1198	9.33313	9.83896	5.32062	9.08542	5.83938	7.43896
23.8	91.8646	11.516	8.00833	10.0473	10.8548	8.97813	9.59396	5.71063	8.39542	6.37437	7.04396
24	90.4896	11.461	7.76833	10.5473	11.1398	8.83812	9.38896	5.35562	8.55042	6.15937	6.68896
24.2	90.4896	11.406	7.74833	10.4123	11.4298	8.75313	9.71896	6.02062	8.26042	5.41937	5.83396
24.4	88.1146	11.401	7.80333	10.1673	10.6898	8.90312	9.57396	6.08563	8.03042	5.97438	6.32396
24.6	90.8646	11.451	7.85833	10.1923	11.3048	8.78813	10.104	5.55563	8.09042	5.65437	6.84896
24.8	89.9896	11.316	7.74833	10.3473	11.5948	8.97312	9.61896	5.38563	8.88042	6.35938	6.80896
25	88.3646	11.356	7.72333	10.0173	11.3098	8.90813	9.63896	5.08563	9.69542	6.01438	6.32396
25.2	90.2396	11.356	7.75333	10.1273	11.5798	8.95312	9.34896	4.42563	7.81542	6.40937	5.21896
25.4	89.8646	11.321	7.75833	10.0673	11.3448	9.10313	9.21896	5.47562	8.96042	6.80938	5.32896
25.6	90.6146	11.341	7.85333	10.2723	10.3748	8.90312	9.65396	6.24563	8.57042	6.58437	5.10896
25.8	87.6146	11.231	7.71833	10.2373	10.7848	9.37312	9.59896	5.47562	8.66042	6.28437	6.39896
26	86.3646	11.311	7.47833	9.77229	11.0798	8.98312	10.049	4.86062	8.50542	6.12437	7.92896
26.2	86.3646	11.251	7.65333	9.87229	10.5248	8.80813	9.28396	6.04063	7.76042	6.40937	7.45396
26.4	84.9896	11.281	7.73833	10.2073	10.7398	8.51313	9.23396	5.96563	8.31042	5.63938	6.25896
26.6	84.2396	11.086	7.67833	10.4973	10.7248	8.86812	9.16896	5.49563	8.83542	6.04437	5.44396
26.8	86.4896	11.216	7.60333	10.3923	10.9948	9.05312	9.80896	5.39062	9.18542	5.75938	6.10396
27	84.6146	11.051	7.48333	9.64729	11.2998	9.17812	9.35896	5.11062	8.67042	5.74937	6.28396
27.2	84.9896	11.096	7.29333	9.23229	9.93479	9.31312	9.28896	5.20563	9.12042	6.81438	7.34396
27.4	86.1146	11.106	7.25333	10.4123	10.1648	8.98813	10.299	5.60062	9.69542	6.42938	6.01396
27.6	84.2396	11.016	7.38833	10.2323	11.2498	8.40813	9.61896	6.02062	9.09042	6.79437	6.04896
27.8	83.8646	10.991	7.48333	9.71729	10.5298	9.16313	8.94896	5.82562	8.36042	6.64438	5.44896
28	81.1146	11.026	7.37333	9.62729	10.1998	8.85313	9.47396	5.48562	8.92042	6.09938	5.66896
28.2	82.4896	10.846	7.25833	10.2123	11.1448	8.48312	9.64896	5.28062	9.05042	5.77937	6.29896
28.4	81.6146	10.961	7.38333	9.50229	10.5598	8.38312	8.93896	5.09063	9.01542	6.02438	6.77396
28.6	80.3646	10.866	7.69833	9.82229	10.9848	8.89312	9.22396	5.03562	8.80042	5.57937	6.73896
28.8	79.8646	10.861	7.52833	8.96729	10.6648	8.89312	8.97396	5.88063	8.33042	6.83938	4.63896
29	80.2396	10.861	7.29833	9.46729	10.5598	8.99312	9.33396	5.92563	8.51542	5.97438	4.95396
29.2	78.8646	10.816	7.42333	9.76229	10.4798	9.22813	8.95896	5.91062	9.05542	5.88938	5.12896
29.4	79.2396	10.726	7.32833	9.79229	10.9548	9.39312	8.68396	5.32062	8.31042	5.91937	6.91896
29.6	79.3646	10.721	7.29833	9.13729	10.0248	8.81813	9.98396	4.94562	8.52042	5.86937	6.91896
29.8	79.3646	10.716	7.01833	9.15229	10.6898	8.33313	8.65896	5.55063	8.60042	6.17438	5.60396
30	78.4896	10.656	6.94333	9.79229	10.7598	8.20813	9.21896	5.26063	8.47042	5.93438	5.50896
30.2	77.2396	10.651	7.17833	10.3723	10.4148	8.42313	9.47896	5.66563	8.05042	5.88938	5.42396
30.4	77.9896	10.591	7.16833	10.3273	10.2748	9.36313	9.18396	5.07562	8.73042	6.16937	5.65396
30.6	77.6146	10.541	7.08833	10.5423	10.3148	9.35313	9.78396	6.21063	8.72542	5.93438	6.40396
30.8	77.2396	10.541	7.03333	10.1973	10.8698	8.67812	9.41896	6.32562	7.88042	5.44937	6.98896
31	76.4896	10.541	7.03833	9.34229	10.0748	8.15813	9.69896	5.82062	8.19542	5.48937	6.35896
31.2	76.4896	10.511	7.15833	9.30229	10.4398	7.96812	9.09896	5.24563	8.49542	6.27937	5.81896
31.4	74.6146	10.546	7.09833	8.63729	10.4748	8.94313	9.04896	5.10062	8.99542	5.76938	5.12896
31.6	74.4896	10.476	6.88333	8.69229	10.3798	8.89813	9.13896	5.47063	8.65542	5.18438	6.05396
31.8	74.8646	10.441	6.83333	8.95229	10.4498	9.05312	8.46896	4.90562	8.82042	5.38938	5.86396
32	74.2396	10.446	6.92833	9.07229	10.0598	8.85812	9.26896	5.18562	8.72042	5.76938	6.50396
32.2	73.2396	10.426	7.14833	9.63229	10.2098	8.29813	9.06396	5.38563	8.05042	5.94437	6.28896
32.4	74.1146	10.421	7.08833	10.3473	10.3148	8.18313	8.69396	5.70062	8.72542	5.58437	5.83396
32.6	72.1146	10.366	6.73333	9.50229	10.4298	8.50812	8.65396	5.06562	8.56042	5.75437	6.19396
32.8	70.4896	10.351	6.88833	8.77229	10.1998	8.49812	8.57896	5.25563	9.16542	6.28937	5.59396
33	70.7396	10.321	6.94333	8.46229	10.2548	8.44313	8.66396	5.25063	8.52542	5.88938	5.56396
33.2	71.6146	10.301	6.88833	8.61229	9.81979	8.46312	8.84896	4.76063	8.08542	5.61437	5.80896
33.4	70.7396	10.251	6.78833	8.70229	10.5648	8.65813	9.02896	4.62563	8.92042	5.44437	6.12396
33.6	70.7396	10.276	6.83333	8.09729	9.70479	7.95812	9.20896	4.96563	8.54042	5.83938	6.09896
33.8	70.1146	10.241	7.01833	9.12729	9.88479	8.53313	8.62396	5.40562	8.31042	5.81937	5.90396
34	71.3646	10.191	6.99333	9.01229	10.1148	8.42313	8.44396	5.32062	7.53542	5.68938	5.34396
34.2	71.3646	10.246	6.77333	9.27729	10.3998	8.17313	8.97896	5.61062	7.32042	6.13938	5.66896
34.4	71.7396	10.116	6.77333	8.93229	10.0848	8.25313	8.99396	4.58063	8.92542	5.21438	5.86896
34.6	71.8646	10.191	6.90333	8.68729	10.5198	7.93813	9.15896	5.43063	9.60042	5.36937	5.31396
34.8	72.6146	10.146	6.69833	8.49729	10.1248	8.45813	8.92396	5.40562	8.55542	5.66937	6.10396
35	71.1146	10.131	6.83333	9.01229	9.56979	8.67812	8.21896	5.19562	8.21042	5.20437	5.35396
35.2	71.2396	10.161	6.81833	9.15229	9.86979	9.06813	9.19896	5.03562	8.16542	5.27937	4.19396
35.4	70.9896	10.161	6.98833	9.05229	9.99479	8.46312	8.82396	5.34563	8.49042	6.14438	4.67896
35.6	70.1146	10.131	6.92333	8.86229	10.4898	8.29813	8.68396	4.30063	8.37042	5.45937	4.54396
35.8	70.1146	10.016	6.93833	8.72729	10.6248	7.78812	8.92396	5.08063	8.31042	5.64938	5.36896
36	66.2396	10.031	6.76333	8.52229	10.0898	8.16812	8.89396	5.83563	7.95542	5.66937	5.83396
36.2	66.4896	9.94604	6.65833	8.79229	9.65479	8.43313	8.51896	5.20062	8.62042	5.75938	5.78396
36.4	64.8646	9.90104	6.85333	8.99729	9.54479	8.30312	9.31396	4.90062	8.52542	5.38438	4.30896
36.6	63.2396	9.93104	6.82833	9.28729	9.31979	8.69313	8.78396	5.05063	8.13042	5.51938	4.11396
36.8	64.8646	9.86604	6.61333	8.76229	8.90979	8.61812	8.83396	5.01063	7.51542	5.29938	4.56896
37	64.8646	9.85104	6.64333	8.65729	9.53979	8.62312	8.92896	5.26063	8.32542	5.29938	4.20396
37.2	65.6146	9.87104	6.76833	8.56229	9.77479	8.26313	8.18396	5.51562	7.31042	5.15437	5.47896
37.4	64.2396	9.81104	6.68333	8.82729	9.96979	8.23312	8.22896	5.46563	7.82542	5.35438	5.82896
37.6	65.4896	9.81604	6.50833	8.86229	9.58979	8.98813	8.42896	5.25063	8.29542	5.37937	4.92896
37.8	64.8646	9.80104	6.64333	8.49229	9.69479	9.25812	7.71896	4.72562	8.81542	5.15937	5.12896
38	64.4896	9.81104	6.76333	8.54729	9.84479	8.92313	8.82896	4.79563	8.20042	5.09438	4.07396
38.2	62.8646	9.75604	6.58333	8.20729	10.1298	8.59812	7.85896	5.06062	7.91042	5.08437	4.08896
38.4	64.3646	9.78104	6.52333	8.43729	10.2598	9.08812	8.52396	4.81062	8.14542	5.53437	4.53896
38.6	64.7396	9.74604	6.74333	8.78729	10.3798	8.40312	8.24896	5.39562	7.84042	5.55938	5.66896
38.8	64.3646	9.68104	6.68833	8.93729	9.91479	8.29813	8.18896	5.43063	8.17042	5.31438	5.45896
39	64.1146	9.71104	6.45833	8.59729	9.58979	8.69313	8.52396	4.99062	8.71042	5.13938	5.13896
39.2	63.1146	9.62104	6.55833	8.36729	10.1848	8.95312	8.10896	4.79063	8.82542	5.31937	4.91896
39.4	63.7396	9.64604	6.76333	8.97229	9.76979	8.71312	8.32896	4.91062	8.48542	5.72438	4.39896
39.6	63.6146	9.66604	6.72333	9.07229	9.59479	8.37312	8.41896	5.12063	8.33042	5.40937	4.85896
39.8	64.1146	9.58604	6.54333	8.61729	9.74979	8.51812	8.71896	5.04563	8.05042	5.06937	5.13396
40	62.8646	9.60104	6.64333	8.94229	9.70479	8.29312	8.03396	5.20563	7.69042	5.62437	5.60896
40.2	61.9896	9.62104	6.70833	8.81229	10.0448	8.67313	8.11396	5.04563	7.35542	5.25938	5.89396
40.4	60.3646	9.50604	6.66833	8.65729	9.80479	8.80813	8.47396	5.36562	7.89542	5.62437	4.95896
40.6	60.6146	9.48104	6.47833	8.36229	9.93979	8.77313	8.23896	4.80563	8.15542	5.28937	4.53396
40.8	59.9896	9.52104	6.47833	8.82229	10.2698	8.75812	8.40396	4.91062	8.16042	5.36437	5.10396
41	58.9896	9.42104	6.50333	8.33229	10.1998	8.28313	8.14396	4.49062	8.33042	5.23937	5.33396
41.2	59.3646	9.45104	6.29833	8.49729	10.8298	8.53313	7.98396	4.87063	7.72542	5.63938	4.68896
41.4	59.3646	9.40104	6.17833	8.89229	10.1898	8.31813	8.54896	4.62063	7.79042	5.36437	4.81896
41.6	57.8646	9.30604	6.27333	8.23729	10.6248	8.68812	8.14896	4.66062	7.74042	5.57937	4.96396
41.8	55.7396	9.31604	6.16833	8.00729	10.7248	8.03813	8.22896	4.83063	8.31042	5.18438	5.08896
42	56.7396	9.29604	6.05833	7.67729	9.94479	8.06312	7.92396	5.14062	8.45042	5.26938	5.26396
42.2	57.3646	9.26104	6.12833	8.10729	9.36979	7.66312	7.40896	5.09063	8.05042	5.21438	4.86896
42.4	57.7396	9.31104	6.09833	8.25729	9.51979	8.14813	8.00896	4.90062	8.33542	5.25437	5.03396
42.6	57.2396	9.26604	5.92833	8.47729	10.0748	8.47813	7.47896	5.32562	8.00042	5.44437	4.29896
42.8	55.9896	9.21104	5.97833	8.52729	9.78479	8.02313	7.62896	5.08063	7.99542	5.05438	3.72396
43	57.1146	9.25604	6.08333	8.40729	9.29479	7.89313	8.14396	5.23562	7.58042	5.71438	3.70396
43.2	55.6146	9.21604	5.97833	8.46729	9.07979	8.20813	7.93396	5.33563	6.70542	5.55938	4.37396
43.4	57.4896	9.18604	5.89333	8.91229	9.44479	8.14813	7.80896	5.19062	7.12042	5.52937	4.92896
43.6	56.2396	9.15104	6.00333	8.75229	8.80479	8.16812	7.94896	4.91563	7.66542	5.44437	5.37396
43.8	55.3646	9.16604	6.00333	8.41729	8.98979	7.84312	7.92896	4.98062	7.71042	5.16437	5.10396
44	55.7396	9.10604	5.97333	7.95729	8.94979	7.67812	7.94896	5.04563	7.19042	5.14938	3.55896
44.2	54.1146	9.13104	5.94333	7.81729	9.26479	8.35812	8.04896	5.47063	7.19042	5.72938	3.94896
44.4	53.4896	9.13104	6.02333	7.94229	9.14979	8.93313	8.41396	5.58563	7.24542	4.81438	3.89396
44.6	54.1146	9.12104	5.83833	8.33729	8.72979	8.68313	8.18396	5.40562	7.38542	4.87937	4.62896
44.8	54.6146	9.09604	5.89833	8.96729	8.63479	8.26313	7.27396	5.10562	7.34042	5.18938	3.82896
45	53.9896	9.05104	5.91833	8.63229	9.36979	7.64813	7.71396	5.15062	8.08042	4.99437	4.55896
45.2	53.2396	9.05104	5.73833	8.50729	9.33479	8.35812	7.56396	4.97063	7.64542	5.29437	4.23396
45.4	52.8646	9.05604	5.62333	8.35229	8.57979	8.20813	7.69896	5.38563	7.86042	5.57937	3.24896
45.6	53.4896	9.00104	5.74833	8.24229	8.77479	7.98313	8.14396	5.28562	7.89542	5.46938	4.28396
45.8	53.2396	8.99604	5.86833	8.14229	9.68979	8.67812	8.14896	5.09063	7.77542	4.88438	4.65396
46	53.2396	8.95104	5.82333	8.11729	10.1448	8.39813	8.04896	5.43562	7.73042	5.75437	4.12896
46.2	53.3646	8.90604	5.79833	8.47229	9.75479	7.92812	7.99396	5.42063	6.99042	4.64438	4.38396
46.4	53.2396	8.94604	5.84333	8.38229	9.25479	8.36313	7.50396	5.93562	7.26042	4.89938	4.62896
46.6	50.8646	8.86104	5.92333	8.22229	9.66979	8.71813	8.01396	5.38563	7.66042	4.98937	4.04896
46.8	50.7396	8.84104	5.82333	8.06229	9.39979	8.94313	7.86396	5.29063	7.66542	4.86437	3.38896
47	50.1146	8.85104	5.82333	7.86729	9.47479	8.84313	8.55896	5.32062	7.56542	5.72438	3.26896
47.2	49.1146	8.86104	6.11333	8.00729	8.84479	7.89313	7.94396	5.14562	7.70042	4.89438	4.18396
47.4	50.8646	8.76604	6.04833	7.44729	9.21979	8.60313	7.38396	4.57062	7.27042	4.60438	4.22396
47.6	49.7396	8.78604	5.97333	7.65729	9.12979	8.09313	7.61896	5.15562	6.87042	5.38438	3.87896
47.8	48.9896	8.74604	6.11833	7.76229	8.77479	7.90813	7.46896	4.96063	6.73542	5.03937	4.53396
48	49.8646	8.74604	5.89333	7.92229	9.12979	8.13813	7.38396	5.02062	6.66042	5.61437	4.00896
48.2	48.4896	8.74604	5.96333	7.38229	9.30979	7.77313	7.56896	5.27062	6.70542	4.80938	3.40896
48.4	49.3646	8.68104	5.97333	7.21729	10.0048	7.98813	8.00396	4.94562	7.17042	5.11937	3.64396
48.6	50.8646	8.63604	5.85333	7.17229	9.83979	8.24812	7.49896	5.22562	7.66542	4.76438	5.04396
48.8	48.9896	8.67104	5.98833	7.98229	9.17979	7.74313	7.45896	4.99062	7.10542	4.52438	4.58396
49	48.8646	8.61104	5.76333	7.92729	8.67979	7.67312	7.83396	5.15062	7.00542	4.80438	4.61896
49.2	49.3646	8.60604	5.89333	7.76229	8.87979	7.86813	7.56896	5.15062	7.05042	4.80938	3.62396
49.4	47.6146	8.62604	5.83833	7.32729	9.15979	7.48313	7.30896	4.75063	6.69542	5.07437	2.84896
49.6	48.3646	8.57104	5.76833	7.56229	8.60979	7.19813	7.73396	5.02062	6.89542	5.14438	3.33396
49.8	46.8646	8.59104	5.88833	7.19729	8.34979	7.65313	8.15396	4.79563	6.99542	5.51938	3.32896
50	46.9896	8.59604	5.77833	7.32229	8.77979	7.39313	7.98896	4.84063	7.15542	5.32437	4.36896
50.2	47.7396	8.52604	5.77333	7.43729	8.41479	7.56813	7.55896	4.40562	6.70042	4.56937	4.44896
50.4	47.8646	8.51104	5.92833	7.60729	8.45479	7.73313	7.01396	4.52562	7.27042	4.83938	3.90896
50.6	46.9896	8.51104	5.74833	7.37229	8.34979	7.11813	7.39396	4.88563	7.17542	4.57437	3.72896
50.8	45.9896	8.43104	5.92833	7.14229	8.13979	7.24313	7.41396	4.92063	7.04542	5.06438	3.57396
51	47.6146	8.45604	5.82333	7.34729	7.90479	7.54312	7.29396	4.71563	6.75542	4.46438	3.41896
51.2	46.3646	8.43104	5.75333	7.32729	8.65479	7.38312	7.63396	4.94062	7.28542	4.87937	3.75896
51.4	45.9896	8.40604	5.82333	7.28729	8.69979	7.82812	7.35896	4.77062	7.68042	5.16437	3.73896
51.6	45.4896	8.40604	5.74833	7.41229	8.66979	8.11313	7.11396	4.80563	7.13042	4.86937	3.17896
51.8	45.2396	8.42104	5.83833	7.49729	8.82479	8.44812	7.30396	4.59563	6.75542	4.94937	3.27396
52	44.1146	8.32604	5.64833	7.78729	9.24979	7.44313	7.17896	4.46563	7.18542	4.71938	3.11896
52.2	45.4896	8.35104	5.67833	7.58729	9.40479	7.73813	7.27396	4.33063	7.66542	4.78437	3.21396
52.4	44.1146	8.29104	5.55333	7.27229	9.73979	7.75312	7.64896	4.98062	7.06542	4.24437	3.72896
52.6	41.1146	8.22604	5.53333	7.18729	9.83979	7.41812	7.40896	5.32562	7.27542	4.60938	4.17896
52.8	41.7396	8.24104	5.62333	7.13729	9.48479	7.52313	7.26896	5.19062	6.75042	4.83938	3.88396
53	41.8646	8.20104	5.45333	7.39229	8.77479	7.58812	6.83396	5.40562	6.99042	4.75437	3.63896
53.2	41.6146	8.15604	5.61333	7.58729	8.57979	7.45312	6.96396	4.60062	7.26542	4.54938	3.30396
53.4	42.4896	8.17104	5.34333	7.03229	8.41979	7.34812	7.34396	4.29563	7.35542	4.81937	2.61896
53.6	41.6146	8.10604	5.42333	6.88729	8.03479	7.12812	6.99896	4.24563	7.41542	4.17938	2.77396
53.8	42.2396	8.05604	5.30333	7.07729	8.33479	7.39813	6.94896	4.40062	6.81042	4.59938	3.53896
54	41.2396	8.10104	5.22333	6.91229	9.25479	7.13812	7.62896	4.60562	6.61042	4.57437	3.70896
54.2	41.3646	8.07104	5.34333	6.94729	9.24979	6.81813	6.90396	4.85562	6.82042	4.58437	3.25396
54.4	41.3646	8.07104	5.25333	7.01729	8.08979	6.98813	7.32896	4.82062	6.80042	4.60438	4.01396
54.6	40.9896	8.05104	5.39333	7.26229	7.65979	6.74313	7.09396	4.92563	7.28542	4.39438	4.10396
54.8	40.9896	8.03104	5.24833	7.09729	7.58479	6.87812	7.23396	4.82562	6.43042	5.01938	2.70396
55	41.4896	8.04604	5.39333	7.03229	7.80479	7.12312	6.79896	4.86062	6.54042	4.58437	3.28396
55.2	40.4896	7.99104	5.30333	6.82229	8.16479	7.15813	7.12896	4.71563	6.58542	4.34938	3.25396
55.4	40.7396	7.98104	5.30333	6.99229	8.21479	7.04812	7.51396	5.31062	6.40042	4.18938	3.54396
55.6	40.7396	8.03104	5.28333	6.73729	7.94479	6.78812	6.73896	5.17063	6.70542	4.43438	3.88896
55.8	41.2396	7.93604	5.35833	6.99229	8.60479	6.51312	6.86896	4.91062	6.72542	4.41937	3.60396
56	39.9896	7.96604	5.37333	6.88229	8.96979	6.54812	6.58396	4.67563	6.50042	4.22438	4.00896
56.2	41.1146	7.96104	5.22333	6.80729	8.49979	6.61313	6.34396	4.83063	6.68542	4.38438	3.90896
56.4	39.6146	7.93104	5.38833	6.63729	7.78479	6.69813	6.79396	5.33063	6.31542	4.17938	3.14396
56.6	39.2396	7.90604	5.19833	6.74729	7.47979	6.51312	6.23396	5.27062	6.21042	4.56937	3.70896
56.8	39.8646	7.91604	5.20333	6.68729	7.21979	6.45812	6.57896	4.85562	6.29042	4.39438	3.41396
57	38.2396	7.85604	5.08333	6.51729	7.57479	6.67812	6.46396	4.55063	6.75542	4.73438	3.89396
57.2	39.4896	7.79604	5.20833	6.59229	7.48979	7.09812	6.93896	4.33063	6.44542	4.58437	4.03396
57.4	38.7396	7.78604	5.14833	6.76229	7.61479	6.85313	6.60396	4.53562	6.49542	4.45437	3.76896
57.6	38.2396	7.74604	5.05833	6.56229	7.14479	6.86813	6.22896	5.06562	6.65042	4.33437	3.48896
57.8	37.8646	7.73604	5.22333	6.61729	7.18979	6.41312	6.55896	4.98062	6.05042	4.24937	4.15396
58	36.9896	7.68604	5.04833	6.90229	7.22479	6.19813	6.54396	5.05063	6.05542	4.46938	3.41396
58.2	34.8646	7.73104	5.11333	6.71229	7.46979	6.28313	6.62896	4.74563	6.29042	4.30438	3.61896
58.4	36.4896	7.69104	5.01333	6.44229	7.54479	6.32313	5.91896	4.50063	5.58042	4.42438	3.89396
58.6	37.4896	7.65604	5.22333	6.24729	7.83979	6.53812	6.30896	4.55563	5.73542	3.91438	3.99396
58.8	37.1146	7.62604	5.06333	6.80729	7.98979	6.49313	6.65896	4.45563	5.91542	4.58938	3.65896
59	36.7396	7.62604	5.15833	6.52229	7.80979	6.67812	6.84896	4.74062	6.21042	4.15437	3.71396
59.2	36.7396	7.59604	5.06333	6.33729	8.08979	6.34812	6.27896	4.62563	6.32042	4.15437	3.74896
59.4	34.6146	7.57604	5.12333	6.27229	7.92979	6.27313	6.39896	4.64562	5.56542	4.34438	3.81396
59.6	36.3646	7.53604	5.09833	6.72729	7.05479	6.30312	6.48896	4.58563	6.24542	4.36937	4.02396
59.8	35.9896	7.50604	5.08833	6.38229	7.19479	6.44813	6.45896	4.38563	5.84542	4.37937	3.60396
60	36.1146	7.45104	5.16333	6.18229	7.57479	6.53313	6.45896	4.76562	6.11542	4.13938	3.53896
